# Supplementary material for: Crystal structure of [Ag(NH3)3]2[Ag(NH3)2]2[SnF6]F2, a compound showing argentophilic inter­actions
Source: Acta Crystallogr E Crystallogr Commun. 2016 Nov 29;72(Pt 12):1860–3. doi: 10.1107/S2056989016019010 (PMC5137628; doi:10.1107/S2056989016019010)
Supplement: Supplementary file 1 [file e-72-01860-sup1.cif]

##############################################################################
#                                                                            #
# This CIF contains the data in a paper accepted for publication in          #
# Acta Crystallographica Section E. It conforms to the requirements of       #
# Notes for Authors for Acta Crystallographica Section E, and has been       #
# peer reviewed under the auspices of the IUCr Commission on Journals.       #
#                                                                            #
# Full details of the Crystallographic Information File format               #
# are given in the paper "The Crystallographic Information File (CIF):       #
# a New Standard Archive File for Crystallography" by S. R. Hall, F. H.      #
# Allen and I. D. Brown [Acta Cryst. (1991), A47, 655-685].                  #
#                                                                            #
# The current version of the core CIF dictionary is obtainable from          #
# ftp://ftp.iucr.org/pub/cif_core.dic.                                       #
#                                                                            #
# Software is freely available for graphical display of the structure(s)     #
# in this CIF. For information consult the CIF software page                 #
# http://www.iucr.org/resources/cif/software.                                #
#                                                                            #
# This file may be used for bona fide research purposes within the           #
# scientific community so long as proper attribution is given to the journal # 
# article from which it was obtained.                                        #
#                                                                            #
##############################################################################
data_I
_audit_creation_method     'SHELXL-2016/4'
_journal_date_recd_electronic     2016-11-18
_journal_date_accepted     2016-11-28
_journal_name_full     'Acta Crystallographica, Section E'
_journal_year     2016
_journal_volume     72
_journal_issue     12
_journal_page_first     1860
_journal_page_last     1863
_journal_paper_category     GI
_journal_paper_doi     10.1107/S2056989016019010
_journal_coeditor_code     WM5342
_publ_contact_author_name     'Florian Kraus'
_publ_contact_author_address
;
Anorganische Chemie, Fluorchemie
Fachbereich Chemie
Philipps-Universitaet Marburg
Hans-Meerwein-Strasse 4
35032 Marburg
Germany
;
_publ_contact_author_email     florian.kraus@chemie.uni-marburg.de
_publ_contact_author_fax     ?
_publ_contact_author_phone     '+4964212826668'
_publ_section_title
;
Crystal structure of [Ag(NH~3~)~3~]~2~[Ag(NH~3~)~2~]~2~[SnF~6~]F~2~, a compound
showing argentophilic interactions
;
_publ_section_title_footnote     .
loop_
    _publ_author_name
    _publ_author_footnote
    _publ_author_address
    'Kraus, Florian' .
;
Anorganische Chemie, Fluorchemie
Fachbereich Chemie
Philipps-Universit\"at Marburg
Hans-Meerwein-Strasse 4
35032 Marburg
Germany
;
    'Fichtl, Matthias' .
;
Anorganische Chemie, Fluorchemie
Fachbereich Chemie
Philipps-Universit\"at Marburg
Hans-Meerwein-Strasse 4
35032 Marburg
Germany
;
    'B\"ar, Sebastian' .
;
Anorganische Chemie, Fluorchemie
Fachbereich Chemie
Philipps-Universit\"at Marburg
Hans-Meerwein-Strasse 4
35032 Marburg
Germany
;
_publ_section_synopsis
;
The structure of [Ag(NH~3~)~3~]~2~[Ag(NH~3~)~2~]~2~[SnF~6~]F~2~ contains linear
diammine silver(I) and T-shaped triammine silver(I) cations which show short
Ag...Ag distances in the range of argentophilic interactions.
;
_chemical_name_systematic
;
Bis[triamminesilver(I)] bis[diamminesilver(I)] hexafluoridostannate(IV)
difluoride
;
_chemical_name_common     ?
_chemical_formula_moiety     '2(Ag N2 H9 +), 2(Ag N2 H6 +), Sn F6 2-, 2(F -)'
_chemical_formula_sum     'Ag4 F8 H30 N10 Sn'
_chemical_formula_iupac     '[Ag (N H3)3]2 [Ag (N H3)2]2 [Sn F6] F2'
_chemical_formula_weight     872.51
_chemical_melting_point     ?
_shelx_space_group_comment
;
The symmetry employed for this shelxl refinement is uniquely defined
by the following loop, which should always be used as a source of
symmetry information in preference to the above space-group names.
They are only intended as comments.
;
_space_group_crystal_system     monoclinic
_space_group_name_H-M_alt     'P 21/c'
_space_group_name_Hall     '-P 2ybc'
loop_
    _space_group_symop_operation_xyz
    'x, y, z'
    '-x, y+1/2, -z+1/2'
    '-x, -y, -z'
    'x, -y-1/2, z-1/2'
_cell_length_a     7.3274(2)
_cell_length_b     19.4495(4)
_cell_length_c     7.8579(3)
_cell_angle_alpha     90
_cell_angle_beta     113.205(4)
_cell_angle_gamma     90
_cell_volume     1029.27(6)
_cell_formula_units_Z     2
_cell_measurement_reflns_used     16653
_cell_measurement_theta_min     2.8146
_cell_measurement_theta_max     39.1074
_cell_measurement_temperature     123(2)
_exptl_crystal_description     block
_exptl_crystal_colour     colorless
_exptl_crystal_size_max     0.20
_exptl_crystal_size_mid     0.05
_exptl_crystal_size_min     0.05
_exptl_crystal_density_diffrn     2.815
_exptl_crystal_density_meas     ?
_exptl_crystal_density_method     'not measured'
_exptl_crystal_F_000     820
_exptl_absorpt_coefficient_mu     5.009
_exptl_absorpt_correction_type     multi-scan
_exptl_absorpt_process_details
;
(CrysAlis RED; Oxford Diffraction, 2008)
;
_exptl_absorpt_correction_T_min     0.60213
_exptl_absorpt_correction_T_max     1.00000
_diffrn_ambient_temperature     123(2)
_diffrn_radiation_type     MoK\a
_diffrn_radiation_wavelength     0.71073
_diffrn_radiation_monochromator     'graphite'
_diffrn_measurement_device_type     'Oxford-Diffraction Xcalibur3'
_diffrn_measurement_device     ' \k-geometry diffractometer '
_diffrn_measurement_method     ' phi- and omega-rotation '
_diffrn_detector_area_resol_mean     16.0238
_diffrn_reflns_number     30418
_diffrn_reflns_av_R_equivalents     0.0299
_diffrn_reflns_theta_min     3.009
_diffrn_reflns_theta_max     39.198
_diffrn_reflns_theta_full     25.242
_diffrn_measured_fraction_theta_max     0.947
_diffrn_measured_fraction_theta_full     0.999
_diffrn_reflns_limit_h_min     -12
_diffrn_reflns_limit_h_max     13
_diffrn_reflns_limit_k_min     -34
_diffrn_reflns_limit_k_max     30
_diffrn_reflns_limit_l_min     -13
_diffrn_reflns_limit_l_max     13
_refine_special_details     ?
_reflns_number_total     5731
_reflns_number_gt     4330
_reflns_threshold_expression     'I > 2\s(I)'
_refine_ls_structure_factor_coef     Fsqd
_refine_ls_matrix_type     full
_refine_ls_R_factor_all     0.0355
_refine_ls_R_factor_gt     0.0201
_refine_ls_wR_factor_gt     0.0402
_refine_ls_wR_factor_ref     0.0458
_refine_ls_goodness_of_fit_ref     0.993
_refine_ls_restrained_S_all     0.993
_refine_ls_number_reflns     5731
_refine_ls_number_parameters     167
_refine_ls_number_restraints     0
_refine_ls_hydrogen_treatment     refall
_refine_ls_weighting_scheme     calc
_refine_ls_weighting_details
                      'w=1/[\s^2^(Fo^2^)+(0.0215P)^2^] where P=(Fo^2^+2Fc^2^)/3'
_atom_sites_solution_hydrogens     difmap
_atom_sites_solution_primary     direct
_atom_sites_solution_secondary     difmap
_refine_ls_shift/su_max     0.002
_refine_ls_shift/su_mean     0.000
_refine_diff_density_max     1.044
_refine_diff_density_min     -0.930
_refine_ls_extinction_method
;
SHELXL2016 (Sheldrick, 2015)
;
_refine_ls_extinction_coef     0.00277(14)
_refine_ls_extinction_expression
                                  'Fc^*^=kFc[1+0.001xFc^2^\l^3^/sin(2\q)]^-1/4^'
loop_
    _atom_type_symbol
    _atom_type_description
    _atom_type_scat_dispersion_real
    _atom_type_scat_dispersion_imag
    _atom_type_scat_source
    'N' 'N' 0.0061 0.0033
                         'International Tables Vol C Tables 4.2.6.8 and 6.1.1.4'
    'H' 'H' 0.0000 0.0000
                         'International Tables Vol C Tables 4.2.6.8 and 6.1.1.4'
    'F' 'F' 0.0171 0.0103
                         'International Tables Vol C Tables 4.2.6.8 and 6.1.1.4'
    'Ag' 'Ag' -0.8971 1.1015
                         'International Tables Vol C Tables 4.2.6.8 and 6.1.1.4'
    'Sn' 'Sn' -0.6537 1.4246
                         'International Tables Vol C Tables 4.2.6.8 and 6.1.1.4'
_computing_data_collection
;
CrysAlis CCD (Oxford Diffraction, 2008)
;
_computing_cell_refinement
;
CrysAlis RED (Oxford Diffraction, 2008)
;
_computing_data_reduction
;
CrysAlis RED (Oxford Diffraction, 2008)
;
_computing_structure_solution
;
SHELXS97 (Sheldrick, 2008)
;
_computing_structure_refinement
;
SHELXL2016 (Sheldrick, 2015) and <i>SHELXLE</i> (H\"ubschle <i>et
al.</i>,  2011)
;
_computing_molecular_graphics
;
DIAMOND (Brandenburg, 2012)
;
_computing_publication_material
;
publCIF (Westrip, 2010)
;
loop_
    _atom_site_type_symbol
    _atom_site_label
    _atom_site_fract_x
    _atom_site_fract_y
    _atom_site_fract_z
    _atom_site_U_iso_or_equiv
    _atom_site_adp_type
    _atom_site_calc_flag
    _atom_site_occupancy
    _atom_site_disorder_assembly
    _atom_site_disorder_group
    Sn SN1 0.500000 0.000000 0.500000 0.01140(3) Uani d 1 . .
    F F1 0.71015(17) 0.04893(6) 0.45645(18) 0.0254(3) Uani d 1 . .
    F F2 0.31983(17) 0.07728(6) 0.39037(17) 0.0232(2) Uani d 1 . .
    F F3 0.58561(19) 0.04104(7) 0.74794(16) 0.0274(3) Uani d 1 . .
    Ag AG1 0.16018(2) 0.12778(2) 0.95234(2) 0.01661(3) Uani d 1 . .
    N N1 -0.1364(2) 0.16467(9) 0.8813(2) 0.0179(3) Uani d 1 . .
    H H1A -0.170(4) 0.1789(14) 0.968(4) 0.029(7) Uiso d 1 . .
    H H1B -0.171(4) 0.2005(14) 0.805(4) 0.028(7) Uiso d 1 . .
    H H1C -0.222(5) 0.1286(19) 0.805(5) 0.070(11) Uiso d 1 . .
    N N2 0.4708(2) 0.10144(9) 1.0373(2) 0.0175(3) Uani d 1 . .
    H H2A 0.509(4) 0.0701(13) 1.131(3) 0.021(6) Uiso d 1 . .
    H H2B 0.485(4) 0.0811(15) 0.935(4) 0.041(8) Uiso d 1 . .
    H H2C 0.557(5) 0.1316(16) 1.084(4) 0.044(9) Uiso d 1 . .
    N N3 0.0911(3) 0.00306(10) 0.8291(3) 0.0277(4) Uani d 1 . .
    H H3A -0.031(5) -0.0050(15) 0.751(5) 0.046(9) Uiso d 1 . .
    H H3B 0.149(5) -0.0181(16) 0.920(5) 0.043(9) Uiso d 1 . .
    H H3C 0.133(5) -0.0059(15) 0.737(4) 0.043(9) Uiso d 1 . .
    Ag AG2 0.23394(2) 0.22258(2) 0.67497(2) 0.01676(3) Uani d 1 . .
    N N4 0.0292(3) 0.15407(9) 0.4859(2) 0.0196(3) Uani d 1 . .
    H H4A 0.111(4) 0.1257(14) 0.459(4) 0.033(7) Uiso d 1 . .
    H H4B -0.052(4) 0.1757(14) 0.396(4) 0.034(7) Uiso d 1 . .
    H H4C -0.034(4) 0.1288(15) 0.520(4) 0.033(8) Uiso d 1 . .
    N N5 0.4733(2) 0.28292(9) 0.8539(2) 0.0167(3) Uani d 1 . .
    H H5A 0.543(4) 0.2617(14) 0.973(4) 0.033(7) Uiso d 1 . .
    H H5B 0.562(4) 0.2883(12) 0.793(3) 0.020(6) Uiso d 1 . .
    H H5C 0.439(5) 0.3248(17) 0.891(4) 0.052(9) Uiso d 1 . .
    F F4 0.74284(16) 0.21290(6) 1.16824(14) 0.0177(2) Uani d 1 . .
loop_
    _atom_site_aniso_label
    _atom_site_aniso_U_11
    _atom_site_aniso_U_22
    _atom_site_aniso_U_33
    _atom_site_aniso_U_12
    _atom_site_aniso_U_13
    _atom_site_aniso_U_23
    SN1 0.01283(6) 0.01077(7) 0.01170(7) -0.00057(5) 0.00600(5) -0.00041(5)
    F1 0.0194(5) 0.0291(7) 0.0314(6) -0.0056(5) 0.0139(5) 0.0066(5)
    F2 0.0207(5) 0.0175(5) 0.0319(6) 0.0053(4) 0.0110(5) 0.0065(5)
    F3 0.0329(6) 0.0314(7) 0.0179(5) -0.0038(5) 0.0098(5) -0.0095(5)
    AG1 0.01565(5) 0.01867(7) 0.01611(6) 0.00126(5) 0.00689(4) 0.00184(5)
    N1 0.0179(7) 0.0166(7) 0.0183(7) 0.0021(6) 0.0061(6) 0.0005(6)
    N2 0.0175(6) 0.0178(7) 0.0160(7) 0.0000(6) 0.0053(5) -0.0007(6)
    N3 0.0206(8) 0.0236(9) 0.0346(10) 0.0001(7) 0.0063(8) -0.0068(8)
    AG2 0.01614(6) 0.01801(7) 0.01510(6) -0.00111(5) 0.00505(4) 0.00066(4)
    N4 0.0184(7) 0.0174(8) 0.0194(7) -0.0010(6) 0.0035(6) 0.0012(6)
    N5 0.0169(6) 0.0173(7) 0.0161(7) 0.0003(5) 0.0066(5) 0.0011(5)
    F4 0.0176(5) 0.0200(5) 0.0143(5) -0.0003(4) 0.0051(4) -0.0015(4)
_geom_special_details
;
 All esds (except the esd in the dihedral angle between two l.s. planes)
 are estimated using the full covariance matrix.  The cell esds are taken
 into account individually in the estimation of esds in distances, angles
 and torsion angles; correlations between esds in cell parameters are only
 used when they are defined by crystal symmetry.  An approximate (isotropic)
 treatment of cell esds is used for estimating esds involving l.s. planes.
;
loop_
    _geom_bond_atom_site_label_1
    _geom_bond_atom_site_label_2
    _geom_bond_site_symmetry_2
    _geom_bond_distance
    _geom_bond_publ_flag
    Sn1 F1 3_656 1.9518(11) ?
    Sn1 F1 . 1.9518(11) ?
    Sn1 F2 . 1.9617(11) ?
    Sn1 F2 3_656 1.9617(11) ?
    Sn1 F3 3_656 1.9655(11) ?
    Sn1 F3 . 1.9656(11) ?
    Ag1 N1 . 2.1434(16) ?
    Ag1 N2 . 2.1662(16) ?
    Ag1 N3 . 2.5870(19) ?
    Ag1 Ag2 . 3.0611(2) ?
    Ag1 Ag2 4_566 3.3283(2) ?
    N1 H1A . 0.85(3) ?
    N1 H1B . 0.89(3) ?
    N1 H1C . 0.98(4) ?
    N2 H2A . 0.91(3) ?
    N2 H2B . 0.94(3) ?
    N2 H2C . 0.83(3) ?
    N3 H3A . 0.88(3) ?
    N3 H3B . 0.79(3) ?
    N3 H3C . 0.91(3) ?
    Ag2 N4 . 2.1160(16) ?
    Ag2 N5 . 2.1183(16) ?
    N4 H4A . 0.90(3) ?
    N4 H4B . 0.84(3) ?
    N4 H4C . 0.79(3) ?
    N5 H5A . 0.96(3) ?
    N5 H5B . 0.95(3) ?
    N5 H5C . 0.93(3) ?
loop_
    _geom_angle_atom_site_label_1
    _geom_angle_atom_site_label_2
    _geom_angle_atom_site_label_3
    _geom_angle_site_symmetry_1
    _geom_angle_site_symmetry_3
    _geom_angle
    _geom_angle_publ_flag
    F1 Sn1 F1 3_656 . 180.0 ?
    F1 Sn1 F2 3_656 . 90.56(5) ?
    F1 Sn1 F2 . . 89.44(5) ?
    F1 Sn1 F2 3_656 3_656 89.44(5) ?
    F1 Sn1 F2 . 3_656 90.56(5) ?
    F2 Sn1 F2 . 3_656 180.0 ?
    F1 Sn1 F3 3_656 3_656 90.58(6) ?
    F1 Sn1 F3 . 3_656 89.42(6) ?
    F2 Sn1 F3 . 3_656 88.80(5) ?
    F2 Sn1 F3 3_656 3_656 91.19(5) ?
    F1 Sn1 F3 3_656 . 89.42(6) ?
    F1 Sn1 F3 . . 90.58(6) ?
    F2 Sn1 F3 . . 91.19(5) ?
    F2 Sn1 F3 3_656 . 88.81(5) ?
    F3 Sn1 F3 3_656 . 180.0 ?
    N1 Ag1 N2 . . 173.74(7) ?
    N1 Ag1 N3 . . 100.82(6) ?
    N2 Ag1 N3 . . 85.44(6) ?
    N1 Ag1 Ag2 . . 93.35(5) ?
    N2 Ag1 Ag2 . . 84.44(5) ?
    N3 Ag1 Ag2 . . 111.20(6) ?
    N1 Ag1 Ag2 . 4_566 77.42(5) ?
    N2 Ag1 Ag2 . 4_566 96.40(5) ?
    N3 Ag1 Ag2 . 4_566 169.75(6) ?
    Ag2 Ag1 Ag2 . 4_566 79.041(4) ?
    Ag1 N1 H1A . . 118.6(17) ?
    Ag1 N1 H1B . . 115.3(18) ?
    H1A N1 H1B . . 101(2) ?
    Ag1 N1 H1C . . 105(2) ?
    H1A N1 H1C . . 114(3) ?
    H1B N1 H1C . . 102(3) ?
    Ag1 N2 H2A . . 110.8(15) ?
    Ag1 N2 H2B . . 107.2(17) ?
    H2A N2 H2B . . 108(2) ?
    Ag1 N2 H2C . . 119(2) ?
    H2A N2 H2C . . 100(2) ?
    H2B N2 H2C . . 111(3) ?
    Ag1 N3 H3A . . 115(2) ?
    Ag1 N3 H3B . . 101(2) ?
    H3A N3 H3B . . 126(3) ?
    Ag1 N3 H3C . . 113.7(19) ?
    H3A N3 H3C . . 89(3) ?
    H3B N3 H3C . . 113(3) ?
    N4 Ag2 N5 . . 170.93(7) ?
    N4 Ag2 Ag1 . . 81.11(5) ?
    N5 Ag2 Ag1 . . 101.15(5) ?
    N4 Ag2 Ag1 . 4_565 104.96(5) ?
    N5 Ag2 Ag1 . 4_565 77.58(4) ?
    Ag1 Ag2 Ag1 . 4_565 149.685(7) ?
    Ag2 N4 H4A . . 101.3(17) ?
    Ag2 N4 H4B . . 110.4(19) ?
    H4A N4 H4B . . 115(3) ?
    Ag2 N4 H4C . . 120(2) ?
    H4A N4 H4C . . 104(3) ?
    H4B N4 H4C . . 107(3) ?
    Ag2 N5 H5A . . 113.0(16) ?
    Ag2 N5 H5B . . 106.2(14) ?
    H5A N5 H5B . . 109(2) ?
    Ag2 N5 H5C . . 115.7(19) ?
    H5A N5 H5C . . 100(2) ?
    H5B N5 H5C . . 112(2) ?
loop_
    _geom_hbond_atom_site_label_D
    _geom_hbond_atom_site_label_H
    _geom_hbond_atom_site_label_A
    _geom_hbond_site_symmetry_A
    _geom_hbond_distance_DH
    _geom_hbond_distance_HA
    _geom_hbond_distance_DA
    _geom_hbond_angle_DHA
    N1 H1A F4 1_455 0.85(3) 2.03(3) 2.884(2) 178(2)
    N1 H1B F4 4_465 0.89(3) 1.96(3) 2.844(2) 171(3)
    N1 H1C F3 1_455 0.98(4) 2.14(4) 3.057(2) 156(3)
    N2 H2A F1 1_556 0.91(3) 2.43(3) 3.227(2) 146(2)
    N2 H2A F3 3_657 0.91(3) 2.56(3) 3.354(2) 145.4(19)
    N2 H2B F3 . 0.94(3) 2.04(3) 2.961(2) 167(3)
    N2 H2C F4 . 0.83(3) 2.02(3) 2.849(2) 172(3)
    N3 H3A F1 1_455 0.88(3) 2.57(3) 3.274(2) 138(3)
    N3 H3A F2 3_556 0.88(3) 2.42(3) 3.223(2) 153(3)
    N3 H3B F3 3_657 0.79(3) 2.61(3) 3.345(3) 157(3)
    N3 H3C F1 3_656 0.91(3) 2.39(3) 3.279(3) 167(3)
    N4 H4A F2 . 0.90(3) 2.04(3) 2.930(2) 170(2)
    N4 H4B F4 1_454 0.84(3) 1.97(3) 2.7955(19) 171(3)
    N4 H4C F1 1_455 0.79(3) 2.33(3) 3.045(2) 151(3)
    N5 H5A F4 . 0.96(3) 1.90(3) 2.8305(19) 160(3)
    N5 H5B F4 4_565 0.95(3) 1.93(3) 2.882(2) 173(2)
    N5 H5C F2 4_566 0.93(3) 2.09(3) 2.999(2) 163(3)
_shelx_hkl_file
;
   0   0   1    0.95    0.78
   0   0   2  741.38    5.96
   0   0  -2  717.51    5.94
   0   0  -2  738.82    6.55
   0   0   3    1.29    1.67
   0   0  -3    0.42    2.05
   0   0  -3    1.38    2.24
   0   0  -3    0.17    1.70
   0   0   3    0.59    2.33
   0   0  -3    0.72    2.73
   0   0  -4  175.57    4.85
   0   0   4  181.58    3.40
   0   0  -4  182.06    3.46
   0   0  -4  178.80    5.42
   0   0   4  184.29    4.88
   0   0  -4  188.95    3.87
   0   0  -5   -0.16    2.25
   0   0   5    0.90    1.86
   0   0  -5    0.48    1.98
   0   0   5    2.10    2.64
   0   0  -5    0.73    2.59
   0   0  -5    0.69    3.22
   0   0  -6  591.96   11.07
   0   0  -6  587.44   10.13
   0   0   6  584.15   10.04
   0   0   6  577.36    6.96
   0   0  -6  576.75    7.03
   0   0  -6  576.53    7.65
   0   0   7    2.57    3.79
   0   0  -7   -0.80    3.10
   0   0  -7    0.26    2.71
   0   0  -7    1.43    4.52
   0   0   7    1.91    2.71
   0   0  -7   -0.22    3.70
   0   0   8   74.77    5.69
   0   0  -8   81.39    6.02
   0   0  -8   89.47    4.63
   0   0   8   91.00    4.30
   0   0  -8   91.20    6.75
   0   0  -8   93.63    4.41
   0   0  -9   -0.85    5.15
   0   0   9    0.00    3.30
   0   0  -9    5.59    4.98
   0   0  -9    0.33    3.64
   0   0  -9    1.71    3.43
   0   0 -10   25.06    4.63
   0   0 -11   -0.50    4.82
   0   0 -12   14.61    5.61
   0   1   1    8.55    1.11
   0  -1   1   10.71    1.08
   0   1   1    9.66    0.82
   0  -1  -1    9.26    0.78
   0  -1   1    8.90    1.05
   0   1   1    9.03    0.83
   0  -1  -2   26.72    2.08
   0   1  -2   27.30    2.12
   0   1  -2   25.38    2.06
   0  -1  -2   27.76    1.73
   0  -1   2   28.89    2.10
   0   1   2   30.90    1.73
   0  -1  -3   21.92    1.89
   0   1   3   21.74    2.37
   0  -1   3   20.50    2.06
   0  -1  -3   18.50    2.47
   0   1  -3   25.87    2.12
   0   1  -3   30.82    2.22
   0  -1  -3   19.19    2.27
   0   1   3   20.80    1.73
   0  -1  -3   18.41    3.11
   0  -1   3   21.22    2.84
   0   1  -3   28.13    2.88
   0   1  -3   21.72    2.93
   0  -1  -4 1585.32    9.59
   0  -1  -4 1644.85    8.55
   0   1   4 1637.27   12.15
   0  -1   4 1627.57   12.96
   0  -1  -4 1594.28   13.77
   0  -1  -4 1616.96   12.19
   0   1  -4 1609.66    9.38
   0   1  -4 1631.78   13.03
   0   1  -4 1609.81   35.45
   0   1  -4 1578.17   13.30
   0  -1   4 1635.90   35.53
   0   1   4 1620.72   33.16
   0   1  -5  133.15    5.03
   0   1  -5  122.53    5.18
   0  -1  -5  124.02    3.25
   0  -1  -5  122.61    4.61
   0   1  -5  129.69    3.53
   0   1   5  128.87    3.26
   0  -1   5  123.17    4.82
   0   1  -5  130.69    3.71
   0  -1   5  129.28    3.46
   0  -1  -5  128.71    3.82
   0   1   5  122.67    4.58
   0  -1  -5  132.63    5.42
   0  -1  -6   12.97    3.56
   0   1  -6   16.21    2.79
   0   1   6   13.79    2.51
   0  -1  -6   15.87    2.96
   0  -1  -6   15.08    2.58
   0   1  -6   18.85    3.02
   0  -1   6   15.06    2.72
   0  -1  -6   18.79    4.21
   0   1  -6   14.10    3.83
   0   1   6   15.37    3.53
   0   1  -6   14.85    4.17
   0  -1   6   12.80    3.79
   0  -1   7  168.46    6.87
   0  -1  -7  182.41    4.78
   0   1  -7  175.85    5.27
   0  -1  -7  187.77    7.73
   0   1  -7  178.15    7.04
   0   1  -7  187.60    5.08
   0   1   7  184.11    4.78
   0  -1  -7  178.70    5.37
   0  -1  -7  168.75    6.63
   0   1   7  185.74    6.83
   0   1  -7  181.16    7.60
   0  -1   7  186.28    4.99
   0   1   8    3.34    3.95
   0   1  -8    3.21    3.23
   0  -1   8    3.21    3.14
   0   1  -8    2.34    4.90
   0  -1  -8    7.15    3.47
   0  -1  -8    5.80    3.08
   0  -1  -8    3.95    4.76
   0   1  -8    3.96    3.38
   0   1   8    2.81    2.89
   0   1  -8    4.79    4.46
   0  -1  -8    7.34    4.46
   0  -1   8    3.01    4.05
   0   1  -9  148.36    5.89
   0  -1  -9  137.14    5.30
   0   1  -9  126.04    5.32
   0   1  -9  137.17    8.31
   0   1  -9  121.34    7.50
   0  -1  -9  136.37    5.90
   0  -1  -9  139.59    8.58
   0  -1   9  138.41    7.75
   0  -1   9  136.79    5.44
   0   1 -10  123.09    6.15
   0  -1 -10  134.59    6.42
   0   1 -10  111.33    5.43
   0   1 -11  105.39    6.47
   0  -1 -11  100.49    6.48
   0  -1 -12   30.70    5.77
   0   1 -12   28.12    5.58
   0  -2  -1  263.81    3.25
   0  -2  -1  274.40    2.08
   0  -2  -1  257.90    3.08
   0   2  -1  271.71    3.41
   0   2  -1  270.70    2.63
   0  -2   1  276.08    3.49
   0  -2  -1  272.01    2.13
   0  -2   1  266.99    2.64
   0   2   1  268.14    3.23
   0   2   1  257.93    3.03
   0   2   1  267.81    2.08
   0   2   1  269.11    2.08
   0  -2  -2 1039.17    8.01
   0  -2   2 1085.37    8.04
   0  -2  -2 1062.89   24.82
   0   2  -2 1039.94    7.22
   0   2   2 1092.88   24.76
   0   2  -2 1058.63    8.00
   0  -2  -3  110.65    3.06
   0  -2  -3  110.81    3.31
   0   2  -3  113.28    2.86
   0   2  -3  109.09    3.95
   0  -2   3  111.17    3.81
   0   2  -3  111.23    2.73
   0  -2  -3  109.38    2.89
   0  -2  -3  107.71    4.29
   0  -2   3  112.76    2.79
   0   2   3  112.77    3.21
   0   2  -3  112.16    3.87
   0  -2   4  646.85    8.76
   0   2  -4  667.41    6.19
   0   2   4  649.85    5.35
   0   2  -4  640.69    8.76
   0  -2  -4  651.97    7.77
   0  -2  -4  649.50    6.48
   0  -2  -4  647.75    9.19
   0   2  -4  660.66    6.17
   0   2  -4  650.25    8.74
   0  -2   4  668.56    6.18
   0  -2  -4  653.17    5.44
   0   2   4  643.97    7.67
   0  -2  -5  195.54    6.25
   0   2  -5  200.03    4.24
   0   2  -5  209.80    6.15
   0   2   5  192.84    5.27
   0  -2  -5  207.26    3.83
   0  -2  -5  204.87    5.43
   0  -2  -5  199.80    4.46
   0   2  -5  204.45    4.30
   0   2  -5  196.75    6.03
   0  -2   5  200.46    6.03
   0  -2   5  202.25    4.22
   0   2   5  209.14    3.82
   0  -2   6  112.16    5.60
   0   2   6  114.50    3.50
   0  -2  -6  109.01    5.97
   0   2  -6  111.16    5.60
   0  -2  -6  108.24    4.94
   0  -2  -6  109.29    4.21
   0   2  -6  102.70    5.61
   0   2  -6  114.62    4.05
   0  -2   6  104.48    3.87
   0   2   6  102.93    4.91
   0  -2  -6  112.96    3.59
   0   2  -6  107.77    3.95
   0   2  -7  176.64    5.04
   0  -2   7  174.05    7.20
   0  -2  -7  172.52    5.41
   0  -2  -7  169.82    4.61
   0   2  -7  181.47    7.50
   0  -2  -7  175.65    7.89
   0   2  -7  180.00    7.25
   0  -2  -7  176.52    6.57
   0   2   7  185.97    4.70
   0   2  -7  174.22    5.14
   0  -2   7  176.23    5.06
   0   2   7  172.54    6.51
   0   2   8  287.17    6.09
   0  -2   8  281.65    6.59
   0   2  -8  259.29    9.07
   0  -2  -8  257.24    9.85
   0  -2  -8  283.08    6.09
   0   2  -8  278.86    6.57
   0   2  -8  274.01    6.70
   0  -2  -8  270.40    8.54
   0  -2  -8  270.66    6.93
   0  -2   8  278.07    9.27
   0   2  -8  284.34    9.72
   0  -2   9    4.39    3.58
   0  -2  -9    5.65    5.38
   0  -2   9    4.14    4.75
   0   2  -9    4.45    3.70
   0   2  -9    2.11    5.29
   0   2  -9    2.61    4.88
   0   2  -9    5.94    3.70
   0  -2  -9    2.49    3.70
   0  -2 -10   24.49    4.78
   0   2 -10   22.60    4.54
   0  -2  10   25.38    4.46
   0   2 -10   24.44    4.49
   0  -2 -11    7.73    5.01
   0   2 -11    7.03    4.76
   0  -2 -12    1.57    5.53
   0   2 -12    0.41    5.11
   0  -3   0    0.25    0.99
   0   3   0    0.58    1.04
   0  -3   0    0.16    0.97
   0   3   0    0.60    0.95
   0   3   1 1282.37   16.65
   0  -3  -1 1235.48   26.30
   0   3   1 1231.12   26.20
   0   3  -1 1268.38   19.70
   0  -3  -1 1279.49   16.99
   0  -3   1 1236.70   19.46
   0   3  -1 1263.55   29.20
   0   3   1 1277.75   16.84
   0  -3   1 1276.30   29.36
   0  -3  -1 1247.99   27.18
   0  -3  -1 1251.34   16.56
   0  -3   2 1446.52   38.44
   0   3   2 1476.68   26.38
   0  -3  -2 1418.42    9.54
   0   3   2 1511.75   27.17
   0   3  -2 1385.21   26.28
   0  -3  -2 1486.24   27.37
   0  -3  -2 1493.78   26.28
   0   3  -2 1458.07   38.81
   0   3  -2 1461.99   32.64
   0   3  -3 1469.60   31.75
   0  -3   3 1447.99   11.54
   0  -3  -3 1444.67   32.20
   0   3  -3 1420.24   11.48
   0  -3   3 1449.70   31.35
   0  -3  -3 1458.63    7.79
   0  -3  -3 1430.16    8.93
   0   3   3 1476.47   35.39
   0  -3  -3 1449.80   11.69
   0   3  -3 1444.92   28.69
   0   3  -3 1424.83   10.42
   0   3   4   16.12    2.30
   0  -3  -4   17.78    2.47
   0   3  -4   18.63    2.20
   0  -3  -4   15.73    2.32
   0  -3  -4   17.06    1.74
   0  -3  -4   16.45    2.05
   0   3  -4   18.16    2.85
   0   3  -4   16.10    2.87
   0  -3   4   18.54    2.97
   0  -3   4   19.30    2.13
   0  -3  -4   15.87    3.42
   0   3   4   18.46    1.75
   0   3  -4   16.47    2.05
   0  -3  -5   13.04    2.60
   0   3  -5   11.92    2.33
   0  -3  -5    9.37    2.65
   0  -3   5   11.56    2.29
   0   3  -5   14.00    2.33
   0  -3   5    9.23    3.05
   0  -3  -5    9.05    3.60
   0   3  -5   13.90    3.16
   0   3   5    9.29    2.59
   0   3   5   10.17    1.90
   0   3  -5    9.32    3.02
   0  -3  -5    9.46    1.96
   0   3   6  207.85    6.06
   0  -3  -6  220.06    7.58
   0  -3  -6  215.60    6.23
   0   3  -6  221.48    4.99
   0   3  -6  209.51    4.99
   0  -3  -6  212.51    4.35
   0   3  -6  211.39    7.06
   0  -3   6  212.79    5.04
   0  -3   6  227.17    7.40
   0   3  -6  220.83    7.25
   0  -3  -6  218.80    5.35
   0   3   6  212.81    4.29
   0  -3  -7    0.82    2.54
   0  -3  -7    1.63    3.09
   0   3   7    1.30    2.36
   0  -3  -7    1.46    4.40
   0   3  -7   -1.22    2.86
   0  -3   7    1.12    3.01
   0  -3   7    5.03    4.26
   0   3  -7    1.82    4.21
   0   3   7    0.61    3.25
   0  -3  -7    1.18    3.42
   0   3  -7    1.22    3.00
   0   3  -7    1.02    4.30
   0  -3  -8   75.96    5.10
   0  -3   8  122.37    5.02
   0  -3  -8  123.44    5.37
   0   3  -8  119.99    4.96
   0  -3   8  115.98    6.96
   0   3  -8  126.28    7.12
   0   3  -8  110.55    6.93
   0  -3  -8  111.93    4.33
   0   3  -8  126.14    5.06
   0  -3  -8  115.31    7.42
   0  -3   9   12.08    3.87
   0   3  -9    8.21    5.34
   0  -3  -9   13.66    6.28
   0   3  -9   12.06    3.83
   0   3  -9   15.51    3.91
   0   3  -9    8.55    5.60
   0  -3   9   12.75    5.15
   0  -3  -9   13.03    4.20
   0   3 -10   50.92    4.76
   0   3 -10   45.56    6.89
   0  -3  10   53.99    4.97
   0  -3 -10   52.84    5.26
   0   3 -10   49.18    7.18
   0   3 -10   53.72    5.04
   0  -3 -11   19.33    5.53
   0   3 -11   13.26    4.91
   0  -3 -12    1.97    5.46
   0   3 -12    4.82    4.81
   0   4   0  238.89    3.28
   0  -4   0  240.09    3.22
   0  -4   0  234.06    3.06
   0   4   0  248.99    3.13
   0   4  -1  219.55    2.14
   0  -4  -1  225.16    2.16
   0  -4  -1  214.21    3.25
   0  -4  -1  216.72    2.11
   0   4   1  218.29    2.06
   0  -4   1  220.07    2.12
   0   4   1  221.80    2.15
   0  -4  -1  213.77    3.55
   0  -4   1  216.87    3.81
   0   4  -1  214.32    3.76
   0  -4   2 1217.86   25.86
   0  -4  -2 1206.49    8.71
   0  -4  -2 1208.21    9.04
   0  -4  -2 1200.94    6.29
   0   4   2 1207.09   22.88
   0   4  -2 1240.11   29.23
   0   4  -2 1224.10    9.45
   0   4   2 1239.68   23.44
   0  -4  -2 1231.87   24.17
   0  -4   2 1201.97    9.40
   0  -4  -2 1259.84   23.21
   0   4  -2 1200.00   25.84
   0  -4  -2 1275.48   24.21
   0  -4  -3  124.18    2.97
   0  -4   3  117.85    4.31
   0   4  -3  125.76    2.73
   0   4   3  128.32    3.06
   0  -4  -3  122.52    3.25
   0  -4   3  124.35    3.15
   0   4  -3  121.06    3.76
   0  -4  -3  125.80    3.17
   0   4  -3  117.62    4.35
   0   4  -3  123.71    3.18
   0  -4  -3  121.54    4.45
   0  -4  -4    0.96    2.93
   0  -4  -4    3.71    2.02
   0  -4  -4    5.16    1.57
   0   4  -4    4.88    1.87
   0  -4   4    2.58    2.90
   0   4  -4    4.29    2.00
   0   4  -4    2.46    2.46
   0  -4  -4    2.36    2.00
   0   4   4    2.30    1.46
   0   4   4    4.86    1.91
   0  -4   4    3.78    2.06
   0   4  -4    2.00    2.67
   0  -4  -4    2.81    2.17
   0  -4  -5   28.65    2.91
   0  -4   5   32.46    2.82
   0   4  -5   27.25    3.82
   0   4  -5   26.61    2.73
   0  -4  -5   29.45    4.11
   0   4  -5   29.73    2.41
   0  -4  -5   27.32    2.88
   0   4   5   26.10    2.75
   0   4  -5   27.84    3.42
   0  -4  -5   27.13    2.10
   0  -4   5   28.48    3.89
   0   4   5   27.94    2.02
   0  -4  -6  664.71    8.50
   0   4   6  682.04    6.80
   0   4  -6  686.42    7.87
   0  -4  -6  659.42    9.66
   0   4  -6  683.61    8.26
   0  -4  -6  688.86   12.36
   0   4   6  688.91    9.81
   0  -4  -6  665.41    6.76
   0   4  -6  699.18   11.91
   0   4  -6  708.25   11.44
   0  -4   6  692.00    8.29
   0  -4   6  682.85   11.85
   0   4  -7   85.29    3.97
   0   4   7   81.60    4.86
   0  -4  -7   75.30    4.74
   0   4  -7   77.85    5.96
   0  -4   7   81.59    4.21
   0  -4   7   76.31    5.81
   0  -4  -7   82.88    4.39
   0   4  -7   78.21    5.68
   0  -4  -7   85.29    3.45
   0  -4  -7   81.27    6.25
   0   4  -7   84.02    4.27
   0  -4   8   47.22    4.13
   0   4  -8   44.13    5.74
   0  -4   8   41.90    5.72
   0   4  -8   49.43    4.17
   0   4  -8   46.10    5.63
   0  -4  -8   50.21    6.04
   0   4  -8   50.23    3.92
   0  -4  -8   49.18    4.26
   0   4  -9    7.90    3.91
   0   4  -9   10.23    5.47
   0  -4  -9   13.52    4.20
   0   4  -9    7.23    3.62
   0  -4   9   10.58    3.91
   0  -4   9    6.03    5.42
   0   4  -9    4.58    5.10
   0  -4  -9    8.08    6.05
   0  -4  10  121.40    6.13
   0  -4 -10  151.99    6.95
   0   4 -10  139.27    6.14
   0   4 -10  134.67    6.29
   0   4 -10  104.95    8.61
   0   4 -10  127.57    8.68
   0  -4  10  112.25    8.50
   0  -4 -11   -1.48    5.05
   0   4 -11   -1.24    4.40
   0  -4 -12  186.75    8.64
   0   4 -12  171.03    7.70
   0   5   0   -0.77    1.59
   0   5   0    0.07    0.73
   0  -5   0    0.06    1.63
   0  -5   0    0.46    0.69
   0  -5   0    0.46    1.46
   0   5   0    0.46    1.52
   0   5  -1 1767.66   40.12
   0  -5  -1 1831.96   25.85
   0  -5  -1 1800.52   39.67
   0  -5  -1 1792.31   33.85
   0   5   1 1865.64   25.09
   0   5   1 1861.31   25.91
   0  -5   1 1730.77   39.63
   0  -5  -1 1855.26   25.49
   0   5   2  670.78    4.28
   0  -5  -2  662.41    4.92
   0  -5  -2  660.56    4.89
   0  -5   2  664.14    7.54
   0  -5  -2  664.85    4.38
   0  -5   2  656.29    5.21
   0   5  -2  664.67    7.50
   0  -5  -2  646.64    7.00
   0   5  -2  660.82    5.24
   0  -5  -2  665.26    4.25
   0   5   2  694.34   17.16
   0  -5  -2  649.89    6.99
   0   5  -2  657.18    5.34
   0   5  -3  205.14    3.97
   0  -5   3  198.61    5.54
   0   5  -3  198.87    4.33
   0   5  -3  199.34    5.51
   0  -5  -3  195.45    3.73
   0  -5  -3  190.32    3.54
   0   5   3  202.66    3.45
   0   5  -3  191.60    3.04
   0  -5   3  198.64    3.88
   0  -5  -3  190.22    5.18
   0  -5  -3  192.25    3.46
   0   5  -4    5.81    3.05
   0  -5  -4    2.93    1.90
   0  -5  -4    3.05    1.45
   0   5   4    2.94    1.34
   0   5  -4    4.05    2.21
   0  -5  -4    1.95    2.04
   0   5  -4    4.59    1.79
   0  -5   4    3.69    2.22
   0   5   4    3.62    1.78
   0  -5  -4    2.99    2.17
   0  -5   4    1.56    2.99
   0  -5  -4    1.06    2.95
   0   5  -4    2.61    2.37
   0   5   5  464.47    4.87
   0   5  -5  472.79    8.33
   0  -5  -5  459.20    6.16
   0  -5  -5  480.15    7.17
   0   5   5  498.59    7.20
   0  -5  -5  476.70    4.99
   0  -5  -5  481.51    9.56
   0   5  -5  474.70    9.24
   0  -5  -5  479.68    6.69
   0  -5   5  470.98    6.47
   0   5  -5  469.21    5.77
   0  -5   5  480.51    9.36
   0   5  -5  460.45    6.43
   0  -5  -6  198.04    4.05
   0  -5   6  206.15    5.17
   0   5  -6  203.69    5.15
   0   5   6  212.76    5.77
   0  -5  -6  208.26    7.74
   0   5  -6  205.23    4.70
   0   5  -6  205.08    6.76
   0  -5  -6  203.45    5.42
   0  -5   6  210.61    7.30
   0  -5  -6  203.46    5.79
   0   5   6  201.06    3.97
   0   5  -6  219.27    7.46
   0   5  -7   26.75    4.48
   0  -5  -7   21.95    3.69
   0  -5  -7   22.92    5.27
   0   5  -7   23.27    5.11
   0  -5  -7   16.24    2.31
   0   5  -7   24.17    3.12
   0  -5   7   23.92    5.14
   0  -5  -7   29.06    3.73
   0  -5   7   25.41    3.59
   0   5  -7   22.72    3.59
   0  -5   8   96.85    6.81
   0   5  -8  102.65    4.63
   0   5  -8  105.45    5.01
   0  -5  -8  113.88    5.26
   0  -5   8  103.18    4.92
   0   5  -8   92.17    6.34
   0   5  -8   92.29    6.87
   0  -5  -8   99.43    7.18
   0   5  -9   42.05    4.56
   0   5  -9   40.90    4.13
   0  -5  -9   36.09    6.44
   0  -5   9   40.98    4.44
   0  -5   9   41.24    6.21
   0  -5  -9   45.17    4.71
   0   5  -9   32.55    6.34
   0   5  -9   38.24    5.87
   0  -5  10   12.09    6.54
   0   5 -10   15.10    4.32
   0  -5  10   13.00    4.49
   0  -5 -10   12.75    4.87
   0   5 -10   14.54    6.53
   0   5 -10    8.73    5.96
   0   5 -10   16.53    4.61
   0  -5  11    9.41    5.06
   0   5 -11    9.76    5.03
   0  -5 -11   10.98    5.30
   0   5 -11   12.72    4.55
   0  -5 -12    0.65    5.96
   0  -6   0   26.92    0.96
   0   6   0   25.75    2.00
   0  -6   0   26.72    1.93
   0  -6   1   93.05    3.09
   0  -6  -1   96.39    2.48
   0   6   1   94.84    2.02
   0   6   1   97.34    1.99
   0  -6  -1   95.32    2.18
   0  -6  -1   95.92    2.01
   0  -6  -1   98.72    2.06
   0   6  -1   96.79    3.17
   0  -6  -1   94.84    3.14
   0  -6   2  531.41    7.32
   0  -6  -2  505.81    6.45
   0  -6  -2  536.32    4.00
   0  -6  -2  520.97    4.70
   0   6   2  525.53    3.86
   0  -6  -2  516.86    6.68
   0  -6   2  525.09    5.08
   0   6  -2  527.32    4.73
   0  -6  -2  516.91    4.57
   0   6  -2  533.74    5.13
   0   6   2  516.94    3.90
   0  -6  -2  527.85    3.96
   0   6  -2  513.31    7.23
   0   6  -3  806.64    5.26
   0  -6  -3  852.87    6.77
   0   6   3  860.15    6.17
   0  -6  -3  843.93    6.22
   0   6  -3  852.10    7.09
   0  -6  -3  851.34    9.43
   0   6  -3  834.55    7.64
   0  -6  -3  846.83    6.52
   0  -6   3  851.43    7.07
   0  -6  -3  852.00    9.69
   0  -6   3  837.54   10.12
   0   6  -3  838.28   10.06
   0  -6  -4  323.47    4.94
   0   6  -4  323.89    7.35
   0   6   4  329.76    4.91
   0   6  -4  312.09    5.92
   0  -6   4  316.11    7.33
   0   6  -4  312.03    5.10
   0  -6   4  321.41    5.16
   0  -6  -4  322.02    5.06
   0  -6  -4  307.16    7.08
   0  -6  -4  305.82    3.41
   0   6   4  304.09    3.33
   0   6  -4  313.91    4.17
   0  -6  -4  327.44    4.82
   0   6  -5  536.50    6.06
   0  -6  -5  522.12    7.04
   0   6  -5  522.42    7.02
   0   6   5  533.15    5.02
   0   6  -5  552.25   10.28
   0  -6   5  516.44    7.00
   0  -6  -5  522.94    5.03
   0  -6   5  535.59   10.18
   0   6   5  564.94    7.38
   0  -6  -5  535.72   10.16
   0  -6  -5  560.84    7.44
   0  -6  -5  533.18    6.76
   0   6  -5  519.29    8.56
   0  -6  -6    8.25    2.17
   0  -6   6    7.07    4.19
   0   6   6    7.21    2.74
   0   6  -6   11.53    3.27
   0  -6   6   10.29    3.16
   0  -6  -6    8.55    4.56
   0   6  -6   10.30    2.57
   0   6  -6    5.30    3.55
   0  -6  -6    8.58    2.89
   0  -6  -6   11.47    3.33
   0   6  -6   11.67    4.56
   0  -6   7    6.13    3.50
   0   6  -7    3.26    3.35
   0  -6   7    5.70    4.74
   0   6  -7    4.56    3.88
   0   6  -7    6.72    2.82
   0  -6  -7    5.60    3.46
   0  -6  -7    6.47    5.20
   0   6  -7    4.86    4.87
   0   6  -8  125.83    6.92
   0  -6   8  140.14    5.50
   0   6  -8  132.13    5.42
   0   6  -8  136.71    4.94
   0   6  -8  124.87    7.56
   0  -6   8  126.88    7.47
   0  -6  -8  147.39    5.78
   0  -6  -8  123.27    7.83
   0   6  -9   48.84    6.42
   0   6  -9   43.73    5.86
   0  -6  -9   40.77    6.53
   0  -6   9   56.67    4.79
   0  -6   9   48.01    6.38
   0   6  -9   50.41    4.29
   0  -6  -9   42.91    4.69
   0   6  -9   56.60    4.69
   0   6 -10   26.11    4.91
   0  -6 -10   27.64    5.23
   0  -6  10   23.92    4.83
   0   6 -10   22.82    4.30
   0  -6  11    4.22    5.01
   0   6 -11    6.04    4.90
   0  -6 -11    0.96    5.08
   0  -6 -12    0.15    5.90
   0   7   0    1.29    1.78
   0  -7   0    1.69    1.64
   0  -7   0    1.79    1.80
   0  -7   0    1.02    0.76
   0  -7  -1  533.79    4.79
   0  -7  -1  545.40    4.77
   0   7  -1  518.84    4.65
   0   7  -1  538.74    6.70
   0   7   1  536.86    4.73
   0  -7  -1  533.56    5.23
   0  -7   1  511.47    6.56
   0  -7   1  522.42    4.64
   0  -7  -1  555.10    4.90
   0  -7  -1  538.66    6.90
   0   7   1  557.98    4.84
   0  -7  -2   13.35    2.14
   0   7  -2   11.14    1.66
   0  -7  -2   14.21    3.24
   0   7   2   12.95    1.38
   0  -7  -2   12.54    2.80
   0   7  -2   11.26    3.16
   0  -7   2   10.08    1.74
   0   7  -2   12.63    2.42
   0  -7  -2   11.11    2.37
   0  -7  -2   11.80    1.50
   0  -7   2   11.21    3.32
   0   7   2   11.93    1.43
   0  -7   2   12.18    2.48
   0  -7  -3  761.09    6.49
   0   7  -3  795.38    7.27
   0  -7   3  811.23   10.22
   0   7  -3  801.84    7.09
   0   7  -3  790.57   10.11
   0  -7   3  787.57    7.03
   0  -7  -3  790.37    9.46
   0  -7  -3  783.38    6.60
   0  -7  -3  768.11    5.74
   0   7   3  808.22    5.77
   0  -7  -3  776.12    9.35
   0  -7  -4  224.69    4.43
   0   7   4  226.95    4.02
   0   7  -4  220.97    6.50
   0   7  -4  224.02    4.61
   0  -7  -4  222.94    6.30
   0  -7  -4  225.71    4.08
   0  -7   4  225.61    6.56
   0  -7  -4  220.06    4.27
   0   7  -4  243.24    5.23
   0  -7   4  230.37    4.64
   0   7  -4  227.90    3.56
   0   7  -5    4.34    3.46
   0   7   5    3.85    2.13
   0  -7   5    2.25    2.54
   0  -7  -5    2.17    2.52
   0  -7  -5    3.43    1.66
   0   7  -5    2.03    2.75
   0  -7   5    5.02    3.28
   0   7  -5    2.64    1.92
   0  -7  -5    1.40    2.11
   0  -7  -5    2.53    2.72
   0  -7  -5    2.05    3.64
   0   7  -5    3.01    2.64
   0   7  -6   22.63    3.84
   0  -7   6   26.01    4.86
   0  -7  -6   25.31    3.07
   0   7  -6   26.82    4.88
   0  -7  -6   27.48    3.45
   0   7  -6   26.86    3.49
   0  -7  -6   27.83    4.89
   0  -7   6   27.73    3.55
   0   7  -6   24.65    2.69
   0  -7  -6   24.78    3.25
   0   7  -7  128.06    5.10
   0   7  -7  113.83    6.03
   0  -7  -7  110.44    7.01
   0   7  -7  121.37    4.20
   0  -7   7  106.24    6.87
   0  -7   7  123.96    5.10
   0   7  -7  124.79    7.28
   0  -7  -7  120.94    5.05
   0  -7  -8    2.38    5.04
   0  -7   8    0.64    4.57
   0   7  -8    5.58    4.83
   0   7  -8    3.71    4.31
   0  -7   8    1.11    3.44
   0   7  -8    0.92    3.08
   0  -7  -8    0.54    3.57
   0   7  -8    2.51    3.47
   0   7  -9  385.71    8.84
   0  -7   9  348.61   12.13
   0  -7   9  380.79    8.84
   0  -7  -9  360.73   12.68
   0   7  -9  353.99   12.16
   0   7  -9  364.59    7.72
   0  -7  -9  384.07    9.10
   0   7 -10    5.78    4.59
   0  -7  10    4.63    4.52
   0  -7 -10    3.57    4.82
   0  -7  11   16.47    5.39
   0   7 -11   19.13    5.39
   0  -7 -11   23.12    5.47
   0   7 -12    7.63    5.63
   0  -7 -12    8.40    6.13
   0  -8   0 1526.89   33.70
   0  -8   0 1509.48   22.69
   0   8   0 1552.70   41.47
   0  -8   0 1535.07   40.93
   0   8   1   71.83    2.62
   0  -8  -1   71.84    2.73
   0   8  -1   69.34    3.48
   0  -8  -1   73.11    2.68
   0  -8  -1   70.47    3.73
   0   8  -1   71.32    2.64
   0  -8   1   70.82    2.59
   0  -8   1   66.11    3.46
   0  -8  -1   71.63    2.70
   0  -8  -2  886.22    6.04
   0  -8  -2  926.13    8.76
   0  -8  -2  903.99    5.73
   0  -8   2  905.88   10.11
   0   8  -2  926.38    7.18
   0  -8  -2  906.46    5.56
   0   8   2  890.08    5.62
   0   8  -2  878.55    9.96
   0   8   2  929.79    5.45
   0  -8   2  898.27    7.03
   0  -8   2  891.10    5.36
   0  -8  -2  915.78    9.79
   0  -8  -2  915.40    6.80
   0  -8  -3   38.23    2.38
   0  -8   3   38.80    3.43
   0  -8   3   37.93    2.50
   0   8  -3   39.04    2.27
   0  -8  -3   35.80    1.69
   0  -8  -3   35.36    3.17
   0   8  -3   37.70    3.47
   0   8  -3   37.83    2.48
   0   8   3   35.51    1.64
   0  -8  -3   34.39    3.28
   0  -8  -3   38.43    2.38
   0  -8  -4  354.52    5.32
   0   8  -4  344.81    5.94
   0   8  -4  360.20    8.10
   0  -8  -4  350.11    5.37
   0   8  -4  347.38    5.63
   0   8   4  353.25    4.67
   0  -8  -4  351.05    4.75
   0  -8  -4  358.03    7.70
   0   8  -4  342.20    4.14
   0  -8   4  344.15    7.94
   0  -8   4  342.18    5.58
   0  -8  -5  126.73    5.88
   0  -8  -5  116.88    2.59
   0  -8  -5  124.36    4.19
   0  -8  -5  117.72    3.64
   0  -8   5  123.63    4.34
   0   8  -5  126.09    3.31
   0  -8   5  115.42    6.05
   0   8  -5  121.04    4.72
   0   8   5  124.20    3.68
   0   8  -5  122.18    4.34
   0  -8  -5  116.60    3.91
   0   8  -5  125.34    6.14
   0   8  -6  107.70    4.42
   0   8  -6  107.57    3.65
   0   8  -6   96.37    5.10
   0  -8  -6  103.95    6.17
   0  -8   6  104.95    6.17
   0  -8  -6   99.04    4.36
   0   8  -6  110.57    6.24
   0  -8  -6  101.56    4.13
   0  -8   6  100.26    4.37
   0  -8  -7  156.77    7.78
   0   8  -7  145.37    6.38
   0   8  -7  148.72    7.64
   0  -8   7  145.43    7.70
   0  -8  -7  153.03    5.48
   0  -8   7  150.20    5.48
   0   8  -7  146.10    4.42
   0   8  -7  152.62    5.41
   0  -8   8   19.79    5.33
   0   8  -8   15.86    3.22
   0   8  -8   15.86    4.49
   0  -8   8   15.70    3.78
   0   8  -8   13.28    5.09
   0   8  -8   17.22    3.89
   0  -8  -8   15.70    3.91
   0  -8  -8   18.13    5.51
   0  -8  -9   41.85    6.95
   0   8  -9   40.81    4.69
   0  -8   9   35.44    4.72
   0   8  -9   34.95    6.61
   0  -8  -9   42.33    4.82
   0  -8   9   46.95    7.21
   0  -8  10    8.76    4.98
   0   8 -10    7.31    4.54
   0  -8 -10    5.03    4.96
   0  -8  11    6.24    5.03
   0  -8 -11    5.58    5.24
   0   8 -11    5.55    5.13
   0   8 -12   -0.86    5.47
   0  -8 -12   -0.08    5.94
   0  -9   0    2.48    1.11
   0   9   0    2.23    2.88
   0  -9   0    4.73    2.69
   0  -9   0    2.02    2.72
   0  -9   1   11.14    2.81
   0  -9  -1   10.60    2.38
   0  -9  -1    5.33    3.06
   0  -9   1   11.44    3.20
   0   9  -1    8.44    3.03
   0   9  -1    8.90    2.31
   0  -9  -1    7.86    2.41
   0   9   1    8.77    2.26
   0  -9  -1    9.64    2.12
   0  -9   1   11.45    2.35
   0  -9  -2   93.01    2.61
   0   9  -2   89.53    4.18
   0  -9  -2   95.42    3.06
   0  -9  -2  100.53    4.29
   0  -9  -2   93.18    3.65
   0  -9   2   95.62    3.05
   0   9   2   91.77    2.17
   0   9  -2   96.57    3.06
   0  -9   2   86.70    1.82
   0  -9  -2   92.13    2.27
   0  -9   2   92.64    4.15
   0  -9  -2   97.07    2.50
   0  -9  -3  342.80    4.69
   0  -9  -3  353.67    6.79
   0  -9  -3  344.69    3.82
   0  -9  -3  341.69    7.07
   0   9  -3  342.99    7.39
   0   9   3  356.37    3.78
   0  -9   3  344.27    5.20
   0   9  -3  349.15    4.77
   0  -9  -3  335.14    4.89
   0  -9   3  346.39    7.43
   0   9  -3  346.67    5.22
   0  -9  -4  203.57    4.35
   0  -9  -4  203.23    3.62
   0   9  -4  200.07    6.48
   0   9  -4  202.59    3.27
   0  -9  -4  208.17    6.29
   0   9  -4  209.48    4.73
   0   9  -4  210.31    4.68
   0   9   4  202.67    3.56
   0  -9   4  203.41    6.52
   0  -9   4  201.34    4.62
   0  -9  -4  205.68    4.41
   0  -9   5  271.26    5.83
   0  -9  -5  282.18    5.68
   0   9  -5  271.93    4.32
   0  -9  -5  269.54    4.82
   0   9  -5  293.45    8.49
   0   9  -5  272.84    5.83
   0  -9   5  283.16    8.42
   0   9  -5  272.79    6.20
   0  -9  -5  287.94    8.15
   0  -9  -5  284.34    5.62
   0   9  -6  207.84    5.79
   0  -9   6  203.72    5.72
   0  -9  -6  201.45    5.55
   0  -9  -6  189.41    7.77
   0   9  -6  191.32    8.04
   0   9  -6  191.09    6.13
   0  -9   6  205.57    8.19
   0   9  -6  190.61    4.32
   0  -9  -6  194.94    5.32
   0  -9  -7  191.64    5.94
   0   9  -7  184.96    6.91
   0  -9   7  192.89    8.45
   0  -9  -7  187.95    8.52
   0   9  -7  199.03    6.06
   0  -9  -7  193.05    5.78
   0   9  -7  192.72    8.41
   0  -9   7  184.57    5.94
   0   9  -7  193.06    4.87
   0  -9  -8   49.59    6.68
   0  -9  -8   65.90    4.82
   0  -9   8   45.96    6.08
   0  -9   8   54.75    4.57
   0   9  -8   59.81    6.45
   0   9  -8   63.26    4.66
   0  -9   9   14.95    4.52
   0   9  -9   10.57    6.63
   0  -9   9   15.14    6.57
   0  -9  -9   13.82    4.65
   0   9  -9   19.09    4.59
   0  -9  -9   13.77    6.71
   0  -9  10    3.20    4.88
   0   9 -10    3.08    4.88
   0  -9 -10    4.52    4.81
   0   9 -11  171.27    7.93
   0  -9 -11  163.71    7.98
   0  -9  11  155.26    7.72
   0  -9 -12    2.01    6.02
   0  -9  12   -0.33    5.64
   0   9 -12    1.63    5.76
   0 -10   0  156.69    3.24
   0 -10   0  156.57    2.26
   0 -10   0  150.33    3.88
   0  10   0  155.36    4.48
   0 -10   0  160.01    4.60
   0  10   0  153.91    3.17
   0 -10   1  735.68    8.99
   0 -10  -1  714.67    6.52
   0 -10   1  699.96    6.84
   0  10  -1  697.42    6.17
   0  10   1  686.77    7.21
   0 -10  -1  674.46    7.21
   0  10  -1  717.12    8.96
   0 -10  -1  706.16    6.64
   0 -10  -1  711.33    9.53
   0 -10   1  702.24    6.16
   0 -10  -2   18.40    2.40
   0 -10   2   14.77    0.88
   0 -10   2   19.07    2.39
   0 -10  -2   15.85    1.58
   0  10  -2   15.26    3.08
   0 -10  -2   16.31    2.43
   0 -10  -2   18.14    3.36
   0 -10   2   14.96    3.19
   0  10  -2   17.44    2.28
   0 -10  -2   15.94    1.77
   0  10   2   16.33    1.48
   0 -10  -3  130.68    5.02
   0 -10  -3  127.61    3.25
   0  10  -3  122.04    5.05
   0 -10   3  125.38    5.12
   0 -10   3  127.20    3.69
   0  10   3  130.70    2.44
   0 -10  -3  125.02    3.50
   0  10  -3  132.65    3.70
   0 -10  -3  121.52    2.44
   0 -10  -3  129.64    4.61
   0 -10  -4   11.21    3.49
   0  10  -4   11.58    3.72
   0 -10   4   13.44    2.74
   0 -10  -4    9.42    3.58
   0 -10  -4   13.12    1.64
   0  10   4   11.85    1.57
   0  10  -4   14.03    1.69
   0  10  -4    9.51    2.66
   0 -10  -4   11.72    2.52
   0  10  -4   12.47    2.33
   0 -10  -4   12.29    2.44
   0 -10   4   10.04    3.70
   0  10  -5   46.20    3.53
   0 -10  -5   48.24    3.50
   0  10  -5   46.90    2.48
   0 -10   5   54.83    3.63
   0 -10  -5   49.87    4.74
   0 -10  -5   53.36    3.51
   0  10  -5   54.22    5.09
   0 -10   5   54.36    5.09
   0  10  -5   45.41    3.46
   0 -10  -6  188.63    5.36
   0  10  -6  174.69    7.86
   0  10  -6  193.80    5.72
   0 -10  -6  190.88    5.46
   0 -10   6  184.20    8.06
   0  10  -6  176.76    5.90
   0 -10  -6  181.62    7.62
   0 -10   6  187.89    5.72
   0  10  -7  395.77    8.12
   0 -10  -7  386.11    7.84
   0  10  -7  374.52   11.34
   0 -10   7  390.11    8.10
   0 -10   7  365.50   11.21
   0 -10  -7  387.12    7.73
   0 -10  -7  393.58   11.35
   0 -10  -8   13.10    6.04
   0 -10   8   12.08    3.93
   0  10  -8   12.96    4.14
   0 -10   8   15.38    5.64
   0  10  -8   13.18    5.69
   0 -10  -8   18.45    4.12
   0  10  -9   -0.56    6.44
   0  10  -9   -0.36    4.42
   0 -10   9    1.58    6.38
   0 -10   9    5.16    4.52
   0 -10  -9    3.17    4.35
   0 -10  10   24.73    5.27
   0 -10 -10   28.98    5.33
   0  10 -10   28.60    5.47
   0  10 -11   12.91    5.63
   0 -10 -11    9.52    5.65
   0 -10  11   13.32    5.62
   0 -10  12   28.91    6.14
   0 -10 -12   26.45    6.44
   0  10 -12   25.31    6.18
   0  11   0    1.77    2.54
   0 -11   0    1.88    1.93
   0 -11   0    2.06    2.53
   0 -11   0    0.48    0.95
   0 -11   0    1.20    2.41
   0  11   0    1.52    1.87
   0  11  -1  211.38    5.52
   0 -11   1  213.76    3.92
   0 -11  -1  215.93    6.02
   0 -11   1  210.69    5.47
   0  11   1  195.84    4.47
   0  11  -1  212.32    3.88
   0 -11   1  215.78    4.43
   0 -11  -1  216.54    3.97
   0 -11  -1  208.59    4.67
   0 -11  -1  215.83    4.25
   0  11  -2   24.89    2.44
   0 -11  -2   29.46    2.52
   0 -11  -2   26.33    1.95
   0 -11  -2   27.71    2.72
   0 -11  -2   24.76    3.32
   0 -11   2   22.34    3.42
   0 -11   2   26.60    2.55
   0  11  -2   25.28    3.46
   0 -11  -2   26.28    1.78
   0  11   2   26.57    1.69
   0 -11  -3 1268.86    6.97
   0 -11  -3 1298.22    9.63
   0 -11  -3 1326.21   13.94
   0  11   3 1343.56    7.02
   0  11  -3 1316.49   14.45
   0 -11  -3 1293.53    8.74
   0  11  -3 1262.14    9.93
   0 -11  -3 1344.28   12.73
   0 -11   3 1279.77   10.01
   0 -11   3 1362.13   14.71
   0 -11  -4  145.69    2.87
   0  11  -4  150.90    6.50
   0 -11  -4  161.60    5.93
   0 -11  -4  150.17    4.07
   0 -11   4  150.81    4.60
   0 -11   4  142.77    6.38
   0 -11  -4  160.81    6.18
   0 -11  -4  158.12    4.29
   0  11  -4  150.50    4.55
   0  11  -5    1.85    4.44
   0 -11   5    4.95    3.34
   0 -11  -5    2.78    2.80
   0 -11  -5    3.93    3.88
   0  11  -5    5.13    3.33
   0 -11  -5    3.64    3.07
   0 -11   5    6.06    4.54
   0  11  -6   37.63    3.85
   0 -11  -6   30.66    5.29
   0 -11  -6   35.29    3.70
   0 -11   6   36.88    5.26
   0  11  -6   28.31    4.99
   0 -11   6   38.76    3.80
   0 -11  -6   33.62    3.52
   0 -11  -7    2.82    3.26
   0 -11  -7    0.49    3.54
   0  11  -7    4.52    5.47
   0 -11   7    2.21    5.45
   0  11  -7    0.16    3.83
   0 -11   7    2.84    3.84
   0 -11  -7    2.19    4.80
   0 -11  -8   -1.49    3.75
   0  11  -8   -0.07    4.00
   0  11  -8    1.32    5.77
   0 -11   8    4.80    4.10
   0 -11   8   -0.36    5.74
   0 -11  -8    1.56    5.20
   0  11  -9   49.68    5.32
   0 -11  -9   44.69    5.00
   0 -11   9   43.50    5.29
   0  11 -10    6.62    4.97
   0 -11  10    4.65    4.94
   0 -11 -10    7.31    5.18
   0  11 -11   21.59    5.63
   0 -11  11   20.79    5.75
   0 -11 -11   24.47    6.01
   0  11 -12    9.88    6.31
   0 -11  12   15.49    6.35
   0  12   0  417.97    7.07
   0 -12   0  410.53    3.48
   0  12   0  415.74    4.96
   0 -12   0  419.23    4.93
   0 -12   0  456.11    7.29
   0 -12   0  418.15    5.79
   0 -12   1  205.45    4.42
   0 -12  -1  210.92    3.96
   0 -12  -1  214.20    4.38
   0 -12   1  218.02    5.76
   0  12  -1  221.50    4.08
   0  12   1  200.02    4.76
   0 -12  -1  209.20    6.12
   0  12   1  187.26    3.32
   0 -12  -1  207.82    4.88
   0  12  -1  208.22    5.71
   0 -12   1  213.30    4.03
   0 -12  -1  192.43    3.40
   0  12  -2   25.41    2.56
   0  12   2   27.71    1.84
   0 -12  -2   24.20    1.89
   0 -12  -2   27.26    3.55
   0 -12   2   27.17    3.54
   0 -12  -2   27.16    2.79
   0  12  -2   21.84    3.48
   0 -12  -2   26.48    1.99
   0 -12  -2   29.40    2.65
   0 -12   2   26.81    2.58
   0  12  -3    1.03    2.38
   0 -12   3    1.05    2.48
   0 -12  -3   -0.34    2.16
   0  12   3    0.72    1.10
   0 -12  -3    1.05    1.15
   0 -12  -3    0.53    2.82
   0 -12  -3    0.93    3.12
   0  12  -3   -0.26    3.15
   0 -12   3   -0.03    3.18
   0 -12  -3    0.51    2.06
   0 -12  -4    8.20    3.57
   0 -12  -4    6.48    2.64
   0 -12   4    7.55    4.35
   0 -12  -4    9.14    3.65
   0 -12   4    9.82    3.22
   0  12  -4   11.12    3.20
   0  12  -4    7.25    4.27
   0 -12  -4    8.88    2.60
   0 -12  -5   16.65    4.17
   0 -12   5   22.14    3.42
   0 -12  -5   21.95    3.00
   0 -12   5   19.02    4.42
   0  12  -5   25.79    3.40
   0 -12  -5   21.05    3.16
   0  12  -5   24.20    4.51
   0 -12  -6   18.22    4.66
   0  12  -6   19.76    3.86
   0  12  -6   18.53    5.32
   0 -12   6   19.95    3.94
   0 -12  -6   19.13    3.64
   0 -12  -6   19.77    3.42
   0 -12   6   19.34    5.51
   0  12  -7  133.63    5.61
   0 -12  -7  137.15    5.41
   0 -12   7  151.25    6.00
   0 -12  -7  139.20    5.46
   0 -12   7  133.21    8.23
   0 -12  -7  136.52    7.76
   0  12  -7  134.05    8.07
   0 -12   8  298.66   11.79
   0 -12  -8  281.55   11.11
   0 -12  -8  307.55    7.96
   0 -12   8  307.14    8.36
   0  12  -8  305.30    8.25
   0  12  -8  306.70   11.91
   0 -12   9    4.44    4.78
   0  12  -9    6.27    4.81
   0 -12  -9    4.01    4.54
   0  12 -10  176.41    7.81
   0 -12  10  191.46    8.03
   0 -12 -10  175.57    7.81
   0 -12 -11    2.91    5.39
   0  12 -11    4.37    5.37
   0 -12  11    4.55    5.48
   0  13   0    1.21    2.48
   0 -13   0    1.96    0.86
   0 -13   0    6.93    2.11
   0 -13   0    7.57    2.81
   0  13   0    3.43    1.91
   0 -13   0    3.43    3.40
   0 -13   0    5.41    2.48
   0  13   1  816.11    6.41
   0  13   1  871.49    9.39
   0 -13   1  846.34    8.39
   0 -13  -1  890.13   11.94
   0 -13   1  846.50    7.48
   0  13  -1  862.09   10.85
   0  13  -1  852.11    7.51
   0 -13  -1  832.47    6.49
   0 -13   1  877.21   10.85
   0 -13  -1  856.20    8.19
   0 -13  -1  886.43    7.61
   0 -13  -1  873.55    9.48
   0 -13  -2    1.86    1.68
   0  13   2    2.37    1.60
   0 -13   2    7.97    2.40
   0  13  -2    4.62    3.28
   0 -13  -2    3.52    2.60
   0 -13  -2    2.87    3.57
   0  13  -2    5.38    2.33
   0 -13  -2    2.69    1.77
   0 -13   2    7.00    3.25
   0 -13  -2    3.52    2.39
   0 -13  -3    8.87    3.90
   0 -13  -3   12.55    2.24
   0  13  -3    9.91    3.53
   0 -13  -3   12.37    3.03
   0 -13  -3   13.01    2.75
   0 -13   3   13.84    2.82
   0 -13   3   12.86    3.71
   0  13  -3   15.29    2.74
   0 -13  -3   14.71    1.42
   0 -13  -4  582.11    7.75
   0 -13   4  562.93   11.48
   0  13  -4  576.96    8.08
   0 -13  -4  588.03    7.18
   0 -13   4  569.98    8.09
   0 -13  -4  596.02   10.30
   0  13  -4  561.61   11.38
   0 -13  -4  577.84   11.09
   0  13  -5  250.59    6.26
   0 -13  -5  252.23    5.97
   0 -13  -5  259.40    8.12
   0 -13   5  262.02    9.08
   0  13  -5  271.58    9.13
   0 -13   5  257.35    6.36
   0 -13  -5  273.47    5.80
   0 -13  -6   89.91    4.46
   0 -13  -6   75.73    5.95
   0 -13   6   82.25    6.44
   0 -13  -6   89.86    4.50
   0  13  -6   85.29    4.64
   0  13  -6   80.93    6.38
   0 -13   6   87.80    4.74
   0 -13   7   25.20    4.03
   0 -13   7   25.57    5.51
   0  13  -7   32.33    4.10
   0 -13  -7   30.59    5.71
   0 -13  -7   31.58    4.23
   0 -13  -7   25.38    3.99
   0  13  -7   29.86    5.60
   0 -13  -8   10.03    3.99
   0  13  -8    9.60    6.49
   0 -13   8    9.52    4.54
   0 -13  -8    7.13    3.91
   0 -13   8    5.40    6.44
   0 -13  -8    5.45    5.77
   0  13  -8   10.11    4.44
   0 -13  -9   11.98    4.74
   0  13  -9    8.63    4.84
   0 -13   9   10.31    5.10
   0 -13  10   34.45    5.68
   0 -13 -10   34.69    5.60
   0  13 -10   44.52    5.79
   0 -13 -11   28.88    5.95
   0 -13  11   29.51    6.12
   0  13 -11   28.05    5.87
   0 -14   0 1116.34   13.74
   0 -14   0 1026.36    5.04
   0 -14   0 1120.11   11.75
   0  14   0 1083.95    8.08
   0 -14   0 1098.91    8.13
   0  14   0 1089.79   11.64
   0 -14   0 1047.68    9.30
   0 -14   1   30.27    3.40
   0 -14  -1   27.69    2.28
   0 -14  -1   28.43    2.25
   0 -14  -1   34.12    3.05
   0  14   1   28.24    2.24
   0  14   1   26.23    2.96
   0 -14  -1   31.31    4.26
   0  14  -1   28.78    2.63
   0 -14  -1   26.88    1.66
   0 -14  -1   27.07    3.05
   0  14  -1   29.78    3.53
   0 -14   1   33.05    2.98
   0 -14   1   27.97    2.55
   0 -14  -2   21.80    2.22
   0 -14  -2   21.57    2.07
   0 -14  -2   22.64    3.85
   0 -14  -2   23.10    2.85
   0  14   2   23.93    2.11
   0 -14  -2   24.76    2.83
   0 -14   2   22.02    2.76
   0  14  -2   23.89    2.78
   0  14  -2   20.70    3.86
   0 -14   2   25.30    3.28
   0 -14   2   21.54    3.73
   0 -14   3  162.90    6.55
   0  14  -3  164.38    4.67
   0 -14   3  164.31    4.70
   0 -14  -3  162.66    4.58
   0 -14  -3  168.26    6.66
   0  14  -3  173.16    6.68
   0 -14  -3  168.22    3.92
   0 -14  -3  168.86    5.60
   0  14  -4    4.42    3.88
   0 -14   4    4.85    4.00
   0 -14  -4    3.93    2.69
   0 -14  -4    3.54    4.21
   0 -14  -4    1.22    3.52
   0 -14  -4    5.21    3.14
   0 -14   4    7.13    3.18
   0  14  -4    5.89    2.96
   0 -14   5  363.10   10.63
   0 -14  -5  399.30    9.80
   0 -14  -5  391.12    6.78
   0  14  -5  382.44   10.79
   0  14  -5  383.66    7.59
   0 -14  -5  397.77    7.20
   0 -14   5  386.09    7.63
   0 -14  -6  371.30    7.67
   0 -14   6  355.65   11.37
   0 -14  -6  378.26    7.38
   0 -14   6  384.09    8.18
   0  14  -6  372.03   11.47
   0  14  -6  388.97    8.14
   0 -14  -6  378.38   10.50
   0  14  -7    3.18    4.04
   0 -14   7    1.99    4.13
   0  14  -7    2.19    5.83
   0 -14  -7    4.30    3.86
   0 -14   7    2.81    5.74
   0 -14  -7    2.33    3.52
   0 -14  -7    1.97    4.83
   0 -14  -8   -0.24    4.11
   0 -14  -8    0.77    3.89
   0 -14  -8    3.17    5.18
   0  14  -8    3.70    4.08
   0 -14   8    2.90    4.15
   0 -14   8    3.79    6.11
   0  14  -8   -0.58    5.69
   0  14  -9   43.67    5.45
   0 -14   9   36.18    5.44
   0 -14  -9   32.57    5.02
   0  14 -10    9.63    5.25
   0 -14 -10   11.68    5.28
   0 -14  10    8.49    5.26
   0  14 -11    0.36    5.76
   0 -14  11    5.07    6.05
   0 -14 -11    3.88    5.40
   0 -15   0   13.60    2.80
   0 -15   0   10.94    2.37
   0 -15   0    9.66    3.04
   0  15   0    7.48    3.16
   0 -15   0   14.90    3.86
   0  15   0    7.79    2.37
   0 -15   1   40.36    3.78
   0  15  -1   43.32    2.89
   0 -15  -1   39.06    3.14
   0 -15  -1   42.89    3.45
   0 -15  -1   38.45    4.24
   0 -15   1   41.72    3.37
   0 -15   1   40.27    2.81
   0  15  -1   43.01    3.96
   0  15   1   37.35    3.29
   0  15   1   43.70    2.53
   0 -15  -1   40.21    2.47
   0 -15  -1   42.14    2.58
   0 -15   2  221.16    5.50
   0 -15  -2  224.50    5.22
   0 -15  -2  222.09    5.31
   0  15  -2  232.19    5.05
   0 -15  -2  213.55    3.71
   0 -15   2  221.44    4.99
   0 -15  -2  225.05    7.49
   0 -15   2  230.32    7.16
   0  15  -2  230.57    7.23
   0 -15  -2  226.87    4.56
   0  15  -3  108.08    4.22
   0 -15  -3  104.60    4.15
   0 -15  -3  103.33    5.77
   0 -15  -3  100.86    3.39
   0 -15   3   99.50    5.75
   0 -15  -3  108.08    4.87
   0  15  -3  101.10    5.76
   0 -15   3  117.03    4.36
   0 -15  -4   22.72    3.90
   0 -15  -4   19.54    3.40
   0  15  -4   21.48    4.51
   0 -15  -4   24.35    2.83
   0 -15   4   26.71    4.61
   0 -15  -4   24.33    4.79
   0  15  -4   25.46    3.40
   0 -15   4   24.37    3.45
   0  15  -5   -0.39    3.20
   0 -15   5    1.36    4.41
   0  15  -5    3.67    4.30
   0 -15  -5    0.46    2.95
   0 -15  -5   -0.30    3.01
   0 -15  -5   -1.71    4.04
   0 -15   5    1.11    3.32
   0 -15  -5   -1.34    4.54
   0 -15  -6   90.68    4.55
   0 -15   6   80.51    6.65
   0 -15   6   88.98    4.96
   0  15  -6   93.34    6.87
   0 -15  -6   82.14    6.29
   0 -15  -6   93.72    4.93
   0  15  -6   85.50    4.84
   0 -15  -7   89.54    5.18
   0  15  -7   95.45    5.39
   0 -15   7   99.44    5.54
   0 -15  -7   87.38    4.87
   0 -15   7   80.66    7.57
   0 -15  -7   78.80    6.79
   0  15  -7   79.21    7.22
   0  15  -8   61.38    5.28
   0 -15  -8   52.30    5.20
   0 -15  -8   60.97    4.97
   0 -15   8   54.81    5.25
   0 -15  -8   45.79    6.89
   0 -15  -9  216.17    7.86
   0 -15   9  228.57    8.39
   0  15  -9  231.88    8.35
   0  15 -10   43.58    6.03
   0 -15  10   51.09    6.06
   0 -15 -10   48.02    5.83
   0 -15 -11   20.90    6.04
   0 -15  11   19.59    6.51
   0  15 -11   21.73    6.29
   0  16   0   22.96    2.47
   0 -16   0   27.54    3.15
   0 -16   0   20.31    3.48
   0 -16   0   26.70    4.16
   0 -16   0   24.85    2.62
   0  16   0   25.99    3.46
   0  16   1   65.82    3.86
   0 -16  -1   69.69    2.94
   0 -16   1   68.74    3.94
   0 -16   1   71.09    4.52
   0 -16  -1   70.70    4.04
   0  16  -1   65.73    4.56
   0 -16  -1   60.00    5.19
   0  16  -1   66.65    3.30
   0 -16  -1   67.46    3.77
   0 -16  -1   28.29    1.98
   0 -16   1   69.21    3.28
   0 -16   2  843.61    9.76
   0 -16  -2  881.90   13.73
   0 -16  -2  884.20    9.77
   0 -16   2  845.66    8.96
   0  16  -2  852.47    8.97
   0 -16   2  843.99   12.74
   0  16  -2  857.37   12.93
   0 -16  -2  894.24    6.85
   0 -16  -2  834.13    9.33
   0  16  -3   21.82    3.16
   0 -16  -3   18.22    3.39
   0 -16  -3   19.78    2.58
   0 -16   3   14.75    4.31
   0 -16   3   17.62    3.27
   0  16  -3   19.94    4.35
   0 -16  -3   18.33    3.47
   0 -16  -3   18.88    4.70
   0 -16   4  272.41    6.45
   0  16  -4  281.63    9.33
   0 -16  -4  278.72    5.47
   0 -16  -4  273.69    9.01
   0  16  -4  264.76    6.36
   0 -16  -4  267.41    7.72
   0 -16   4  285.14    9.34
   0 -16  -4  281.27    6.37
   0 -16  -5   57.99    5.25
   0 -16   5   69.25    6.47
   0 -16  -5   70.86    3.85
   0 -16  -5   66.40    6.11
   0  16  -5   65.14    6.28
   0  16  -5   70.03    4.51
   0 -16  -5   68.57    4.19
   0 -16   5   76.72    4.65
   0 -16  -6   34.98    5.40
   0 -16   6   31.94    6.28
   0 -16  -6   38.33    3.87
   0 -16  -6   29.72    4.13
   0 -16   6   33.37    4.41
   0  16  -6   27.62    6.13
   0  16  -6   32.15    4.27
   0  16  -7    4.29    5.70
   0 -16  -7    4.14    3.59
   0  16  -7    3.97    4.05
   0 -16  -7    4.05    5.06
   0 -16   7    3.26    5.90
   0 -16   7    3.59    4.28
   0 -16  -7    1.96    3.73
   0 -16  -8   21.58    4.49
   0 -16   8   21.41    5.24
   0  16  -8   21.27    5.01
   0 -16  -8   10.41    6.10
   0 -16  -8   18.46    4.77
   0  16  -9    7.52    5.00
   0 -16   9    3.59    5.07
   0 -16  -9    4.59    4.75
   0 -16  10    1.45    5.38
   0 -16 -10    0.56    5.05
   0  16 -10    0.31    5.31
   0  16 -11    3.93    6.13
   0 -16 -11    1.13    5.75
   0 -17   0    1.37    3.16
   0 -17   0    3.66    3.10
   0 -17   0    3.06    3.99
   0 -17   0    3.48    2.46
   0  17   0    1.96    2.95
   0  17   0    0.88    2.19
   0 -17   1    9.93    3.59
   0  17  -1    8.20    3.61
   0 -17  -1    8.01    3.04
   0  17  -1    9.76    2.70
   0 -17   1    9.91    3.30
   0 -17   1   10.29    2.68
   0 -17  -1    8.21    4.12
   0 -17  -1   12.12    3.04
   0  17  -2  356.41    9.06
   0 -17  -2  362.33    6.76
   0 -17  -2  363.25    9.72
   0 -17   2  366.46    9.10
   0 -17   2  365.80    6.44
   0  17  -2  356.56    6.33
   0 -17   2  356.70    6.99
   0 -17  -3    3.35    3.30
   0 -17   3    3.14    3.40
   0 -17   3    1.81    4.08
   0 -17   3    6.56    3.11
   0  17  -3    3.69    3.02
   0  17  -3    3.68    4.18
   0 -17  -3    3.43    3.11
   0 -17  -3    4.80    4.21
   0 -17  -3    5.16    2.41
   0 -17  -4    8.07    2.74
   0 -17  -4    6.15    4.46
   0 -17   4    3.19    3.50
   0 -17  -4    4.18    3.26
   0  17  -4    5.59    4.85
   0  17  -4    6.28    3.53
   0 -17   4    7.37    5.03
   0 -17  -4    8.37    3.91
   0 -17  -5   94.96    4.70
   0  17  -5   95.65    5.01
   0  17  -5   95.09    7.10
   0 -17  -5   85.96    6.56
   0 -17  -5   88.82    5.95
   0 -17   5   93.58    7.20
   0 -17   5   98.78    5.16
   0 -17  -5   92.15    4.23
   0 -17   6  162.43    8.91
   0 -17   6  164.37    6.34
   0 -17  -6  149.17    7.67
   0  17  -6  156.82    8.70
   0 -17  -6  159.79    5.51
   0  17  -6  159.73    6.15
   0 -17  -6  157.36    6.12
   0  17  -7   57.20    7.09
   0 -17  -7   55.21    4.51
   0 -17   7   51.51    5.18
   0 -17  -7   46.58    4.79
   0 -17  -7   42.17    6.17
   0  17  -7   59.55    5.13
   0 -17   7   41.89    7.30
   0  17  -8   90.16    6.16
   0 -17  -8   80.77    5.48
   0 -17   8   83.95    6.24
   0 -17  -8   80.79    5.92
   0 -17   9   35.26    5.95
   0  17  -9   26.83    5.73
   0 -17  -9   34.24    5.25
   0 -17 -10   25.96    5.54
   0  17 -10   22.56    5.94
   0 -17  10   26.52    6.18
   0 -17 -11   35.82    6.12
   0 -18   0  517.10    7.85
   0  18   0  510.99    6.47
   0 -18   0  515.54   11.19
   0  18   0  511.96    9.20
   0 -18   0  536.86    9.37
   0 -18   0  520.88    6.50
   0 -18  -1   21.52    4.82
   0 -18   1   24.75    4.04
   0 -18   1   26.52    3.41
   0 -18   1   25.76    2.94
   0  18  -1   26.03    2.94
   0  18  -1   23.02    4.11
   0 -18  -1   22.52    3.49
   0 -18   2    9.25    3.40
   0  18  -2    5.13    4.03
   0 -18  -2    9.76    4.60
   0 -18  -2   11.56    3.27
   0  18  -2    9.56    2.98
   0 -18   2    7.09    3.94
   0 -18   2    5.97    3.01
   0 -18  -3  121.80    4.80
   0 -18   3  126.66    5.24
   0 -18   3  124.13    4.84
   0 -18   3  126.90    6.77
   0  18  -3  124.37    4.78
   0 -18  -3  114.59    6.78
   0  18  -3  122.32    6.78
   0 -18   4    2.71    3.54
   0 -18  -4    2.60    3.61
   0  18  -4   -0.57    4.79
   0 -18   4    0.67    4.88
   0 -18  -4    0.55    2.58
   0  18  -4    1.45    3.35
   0 -18  -4    0.28    3.47
   0 -18  -4    2.44    4.79
   0 -18  -5   82.92    6.90
   0  18  -5   86.20    6.84
   0 -18   5   82.17    6.73
   0  18  -5   93.88    4.95
   0 -18  -5   83.46    5.87
   0 -18  -5   88.10    4.97
   0 -18   5   96.21    5.00
   0 -18  -5   86.33    4.14
   0  18  -6  299.09   11.33
   0  18  -6  312.04    8.03
   0 -18   6  293.44   11.20
   0 -18  -6  296.35   10.08
   0 -18  -6  308.18    7.86
   0 -18   6  322.17    8.24
   0 -18  -6  318.96    7.20
   0 -18   7  108.02    6.08
   0  18  -7  108.93    8.46
   0 -18  -7  106.41    7.86
   0 -18  -7  100.81    5.96
   0 -18  -7  103.10    5.39
   0  18  -7  119.89    6.07
   0 -18   7   98.00    8.30
   0  18  -8    0.80    4.54
   0 -18  -8    1.42    4.30
   0 -18  -8   -0.85    4.56
   0 -18   8    2.05    4.73
   0 -18   9    6.40    5.79
   0  18  -9    9.37    5.59
   0 -18  -9   10.32    5.00
   0 -18  10   29.97    6.47
   0  18 -10   18.30    6.21
   0 -18 -10   21.25    5.58
   0 -19   0    8.03    3.36
   0 -19   0    7.97    2.48
   0 -19   0    7.58    3.32
   0 -19   0    6.60    4.77
   0 -19   1  359.66    7.18
   0 -19   1  353.03    8.65
   0  19  -1  342.57    8.59
   0 -19  -1  371.88   10.10
   0 -19  -1  360.01    7.00
   0 -19   1  354.31    6.09
   0  19  -1  355.65    6.11
   0  19  -2   26.23    4.60
   0 -19   2   31.37    3.79
   0 -19  -2   20.39    4.83
   0 -19   2   24.25    4.51
   0 -19  -2   30.40    3.63
   0  19  -2   27.15    3.22
   0 -19   2   27.97    3.37
   0 -19  -3  262.17    6.43
   0 -19  -3  252.38    9.16
   0 -19   3  272.09    9.15
   0 -19   3  261.82    6.79
   0 -19   3  269.50    6.45
   0  19  -3  255.94    6.31
   0  19  -3  262.15    9.06
   0 -19   4  228.18    6.50
   0  19  -4  210.43    6.21
   0 -19  -4  226.24    6.29
   0 -19  -4  208.23    8.73
   0 -19   4  214.80    6.41
   0 -19   4  225.95    9.18
   0  19  -4  217.14    8.96
   0 -19  -5   89.29    4.21
   0 -19   5   96.31    5.19
   0 -19   5   87.27    7.04
   0  19  -5   81.29    7.12
   0  19  -5   87.70    4.97
   0 -19  -5   76.92    4.81
   0 -19  -5   77.42    7.06
   0 -19  -6    0.00    2.49
   0 -19   6    1.57    5.99
   0  19  -6    0.18    3.98
   0 -19   6   -0.04    4.27
   0 -19  -6    1.68    3.78
   0 -19  -6    1.66    3.48
   0  19  -6    5.73    6.16
   0 -19  -7    0.91    4.15
   0  19  -7    4.30    4.59
   0 -19  -7    4.83    4.83
   0 -19   7    7.42    4.86
   0 -19  -7    4.43    4.00
   0 -19  -8    6.24    4.85
   0 -19   8    4.51    5.40
   0 -19  -8    1.18    4.47
   0  19  -8    5.43    5.21
   0 -19  -9    1.82    4.79
   0 -19  -9    1.20    4.92
   0 -19   9   -0.02    5.23
   0  19  -9    4.51    5.22
   0  19 -10   34.86    6.54
   0 -19 -10   34.03    5.85
   0 -19  10   35.37    6.69
   0 -20   0  172.45    7.75
   0 -20   0  188.85    5.59
   0 -20  -1    9.26    4.35
   0 -20  -1    6.98    3.19
   0 -20   1    6.48    3.29
   0  20  -1    1.35    3.73
   0 -20   1    0.95    2.75
   0  20  -1    0.98    2.71
   0 -20   1    0.92    4.31
   0 -20   1    2.68    3.69
   0  20  -2   43.20    5.04
   0 -20   2   46.76    3.73
   0  20  -2   45.33    3.51
   0 -20  -2   49.56    4.12
   0 -20   2   49.98    4.09
   0 -20  -2   47.18    5.77
   0 -20   2   41.52    5.07
   0 -20   3    5.26    3.29
   0  20  -3    2.24    3.26
   0 -20  -3    5.15    4.95
   0 -20  -3    4.74    3.44
   0 -20   3    5.48    3.58
   0  20  -3    1.38    4.61
   0 -20   3    1.76    4.51
   0 -20  -4   94.23    4.92
   0 -20   4  103.31    5.10
   0 -20   4  102.32    5.19
   0  20  -4   93.37    6.97
   0 -20  -4   94.51    7.07
   0  20  -4  100.39    4.99
   0 -20   4   94.13    6.98
   0  20  -5   25.67    6.20
   0 -20  -5   25.19    4.33
   0 -20   5   20.35    6.04
   0  20  -5   26.55    4.24
   0 -20   5   29.78    4.41
   0 -20  -5   17.98    5.92
   0  20  -6    0.49    3.76
   0 -20  -6   -0.75    4.14
   0 -20   6    0.28    4.08
   0  20  -6   -0.54    5.55
   0 -20  -6    0.00    0.87
   0 -20   7    2.72    4.68
   0 -20  -7    4.18    4.13
   0 -20  -7    0.58    4.39
   0  20  -7    5.04    4.40
   0 -20   8  205.75    8.30
   0  20  -8  184.64    7.87
   0 -20  -8  191.38    8.08
   0 -20  -8  193.41    7.46
   0 -20   9   11.25    5.55
   0 -20  -9   11.27    5.06
   0  20  -9   10.92    5.46
   0 -20  -9    7.79    5.58
   0 -20  10   60.31    6.81
   0  20 -10   66.66    6.84
   0 -20 -10   54.51    6.30
   0 -21   0    9.33    4.50
   0 -21   0   12.42    3.37
   0 -21  -1   94.22    6.59
   0 -21   1   89.23    5.47
   0 -21   1   95.91    4.81
   0 -21   1   85.12    6.65
   0 -21   1   90.63    3.96
   0 -21  -1   92.31    4.56
   0 -21  -2    0.64    3.28
   0 -21  -2    2.80    4.63
   0 -21   2    2.70    4.22
   0 -21   2    2.31    3.40
   0 -21   2    2.16    3.11
   0  21  -2    1.61    4.16
   0  21  -2    2.42    2.88
   0 -21  -3  210.33    8.97
   0  21  -3  222.27    6.25
   0  21  -3  220.22    8.84
   0 -21   3  216.43    8.81
   0 -21   3  225.87    6.30
   0 -21   3  200.52    6.43
   0 -21  -3  212.78    6.28
   0  21  -4  290.04    7.38
   0 -21  -4  285.25    7.40
   0 -21  -4  269.35   10.36
   0  21  -4  281.72   10.39
   0 -21   4  289.15    7.41
   0 -21   4  293.08   10.51
   0 -21   4  290.45    7.52
   0 -21   5    9.34    3.80
   0 -21  -5    9.09    5.39
   0 -21   5   13.31    6.19
   0  21  -5    9.13    5.85
   0  21  -5   10.87    4.00
   0 -21   5    9.01    4.24
   0 -21  -5   10.16    3.92
   0  21  -6   22.06    4.66
   0 -21   6   18.90    4.70
   0 -21  -6   20.32    4.49
   0 -21   6   20.85    6.76
   0 -21  -7    3.24    4.71
   0 -21   7    7.74    5.00
   0  21  -7    2.06    4.74
   0 -21  -8   -1.11    4.79
   0  21  -8    1.01    5.07
   0  21  -9   17.44    5.95
   0 -21  -9   17.45    5.63
   0 -21   9   16.87    6.24
   0 -21  -9   11.43    4.11
   0 -21 -10   19.49    5.28
   0 -22   0  414.70    7.97
   0 -22   0  401.51   11.20
   0 -22  -1   45.34    5.90
   0 -22  -1   51.44    4.11
   0 -22   1   58.22    4.29
   0 -22   1   52.77    5.76
   0 -22   2   19.35    4.78
   0 -22   2   20.75    4.06
   0 -22  -2   20.34    3.88
   0 -22   2   20.82    3.47
   0  22  -2   18.16    4.64
   0 -22  -2   16.21    5.47
   0  22  -2   17.01    3.25
   0 -22   3   42.05    4.31
   0 -22   3   37.56    4.04
   0 -22  -3   37.98    4.23
   0 -22  -3   35.19    5.74
   0  22  -3   38.97    5.69
   0  22  -3   36.73    3.99
   0 -22   3   27.29    5.48
   0 -22   4   37.23    5.91
   0 -22  -4   37.30    6.41
   0  22  -4   35.47    6.15
   0  22  -4   46.14    4.46
   0 -22   4   43.36    4.43
   0 -22  -4   39.88    4.39
   0 -22   4   41.17    4.44
   0 -22  -5   38.45    6.58
   0 -22  -5   45.64    4.69
   0 -22   5   49.05    4.81
   0  22  -5   46.81    4.64
   0 -22   5   49.32    4.88
   0  22  -5   52.54    6.64
   0 -22   5   48.79    6.63
   0 -22   6  105.32    6.02
   0 -22  -6  108.86    6.11
   0  22  -6  109.36    6.08
   0 -22   6  104.21    6.28
   0 -22  -7   90.65    6.53
   0 -22   7   99.42    6.63
   0  22  -7  100.68    6.40
   0  22  -8    1.87    4.97
   0 -22   8    2.71    5.23
   0 -22  -8    1.84    5.09
   0  22  -9   -1.05    5.34
   0 -22   9    1.70    5.46
   0 -22  -9    0.52    5.67
   0 -23   0   10.86    3.76
   0 -23   0    6.63    5.18
   0 -23   1    2.62    3.72
   0 -23   1    1.41    5.35
   0 -23  -1    3.57    3.58
   0 -23  -1    6.07    5.21
   0 -23   2   83.19    5.10
   0 -23  -2   83.69    4.86
   0 -23   2   57.19    5.14
   0 -23   2   79.73    4.45
   0 -23  -2   62.02    6.36
   0 -23   3   28.63    5.75
   0 -23  -3   23.71    4.23
   0  23  -3   28.29    5.59
   0 -23   3   26.69    4.19
   0 -23  -3   23.10    6.17
   0 -23   3   35.58    4.07
   0  23  -3   29.37    4.00
   0 -23  -4    1.21    5.79
   0 -23   4    3.25    3.81
   0 -23   4    1.23    4.06
   0 -23   4    4.25    5.52
   0 -23  -4   -1.26    3.77
   0  23  -4    2.97    5.61
   0  23  -4    1.65    3.82
   0 -23   5   63.08    5.26
   0 -23   5   54.63    5.08
   0  23  -5   61.65    5.06
   0 -23  -5   55.96    4.96
   0 -23   5   59.52    6.97
   0 -23  -5   46.37    7.13
   0  23  -5   53.55    7.21
   0 -23   6    7.46    4.75
   0 -23   6    9.88    4.83
   0 -23  -6    7.69    4.75
   0  23  -6   10.88    4.56
   0  23  -7   52.55    5.60
   0 -23   7   54.87    6.02
   0 -23  -7   55.44    5.78
   0 -23   7   54.04    5.76
   0 -23  -8    2.99    5.46
   0  23  -8   10.83    5.51
   0 -23   8    5.35    5.69
   0  23  -9   18.81    6.05
   0 -23  -9   13.26    6.20
   0 -23   9   19.37    6.26
   0 -24   0  164.42    8.68
   0 -24   0  165.93    6.01
   0 -24   1   46.05    4.38
   0 -24   1   52.85    6.16
   0 -24  -1   47.76    6.43
   0 -24  -1   47.48    4.47
   0 -24  -2  172.08    8.95
   0 -24   2  190.53    9.17
   0 -24   2  206.15    6.73
   0 -24  -2  199.02    6.54
   0 -24  -3    3.05    5.44
   0 -24  -3    5.03    3.82
   0 -24   3    0.90    3.62
   0 -24   3    4.01    3.87
   0  24  -3    2.64    3.54
   0 -24   3    2.05    5.31
   0  24  -4   60.01    4.93
   0  24  -4   51.47    6.96
   0 -24   4   64.49    5.04
   0 -24  -4   51.13    6.95
   0 -24   4   50.88    6.87
   0 -24   4   56.82    5.05
   0 -24  -4   54.99    4.86
   0 -24   5    1.67    4.53
   0  24  -5    1.36    4.17
   0 -24   5    2.23    4.31
   0 -24  -5    1.02    4.26
   0 -24   6    2.50    4.79
   0 -24  -6    2.03    4.89
   0 -24   6   -0.45    4.73
   0  24  -6   -0.99    4.64
   0  24  -7   48.48    5.74
   0 -24   7   38.72    5.90
   0 -24   7   50.51    6.15
   0 -24  -7   40.70    5.64
   0 -24   8    5.15    5.37
   0 -24   8   12.98    5.63
   0 -24  -8    9.90    5.61
   0  24  -8   11.63    5.45
   0 -24  -9    0.78    5.65
   0 -25   0    1.87    3.70
   0 -25   0    4.52    5.37
   0 -25  -1    2.60    5.45
   0 -25   1    2.24    3.94
   0 -25  -1    4.23    3.96
   0 -25   1   -1.80    5.56
   0 -25   2   46.97    6.74
   0 -25  -2   56.33    4.90
   0 -25  -2   51.95    6.97
   0 -25   2   59.12    4.74
   0 -25  -3  154.49    9.19
   0 -25   3  184.77    6.75
   0 -25   3  178.04    6.31
   0 -25  -3  173.24    6.68
   0  25  -4   16.39    4.33
   0 -25  -4   19.24    4.63
   0 -25   4   17.88    4.69
   0 -25   4   21.72    4.62
   0 -25   4   13.68    6.47
   0 -25   5    3.35    4.68
   0 -25   5    0.82    4.64
   0  25  -5    2.70    4.50
   0 -25  -5   -0.10    4.51
   0 -25   6   44.31    5.65
   0 -25   6   42.20    5.35
   0  25  -6   44.58    5.56
   0 -25  -6   36.75    5.54
   0 -25   7   14.48    5.78
   0 -25   7   16.18    5.43
   0 -25  -7   12.32    5.25
   0  25  -7   17.41    5.20
   0  25  -8   20.32    5.70
   0 -25   8   22.29    6.16
   0 -25   8   18.25    6.01
   0 -25  -8   17.92    5.84
   0 -26   0   17.12    5.69
   0 -26   0   20.88    4.18
   0 -26   1   14.59    4.05
   0 -26   1   16.25    5.73
   0 -26  -1   11.43    6.21
   0 -26  -1   14.87    4.34
   0 -26   2    5.57    6.30
   0 -26   2    6.09    4.39
   0 -26  -2    1.07    5.48
   0 -26  -2    3.20    3.98
   0 -26  -3   43.79    4.74
   0 -26   3   43.47    4.96
   0 -26  -4    9.55    4.74
   0  26  -4   16.40    4.49
   0 -26   4   18.13    4.83
   0 -26   4   11.94    4.56
   0 -26  -5   84.37    6.04
   0  26  -5   82.53    5.87
   0 -26   5   77.71    5.81
   0 -26   5   84.12    6.11
   0 -26  -6   21.71    5.27
   0 -26   6   30.32    5.45
   0 -26   6   23.36    5.03
   0  26  -6   22.28    5.05
   0  26  -7    2.82    4.97
   0 -26   7    5.18    5.25
   0 -26   7   -1.35    5.25
   0 -26  -7    1.60    5.12
   0 -26   8   23.22    6.04
   0  26  -8   22.26    5.51
   0 -26  -8   18.71    5.95
   0 -26   8   19.03    6.33
   0 -27   0   -0.13    4.34
   0 -27  -1  267.20    7.85
   0 -27   1  291.32    8.12
   0 -27   2   11.42    4.50
   0 -27  -2    8.66    4.28
   0 -27  -3    4.94    4.63
   0 -27   3    3.21    4.60
   0 -27   4   10.46    4.85
   0 -27   4    7.67    4.77
   0 -27  -4   14.94    4.69
   0 -27   5   77.23    6.00
   0 -27   5   71.84    5.76
   0 -27  -5   78.43    6.19
   0  27  -5   70.56    5.70
   0 -27   6    9.19    5.26
   0 -27  -6    6.38    4.97
   0  27  -6    5.17    4.66
   0 -27   6    2.45    4.83
   0 -27  -7    8.32    5.56
   0 -27   7    9.99    5.79
   0  27  -7    6.00    5.45
   0 -27   7    8.99    5.45
   0 -28   0    1.25    4.36
   0 -28   1   32.75    4.72
   0 -28  -1   33.31    4.95
   0 -28   2    2.22    4.34
   0 -28  -2    2.22    4.32
   0 -28  -3   22.41    4.83
   0 -28   3   23.57    4.79
   0 -28  -4    2.96    4.82
   0 -28   4    3.03    4.48
   0 -28  -5   34.10    5.35
   0 -28   5   41.67    5.56
   0 -28   5   39.81    5.27
   0  28  -6   41.55    5.58
   0 -28   6   37.89    5.64
   0 -28  -6   40.13    5.80
   0 -28   6   36.63    5.39
   0 -28  -7   10.41    5.63
   0  28  -7   11.05    5.39
   0 -28   7    7.38    5.47
   0 -28   7    6.06    5.77
   0 -29   0    0.14    4.32
   0 -29   1   10.95    4.88
   0 -29  -1    6.69    4.56
   0 -29  -2   18.69    4.80
   0 -29   2   22.75    5.01
   0 -29   3  119.21    6.33
   0 -29  -3  116.14    6.39
   0 -29  -4    7.68    4.91
   0 -29   4   12.07    4.79
   0 -29   5    2.69    4.82
   0 -29  -5    3.70    5.34
   0  29  -6   21.19    5.30
   0 -29   6   18.19    5.37
   0 -29  -6   18.61    5.86
   0 -29   6   17.54    5.61
   0 -30   0   16.33    5.01
   0 -30  -1   49.07    5.38
   0 -30   1   49.48    5.31
   0 -30  -2   63.58    5.65
   0 -30   2   64.34    5.55
   0 -30  -3   17.82    4.98
   0 -30   3   15.95    4.83
   0 -30   4   29.85    4.97
   0 -30  -4   29.61    5.44
   0 -30  -5   -1.25    5.17
   0 -30   5    2.85    4.71
   0 -30  -6    1.80    5.20
   0 -30   6    0.00    2.61
   0 -31   0    1.88    4.79
   0 -31   1    0.40    4.85
   0 -31  -1    1.23    4.69
   0 -31  -2    5.79    4.67
   0 -31   2    4.12    4.69
   0 -31   3   12.17    5.05
   0 -31  -3    9.66    5.35
   0 -31   4   20.23    4.94
   0 -31  -4   15.69    5.62
   0 -31   5   43.65    5.59
   0 -31  -5   33.84    6.10
   0 -32   0  161.86    7.44
   0 -32  -1   25.29    5.47
   0 -32   1   20.91    5.15
   0 -32   2   23.35    5.27
   0 -32  -2   29.13    5.31
   0 -32  -3    4.25    5.32
   0 -32   3    0.71    4.97
   0 -32   4   12.02    5.00
   0 -32  -4   12.36    5.52
   0 -33   0    4.92    5.34
   0 -33  -1    2.06    5.23
   0 -33   1    3.81    5.17
   0 -33  -2    2.86    5.00
   0 -33   2   -0.87    4.96
   0 -33   3   48.18    5.54
   0 -33  -3   43.75    6.13
   0 -34   0   19.54    5.42
   0 -34   1    0.73    4.93
   0 -34  -1    1.67    5.23
   1   0 -13   -1.20    5.70
   1   0 -12   -0.86    5.18
   1   0 -11    3.12    4.67
   1   0 -10  269.26   11.36
   1   0 -10  287.32    8.09
   1   0  -9    0.39    3.29
   1   0  -9    1.27    3.68
   1   0  -9   -1.49    4.62
   1   0  -9   -1.81    5.19
  -1   0   8  203.47    5.43
   1   0  -8  193.87    5.34
   1   0  -8  204.65    7.71
   1   0  -8  211.89    6.05
  -1   0   8  196.05    7.52
   1   0  -8  205.69    8.55
  -1   0   7    0.55    2.63
   1   0  -7    2.04    4.11
   1   0  -7    0.12    2.71
   1   0  -7    1.07    3.49
  -1   0   7    1.23    3.59
   1   0  -7   -1.01    2.98
   1   0  -6  207.21    4.91
   1   0  -6  194.21    4.35
  -1   0   6  207.45    4.39
  -1   0   6  199.28    6.13
   1   0  -6  205.28    7.06
   1   0  -6  198.00    6.18
   1   0  -5   13.84    2.35
   1   0  -5    0.98    2.53
   1   0  -5   11.68    3.31
  -1   0   5    0.21    1.80
   1   0  -5   -0.03    1.94
  -1   0   5   -0.69    2.44
   1   0  -4 1999.11   40.41
   1   0  -4 1951.23   14.52
  -1   0   4 1991.55   36.36
  -1   0   4 1993.71   13.19
   1   0  -4 1998.89   13.34
   1   0  -4 2013.88   36.75
   1   0  -3    3.25    1.95
  -1   0   3    1.22    1.88
   1   0  -3   -0.20    2.17
   1   0  -3    0.70    1.59
   1   0  -2    6.96    1.81
  -1   0   2    6.70    1.79
   1   0  -2    4.66    1.95
  -1   0   1    2.12    1.20
   1   0  -1    0.43    1.11
  -1   0   1    0.67    1.13
   1   0  -1    0.73    1.16
   1   0   0   21.66    0.83
  -1   0   0   24.08    1.37
  -1   0  -1    0.54    1.55
  -1   0  -1    0.95    1.93
   1   0   1    0.22    1.43
  -1   0  -2   34.58    2.37
   1   0   2   32.71    1.68
   1   0   2   33.94    2.36
  -1   0  -2   30.63    1.69
  -1   0  -2   33.60    1.88
  -1   0  -2   29.85    2.54
  -1   0  -3    0.81    2.29
  -1   0  -3   -1.82    3.12
  -1   0  -3    2.08    2.14
   1   0   3   -0.37    2.73
   1   0   3    1.43    2.04
  -1   0  -3    0.96    2.89
  -1   0  -4  497.01    5.93
   1   0   4  488.27    5.48
   1   0   4  499.35    7.95
  -1   0  -4  495.49    8.45
  -1   0  -4  471.43    5.47
  -1   0  -4  505.27    8.06
  -1   0  -5    0.80    3.49
   1   0   5    0.65    3.06
  -1   0  -5    1.33    2.52
   1   0   5    0.42    2.14
  -1   0  -5   -0.20    2.25
  -1   0  -5   -0.07    3.06
  -1   0  -6    0.74    3.87
  -1   0  -6    0.40    2.79
  -1   0  -6    0.97    2.64
  -1   0  -6   -0.37    3.51
   1   0   6    1.08    3.50
   1   0   6   -0.48    2.55
  -1   0  -7    1.53    3.24
  -1   0  -7   -1.09    4.74
  -1   0  -7    0.61    2.96
   1   0   7    0.48    2.82
  -1   0  -7   -0.39    3.89
   1   0   7    0.82    3.82
   1   0   8  141.13    5.16
  -1   0  -8  144.00    8.07
  -1   0  -8  131.46    7.13
  -1   0  -8  149.65    5.28
   1   0   8  131.77    7.22
  -1   0  -8  141.30    5.56
  -1   0  -9    1.21    3.57
  -1   0  -9    5.09    5.91
  -1   0  -9    0.75    5.18
  -1   0  -9   -0.01    3.99
   1   0   9    3.65    3.51
  -1   0 -10    2.34    4.42
  -1   0 -11    1.54    4.95
  -1   0 -12  102.03    7.10
   1   1 -13   14.02    5.84
   1  -1 -13   13.47    6.23
   1   1 -12    2.29    5.05
   1  -1 -12   -0.48    5.01
   1  -1 -11   13.25    4.94
   1   1 -11   14.70    4.96
   1   1 -10    0.00    1.66
   1  -1 -10    5.39    4.29
   1  -1 -10    5.88    6.01
   1   1 -10    7.55    6.33
   1   1 -10   11.39    4.19
   1   1  -9    3.13    3.57
   1   1  -9    0.83    4.95
  -1  -1   9    0.69    4.46
   1   1  -9    1.21    3.40
   1  -1  -9    0.28    2.15
   1   1  -9    4.89    4.61
  -1  -1   9    4.13    3.40
   1  -1  -9    1.97    3.61
   1  -1  -9    3.08    5.62
  -1   1   8  145.46    6.60
   1   1  -8  155.73    5.39
   1  -1  -8  146.48    4.72
   1   1  -8  164.50    7.82
   1   1  -8  146.33    7.07
   1  -1  -8  138.64    7.70
  -1  -1   8  144.88    4.92
   1  -1  -8  153.62    5.52
   1   1  -8  149.35    4.99
   1  -1  -8  139.96    6.60
  -1   1   8  147.66    4.72
  -1  -1   8  134.08    6.77
   1  -1  -7   65.99    4.01
   1   1  -7   67.56    3.93
  -1  -1   7   72.79    3.68
   1   1  -7   74.57    3.80
  -1   1   7   64.71    3.30
   1  -1  -7   66.37    4.83
  -1   1   7   71.66    4.75
   1   1  -7   74.81    5.61
  -1  -1   7   65.25    4.98
   1  -1  -7   66.66    5.72
   1  -1  -7   66.33    3.41
   1   1  -7   72.61    5.18
   1  -1  -6  399.03    6.40
  -1   1   6  405.62    5.56
   1   1  -6  390.76    8.93
   1   1  -6  393.53    8.42
   1  -1  -6  403.20    7.98
   1  -1  -6  420.47    9.39
  -1   1   6  410.31    7.95
  -1  -1   6  399.56    8.37
   1   1  -6  399.18    6.30
  -1  -1   6  400.60    5.88
   1   1  -6  397.83    5.91
   1  -1  -6  394.88    5.55
  -1  -1   5    2.64    2.74
  -1   1   5    1.56    2.35
  -1   1   5    1.13    1.84
   1  -1  -5    3.52    3.07
   1   1  -5    1.05    2.11
   1  -1  -5    3.41    2.22
   1   1  -5    1.33    2.76
   1   1  -5    0.44    1.97
   1  -1  -5   -0.24    2.40
   1  -1  -5   -0.39    1.76
  -1  -1   5    2.08    1.96
   1   1  -5    0.26    2.70
   1   1  -4  177.42    4.93
  -1   1   4  171.81    4.35
   1   1  -4  177.77    3.69
   1  -1  -4  175.03    3.75
  -1  -1   4  174.52    4.86
   1  -1  -4  177.36    4.52
   1  -1  -4  176.19    3.23
  -1  -1   4  173.80    3.48
  -1   1   4  180.46    3.15
   1   1  -4  174.92    3.48
   1  -1  -4  168.17    5.20
   1   1  -4  174.27    5.24
   1   1  -3   -0.59    2.17
   1  -1  -3    2.17    1.64
   1  -1  -3    1.45    2.26
   1   1  -3    0.66    1.60
   1   1  -3    0.61    2.13
   1   1  -3    0.11    1.64
  -1   1   3    1.21    1.69
  -1  -1   3   -0.15    2.17
   1  -1  -3    2.68    1.85
  -1  -1   3    0.77    1.64
   1  -1  -2   27.44    2.42
  -1  -1   2   30.56    2.31
  -1   1   2   29.72    1.77
   1   1  -2   30.94    2.36
   1   1  -2   29.28    2.32
   1  -1  -2   28.74    1.75
   1  -1  -2   31.14    1.70
  -1   1   2   30.08    1.73
   1   1  -1  495.81    4.53
  -1  -1   1  499.89    4.42
   1  -1  -1  488.28   12.79
  -1   1   1  491.67   12.89
   1  -1  -1  499.67    3.47
   1   1  -1  499.48    4.40
  -1   1   1  480.43   12.93
  -1  -1   1  486.72    4.45
   1  -1   0 2001.91   29.63
  -1  -1   0 1974.61   29.87
  -1   1   0 2017.14   29.22
  -1  -1   0 1913.87   25.08
   1   1   0 1961.72   30.41
   1   1   0 1925.66   25.50
  -1   1   0 1948.01   28.97
  -1  -1  -1 1274.04   31.81
   1   1   1 1262.17   28.88
  -1  -1  -1 1236.50   28.99
   1  -1   1 1248.68   30.24
  -1   1  -1 1269.74   29.73
  -1   1  -1 1262.77   30.75
   1   1   2    4.04    1.32
  -1   1  -2    6.81    1.56
  -1  -1  -2    6.74    1.42
  -1  -1  -2    6.72    2.06
   1  -1   2    4.48    1.41
   1   1   2    5.98    1.86
  -1   1  -2    7.86    2.13
  -1  -1  -2    6.11    1.57
  -1   1  -2    6.61    2.00
  -1  -1  -2    7.24    1.81
   1  -1   2    6.30    1.95
  -1  -1  -2    5.81    1.55
  -1   1  -2    6.22    1.50
  -1   1  -3  582.70    5.57
  -1  -1  -3  593.90    5.82
  -1  -1  -3  596.34    7.55
   1   1   3  579.47    7.38
  -1  -1  -3  595.17    5.30
  -1   1  -3  586.86    7.93
   1  -1   3  568.50    7.77
   1   1   3  598.20    5.23
  -1   1  -3  590.92    5.56
   1  -1   3  585.80    5.49
  -1   1  -3  586.70    7.95
  -1  -1  -3  578.51    8.16
  -1   1  -4  170.25    3.74
   1  -1   4  174.94    3.69
  -1  -1  -4  170.01    3.94
  -1  -1  -4  173.81    5.07
   1  -1   4  169.51    5.22
  -1  -1  -4  166.24    5.59
  -1   1  -4  165.60    5.24
  -1   1  -4  173.10    3.80
  -1   1  -4  171.48    5.36
   1   1   4  172.26    3.47
   1   1   4  175.98    5.03
  -1  -1  -4  177.87    3.60
   1  -1   5  323.73    7.63
   1  -1   5  329.73    5.35
  -1   1  -5  345.78    8.07
  -1   1  -5  334.93    7.76
   1   1   5  322.31    7.28
  -1   1  -5  325.38    5.39
  -1  -1  -5  319.94    5.14
  -1  -1  -5  327.88    5.70
  -1  -1  -5  319.41    8.02
  -1  -1  -5  323.32    7.33
  -1   1  -5  342.31    5.64
   1   1   5  336.37    5.17
   1  -1   6   14.51    3.90
  -1  -1  -6   16.46    4.52
   1   1   6   19.60    2.73
  -1  -1  -6   15.17    3.73
  -1   1  -6   15.43    4.08
  -1  -1  -6   19.34    3.34
  -1   1  -6   13.53    4.03
   1   1   6   17.41    3.80
  -1   1  -6   20.15    3.08
  -1  -1  -6   18.02    2.85
  -1   1  -6   16.33    2.93
   1  -1   6   15.88    2.82
  -1   1  -7  304.51    6.65
  -1  -1  -7  292.08    8.63
   1   1   7  298.00    8.65
  -1  -1  -7  300.90    6.13
  -1  -1  -7  300.31    6.78
  -1   1  -7  320.08    9.69
   1  -1   7  309.70    9.15
  -1  -1  -7  304.15    9.69
  -1   1  -7  292.19    8.90
   1   1   7  308.98    6.14
   1  -1   7  292.57    6.20
  -1   1  -7  304.69    6.37
   1  -1   8  242.19    9.05
   1   1   8  236.77    8.68
   1   1   8  232.51    6.02
  -1  -1  -8  233.02    6.69
  -1  -1  -8  231.28    9.47
   1  -1   8  233.95    6.23
  -1  -1  -8  241.64    6.16
  -1   1  -8  239.49    6.55
  -1   1  -8  243.85    6.35
  -1  -1  -8  223.19    8.50
  -1   1  -8  232.44    9.02
  -1   1  -8  236.24    9.42
   1  -1   9   13.26    5.38
  -1  -1  -9   14.54    3.82
   1  -1   9   14.05    3.85
  -1   1  -9   13.66    4.04
  -1  -1  -9   12.40    4.09
  -1   1  -9   11.62    3.96
  -1   1  -9   10.83    5.43
  -1   1  -9   15.65    5.79
  -1  -1  -9   14.03    5.73
  -1   1 -10   37.00    4.72
  -1  -1 -10   33.58    4.93
  -1   1 -10   33.70    4.92
  -1  -1 -11    1.17    4.68
  -1   1 -11    1.40    4.81
  -1   1 -12   -0.15    5.44
  -1  -1 -12    2.45    5.58
   1  -2 -13   18.67    6.09
   1   2 -13   23.22    5.84
   1   2 -12   66.61    6.10
   1  -2 -12   69.92    6.38
   1   2 -11   87.98    5.96
   1  -2 -11   85.24    6.24
   1  -2 -10    7.14    6.15
   1   2 -10   -1.72    5.99
   1   2 -10    4.04    4.05
   1  -2 -10    6.80    4.23
   1   2 -10    3.64    3.87
   1   2  -9    9.52    3.67
   1   2  -9    8.38    3.56
   1  -2  -9    6.92    3.74
   1  -2  -9    6.96    5.33
   1   2  -9    5.93    5.12
  -1  -2   9    8.16    3.51
   1   2  -9    7.51    5.09
  -1  -2   9    8.52    4.91
   1   2  -8  151.03    7.56
   1   2  -8  153.44    5.28
   1  -2  -8  132.49    6.31
  -1  -2   8  134.50    6.98
   1  -2  -8  159.34    5.58
   1  -2  -8  146.21    4.56
   1   2  -8  151.46    7.32
   1  -2  -8  154.95    7.96
   1   2  -8  155.31    5.19
  -1  -2   8  149.22    5.07
   1  -2  -7    2.28    3.12
  -1   2   7    0.54    3.26
  -1   2   7   -0.27    2.40
  -1  -2   7    1.54    2.75
   1   2  -7   -0.20    2.96
   1   2  -7    0.45    4.01
   1  -2  -7    1.54    4.45
  -1  -2   7    0.49    3.87
   1  -2  -7    2.21    3.36
   1   2  -7    2.26    2.95
   1  -2  -7    0.09    2.41
   1   2  -7    1.16    3.98
  -1   2   6  101.72    3.27
  -1  -2   6  105.99    3.72
   1   2  -6   98.36    3.74
   1  -2  -6   98.16    3.90
  -1  -2   6   96.01    5.08
   1  -2  -6  100.50    3.21
   1   2  -6   99.52    5.28
   1   2  -6   98.60    3.73
  -1   2   6   95.92    4.48
   1   2  -6  101.96    5.19
   1  -2  -6   93.87    4.42
   1  -2  -6  104.13    5.55
  -1  -2   5   58.61    3.81
  -1  -2   5   58.20    2.72
  -1   2   5   58.63    3.28
  -1   2   5   60.85    2.40
   1  -2  -5   56.29    2.40
   1  -2  -5   62.06    4.10
   1   2  -5   66.67    2.90
   1  -2  -5   59.54    3.35
   1   2  -5   65.95    4.18
   1   2  -5   61.81    3.99
   1  -2  -5   64.60    2.99
   1   2  -5   62.88    2.84
  -1  -2   4   12.84    2.22
   1   2  -4   12.79    2.28
  -1  -2   4   13.67    2.99
   1   2  -4   13.12    2.33
   1   2  -4   11.72    3.01
  -1   2   4   12.77    1.83
   1  -2  -4   15.30    3.15
   1  -2  -4   12.17    1.79
   1  -2  -4   14.62    2.44
   1  -2  -4   12.89    2.35
  -1   2   4   11.14    2.36
   1   2  -4   12.81    3.26
   1  -2  -3 2410.00   39.04
  -1  -2   3 2340.45   37.70
   1  -2  -3 2433.43   43.53
   1   2  -3 2320.09   37.80
   1  -2  -3 2400.15   56.01
   1   2  -3 2387.41   53.00
  -1   2   3 2517.97   43.81
   1   2  -3 2367.53   36.78
  -1  -2   3 2346.46   54.14
   1   2  -3 2388.49   13.91
   1  -2  -2 1673.03   27.62
   1   2  -2 1560.70   39.44
   1  -2  -2 1598.20   38.49
  -1   2   2 1682.14   27.41
   1  -2  -2 1694.69   26.79
  -1  -2   2 1581.88   39.33
  -1   2   2 1675.28   26.71
   1  -2  -1  750.04   13.71
   1   2  -1  747.72    5.93
  -1   2   1  770.06   14.19
  -1   2   1  763.11   13.91
  -1   2   1  770.05   14.01
   1  -2  -1  752.41   14.37
   1  -2  -1  734.31   13.53
  -1  -2   1  745.63    5.89
  -1  -2   0  615.52   18.49
   1   2   0  621.90    4.72
  -1  -2   0  613.12    4.66
   1  -2   0  630.14    4.50
  -1   2   0  614.23    4.45
   1   2   0  624.87    4.58
  -1  -2   0  616.35   17.48
  -1   2   0  603.40    4.33
   1   2   0  627.25    4.77
   1  -2   0  620.29    4.41
   1   2   1   42.36    1.95
  -1   2  -1   42.45    2.02
   1  -2   1   44.96    2.28
  -1  -2  -1   46.49    2.01
  -1   2  -1   45.64    2.34
  -1  -2  -1   41.99    2.02
  -1  -2  -1   46.88    2.30
   1  -2   2   16.88    1.69
  -1  -2  -2   12.78    1.47
   1   2   2   14.89    1.95
  -1   2  -2   16.33    2.38
  -1  -2  -2   13.87    2.30
  -1  -2  -2   14.83    1.75
  -1   2  -2   16.06    2.11
  -1   2  -2   16.23    1.70
  -1  -2  -2   16.23    1.96
   1  -2   2   13.72    2.31
  -1   2  -2   15.78    1.59
  -1   2  -3  129.26    3.28
  -1  -2  -3  131.30    2.94
  -1   2  -3  121.46    4.51
   1  -2   3  130.31    3.26
  -1  -2  -3  132.62    3.39
  -1   2  -3  127.13    3.09
  -1  -2  -3  132.21    4.09
   1  -2   3  128.15    4.61
  -1   2  -3  125.91    4.35
  -1  -2  -3  121.20    3.21
   1   2   3  126.00    2.80
   1   2   3  122.90    3.89
  -1  -2  -3  133.02    4.80
  -1   2  -4 1237.48   12.67
  -1  -2  -4 1220.96   13.09
  -1   2  -4 1205.60    8.58
  -1   2  -4 1212.17   12.30
   1  -2   4 1178.84   12.39
  -1   2  -4 1173.29    8.60
   1   2   4 1183.24    7.85
  -1  -2  -4 1208.75    9.11
   1   2   4 1178.01   11.28
  -1  -2  -4 1240.95   11.64
  -1  -2  -4 1205.61    8.04
   1  -2   4 1181.73    8.58
   1   2   5   80.82    3.03
   1  -2   5   77.32    4.59
  -1  -2  -5   79.95    5.18
  -1   2  -5   85.42    4.82
  -1  -2  -5   84.70    3.13
  -1  -2  -5   81.15    4.36
   1  -2   5   84.07    3.30
  -1   2  -5   84.75    3.44
  -1   2  -5   85.29    4.87
  -1  -2  -5   82.86    3.67
  -1   2  -5   86.92    3.42
   1   2   5   84.11    4.40
   1   2   6   27.33    2.80
  -1   2  -6   30.44    3.20
  -1   2  -6   30.16    3.21
   1  -2   6   29.13    3.14
  -1   2  -6   28.45    4.53
  -1   2  -6   29.40    4.47
  -1  -2  -6   28.21    3.94
   1   2   6   24.61    3.83
   1  -2   6   32.32    4.57
  -1  -2  -6   29.17    3.35
  -1  -2  -6   31.25    2.94
  -1  -2  -6   33.68    4.68
  -1  -2  -7  192.24    8.39
  -1  -2  -7  194.12    7.25
  -1  -2  -7  197.82    5.86
  -1   2  -7  191.08    7.79
   1   2   7  202.79    7.33
  -1  -2  -7  197.09    5.12
  -1   2  -7  214.90    5.66
   1  -2   7  203.14    5.48
  -1   2  -7  201.69    7.83
   1   2   7  209.22    5.21
  -1   2  -7  206.52    5.70
   1  -2   7  202.60    7.88
  -1   2  -8    8.59    3.59
  -1   2  -8    5.53    3.34
  -1  -2  -8    7.65    3.84
  -1  -2  -8   10.19    5.69
  -1  -2  -8    7.16    3.16
  -1   2  -8    7.78    4.75
   1   2   8    5.52    4.32
   1   2   8    7.32    3.03
  -1  -2  -8    3.99    4.39
   1  -2   8    7.51    3.45
  -1   2  -8   14.02    4.81
   1  -2   8    7.58    4.79
   1  -2   9   44.23    4.40
  -1   2  -9   39.41    6.57
  -1   2  -9   41.27    4.42
  -1   2  -9   53.11    4.59
  -1  -2  -9   45.05    4.75
   1  -2   9   38.48    5.93
  -1   2  -9   41.39    6.35
  -1  -2  -9   37.44    6.84
  -1   2 -10  129.38    6.23
  -1  -2 -10  133.65    6.79
  -1   2 -10  128.56    6.38
   1  -2  10  132.10    6.26
  -1   2 -11   51.15    5.66
  -1  -2 -11   53.83    6.10
  -1   2 -12   -0.60    5.30
  -1  -2 -12   -0.04    5.46
   1   3 -13   36.76    6.02
   1  -3 -12   63.07    6.54
   1   3 -12   60.07    6.00
   1   3 -11   25.24    4.98
   1  -3 -11   24.23    5.35
   1   3 -10   12.50    4.15
   1  -3 -10   16.84    6.94
  -1  -3  10   14.95    4.13
   1  -3 -10    8.43    4.54
   1   3 -10   11.54    6.42
   1   3 -10   14.04    6.05
   1   3 -10   12.48    4.18
  -1  -3   9   77.63    6.74
   1   3  -9   88.46    6.91
   1   3  -9   84.51    4.80
   1  -3  -9   87.31    5.13
   1  -3  -9   79.87    7.33
   1   3  -9  104.39    5.13
  -1  -3   9   87.35    4.86
   1   3  -9  102.12    7.27
  -1  -3   8   68.77    5.86
   1   3  -8   72.94    6.05
  -1  -3   8   73.79    4.28
   1   3  -8   69.38    5.98
   1  -3  -8   76.48    6.59
   1   3  -8   78.22    4.35
   1   3  -8   79.62    4.38
   1  -3  -8   78.73    4.64
   1  -3  -8    0.00    1.67
   1   3  -7  697.00   12.53
  -1   3   7  677.99   10.44
  -1   3   7  663.19    7.26
  -1  -3   7  660.17    8.52
   1   3  -7  687.51   12.45
   1  -3  -7  672.43   10.54
   1  -3  -7  685.00    9.12
   1  -3  -7  663.52    7.33
   1  -3  -7  704.49   13.22
  -1  -3   7  682.59   12.32
   1   3  -7  659.49    8.49
   1   3  -7  683.57    8.70
  -1  -3   6   49.96    4.56
  -1   3   6   51.94    2.68
  -1  -3   6   46.74    3.21
   1  -3  -6   47.83    3.51
   1   3  -6   53.29    3.14
   1  -3  -6   55.23    2.64
   1   3  -6   50.51    3.31
  -1   3   6   52.36    3.68
   1   3  -6   50.95    4.40
   1  -3  -6   52.07    3.64
   1   3  -6   45.42    4.51
   1  -3  -6   46.24    4.76
  -1  -3   5  395.52    7.90
   1   3  -5  395.61    7.96
   1  -3  -5  402.99    5.88
  -1   3   5  404.85    6.43
  -1   3   5  400.19    4.47
   1  -3  -5  408.12    4.56
   1   3  -5  420.16    7.97
   1  -3  -5  414.37    8.42
   1  -3  -5  417.99    6.59
   1   3  -5  414.62    5.52
  -1  -3   5  405.04    5.61
   1   3  -5  401.11    5.61
   1  -3  -4  117.37    3.37
   1  -3  -4  114.25    4.65
   1   3  -4  115.26    3.27
  -1  -3   4  118.34    3.24
   1   3  -4  109.28    3.02
  -1   3   4  113.46    3.35
   1  -3  -4  113.39    3.33
   1   3  -4  106.93    4.44
  -1  -3   4  107.68    4.40
   1   3  -4  110.72    4.32
   1   3  -3  310.16    5.34
   1   3  -3  306.93    4.20
  -1   3   3  308.71    3.91
   1   3  -3  290.94    5.84
   1  -3  -3  309.40    3.97
   1  -3  -3  314.64    3.57
   1   3  -3  311.73    3.74
   1  -3  -3  312.16    4.10
  -1  -3   3  303.57    4.14
   1  -3  -3  311.30    5.83
  -1  -3   3  293.49    5.78
   1  -3  -2 1505.67   21.36
  -1   3   2 1524.33   21.42
  -1  -3   2 1434.45   10.13
   1  -3  -2 1480.84    9.56
  -1   3   2 1485.00   20.37
   1   3  -2 1427.33   10.20
   1  -3  -2 1528.85   20.46
  -1  -3   1  955.62   28.61
  -1   3   1  976.54   14.53
   1  -3  -1 1005.77   15.34
  -1   3   1 1026.08   15.06
   1  -3  -1  974.36   14.51
   1   3  -1 1002.69   29.37
   1  -3  -1  999.06   19.65
  -1   3   1  944.35   23.30
  -1   3   1  968.72   19.55
   1   3   0   39.43    2.04
   1  -3   0   39.09    1.90
   1  -3   0   40.30    1.79
  -1  -3   0   39.62    1.99
  -1   3   0   38.78    1.84
  -1  -3   0   40.00    2.27
  -1   3   0   36.98    1.75
  -1  -3  -1   67.79    2.51
  -1  -3  -1   70.00    2.66
   1  -3   1   67.44    2.55
   1   3   1   69.60    2.20
  -1   3  -1   67.78    2.54
  -1   3  -1   70.06    2.09
  -1  -3  -1   72.03    2.29
  -1   3  -2  250.57    4.34
   1  -3   2  253.94    3.43
   1   3   2  247.70    4.13
  -1  -3  -2  249.78    3.63
  -1  -3  -2  241.77    3.36
  -1  -3  -2  248.34    5.12
  -1   3  -2  254.69    3.48
  -1  -3  -2  248.37    4.23
  -1   3  -2  245.24    4.88
   1  -3   2  251.80    4.89
   1  -3   3   28.24    3.49
  -1   3  -3   30.10    3.02
  -1  -3  -3   30.38    2.76
  -1   3  -3   29.96    2.49
  -1  -3  -3   28.47    3.51
  -1  -3  -3   29.14    2.55
   1   3   3   31.18    2.73
  -1   3  -3   25.51    3.42
   1  -3   3   28.98    2.51
  -1  -3  -3   29.80    2.05
   1   3   3   28.37    1.97
  -1  -3  -3   25.79    2.45
  -1   3  -3   29.60    2.23
  -1  -3  -4    1.39    2.15
  -1  -3  -4    1.26    2.79
  -1  -3  -4    0.85    1.68
  -1   3  -4    0.05    2.62
   1   3   4   -1.12    2.25
   1  -3   4   -0.71    2.77
  -1  -3  -4   -0.81    2.34
  -1   3  -4   -0.69    1.88
  -1   3  -4    2.55    1.93
  -1  -3  -4    2.02    2.11
   1   3   4   -0.26    1.60
  -1   3  -4    0.52    2.54
   1  -3   4    0.35    1.98
  -1  -3  -5   93.09    3.82
   1   3   5   88.09    4.34
   1   3   5   94.85    3.13
  -1   3  -5   93.98    3.44
   1  -3   5   85.96    3.44
  -1   3  -5   91.76    3.55
  -1   3  -5   95.17    4.96
  -1  -3  -5   93.49    3.19
  -1   3  -5   91.20    4.82
  -1  -3  -5   96.32    5.43
   1  -3   5   96.55    5.01
  -1  -3  -5   85.39    4.34
  -1  -3  -6  384.12    5.95
   1  -3   6  389.99    6.60
  -1   3  -6  392.43    9.32
  -1  -3  -6  376.86    8.40
   1  -3   6  387.92    9.42
   1   3   6  396.78    8.55
   1   3   6  388.16    5.91
  -1   3  -6  382.61    6.44
  -1   3  -6  390.63    6.65
  -1  -3  -6  398.45    7.08
  -1   3  -6  386.89    9.43
  -1  -3  -6  390.40    9.98
   1   3   7    7.64    3.81
  -1  -3  -7    9.62    2.87
  -1   3  -7   10.05    4.33
  -1  -3  -7    8.71    3.39
  -1  -3  -7    5.26    3.87
   1  -3   7   10.22    3.17
  -1   3  -7    9.83    3.20
   1  -3   7    5.95    4.19
   1   3   7    7.95    2.72
  -1   3  -7    8.18    3.20
  -1   3  -7    9.32    4.35
  -1  -3  -7    3.70    4.57
   1  -3   8    0.04    4.51
  -1   3  -8    1.73    4.64
  -1  -3  -8    1.60    3.60
  -1   3  -8    2.57    4.71
  -1  -3  -8    1.56    5.31
  -1  -3  -8    1.42    3.90
  -1  -3  -8    1.31    3.01
  -1   3  -8    4.54    3.43
   1  -3   8    3.59    3.40
  -1   3  -8    2.95    3.30
  -1   3  -9   51.71    6.59
  -1  -3  -9   53.54    7.11
  -1   3  -9   54.15    6.56
   1  -3   9   50.65    6.26
  -1   3  -9   60.61    4.81
  -1   3  -9   66.97    4.82
  -1  -3  -9   65.32    5.11
   1  -3   9   56.16    4.68
  -1   3 -10   13.87    4.47
  -1  -3 -10   17.26    4.91
  -1   3 -10   10.64    4.59
   1  -3  10   16.23    4.62
  -1   3 -11   99.23    6.21
  -1  -3 -11  105.07    6.98
  -1   3 -12   24.95    5.64
  -1  -3 -12   26.70    6.05
   1  -4 -12    0.63    5.36
   1   4 -12    3.28    4.93
   1   4 -11   27.45    4.94
   1  -4 -11   32.43    5.45
   1   4 -11   31.49    5.17
   1   4 -10   28.69    6.39
   1   4 -10   32.13    4.54
  -1  -4  10   36.42    4.62
  -1  -4  10   23.86    6.28
   1  -4 -10   36.48    4.85
   1   4 -10   25.80    6.36
   1   4 -10   33.96    4.44
   1   4  -9   58.94    6.26
   1  -4  -9   60.98    4.87
   1  -4  -9   54.25    7.07
  -1  -4   9   57.38    4.48
  -1  -4   9   51.56    6.13
   1   4  -9   58.29    6.35
   1   4  -9   65.01    4.49
   1   4  -9   57.62    4.55
   1   4  -8   37.42    3.68
   1   4  -8   33.09    5.46
   1  -4  -8   35.63    3.96
  -1  -4   8   24.64    5.24
  -1  -4   8   31.36    3.81
   1   4  -8   35.93    5.19
   1   4  -8   34.16    3.88
   1  -4  -8   30.74    5.35
   1  -4  -7   12.78    3.46
  -1  -4   7   12.54    3.27
   1  -4  -7   10.30    3.32
   1  -4  -7    9.90    4.44
  -1   4   7    7.09    3.14
   1   4  -7   12.30    3.25
   1   4  -7   12.54    3.02
   1   4  -7    5.62    4.13
   1  -4  -7   12.87    2.58
  -1  -4   7    8.90    4.46
   1   4  -7    7.12    4.52
  -1   4   6  153.43    4.82
   1   4  -6  153.47    6.44
   1  -4  -6  152.59    6.52
   1   4  -6  147.93    5.92
  -1  -4   6  148.02    6.20
   1  -4  -6  146.22    4.79
  -1  -4   6  162.18    4.55
   1   4  -6  156.07    4.26
   1  -4  -6  156.25    4.63
   1   4  -6  154.88    4.58
  -1   4   6  151.96    3.40
   1  -4  -6  146.10    3.42
   1  -4  -5  197.40    6.24
  -1  -4   5  198.93    6.10
  -1   4   5  188.07    4.45
   1   4  -5  193.98    4.02
   1  -4  -5  196.88    4.56
  -1  -4   5  207.97    4.41
   1  -4  -5  192.29    3.18
   1  -4  -5  196.26    4.40
   1   4  -5  205.43    4.41
   1   4  -5  190.30    5.69
  -1   4   5  187.62    3.13
   1   4  -5  199.54    6.14
   1   4  -4  198.64    3.61
   1   4  -4  180.59    4.97
   1  -4  -4  186.61    3.77
   1  -4  -4  190.67    3.59
   1   4  -4  193.87    4.01
   1  -4  -4  192.90    4.02
   1   4  -4  197.37    5.64
   1  -4  -4  188.18    5.66
  -1  -4   4  188.18    3.93
  -1  -4   4  182.42    5.42
  -1   4   4  196.58    3.79
   1  -4  -3  192.88    3.58
   1  -4  -3  192.12    2.97
  -1   4   3  187.57    2.90
  -1  -4   3  184.19    5.25
   1   4  -3  188.47    4.41
   1   4  -3  199.58    5.43
  -1   4   3  191.70    2.70
   1  -4  -3  191.29    4.96
   1  -4  -3  188.12    2.65
  -1  -4   3  195.93    3.82
   1   4  -3  190.61    3.13
   1  -4  -3  187.13    3.08
   1   4  -3  192.16    3.85
   1   4  -2    4.61    1.95
   1  -4  -2    3.01    1.43
   1  -4  -2    3.21    1.92
   1   4  -2    5.48    1.53
  -1  -4   2    5.57    2.00
  -1  -4   2    5.04    1.51
  -1   4   1   44.15    1.83
   1  -4  -1   48.24    1.85
  -1   4   1   46.66    1.09
  -1   4   1   41.20    1.80
   1  -4  -1   45.23    1.06
  -1   4   1   47.32    1.08
  -1  -4   1   41.30    2.80
   1   4  -1   45.39    2.86
   1  -4  -1   44.67    1.07
   1   4   0 1130.05   28.31
  -1   4   0 1206.45   26.55
  -1  -4   0 1164.13   29.13
  -1  -4   0 1176.72   31.85
   1  -4   0 1160.73   25.84
  -1   4  -1  525.85    4.40
  -1  -4  -1  517.63    5.07
   1   4   1  494.02    4.86
   1  -4   1  516.42    5.76
  -1  -4  -1  507.75    5.75
  -1   4  -1  513.68    5.75
  -1  -4  -1  519.34    5.84
   1  -4   2 2717.07   58.73
  -1   4  -2 2753.81   41.35
  -1  -4  -2 2737.69   49.23
  -1   4  -2 2700.04   58.64
   1  -4   2 2805.70   41.46
  -1  -4  -2 2687.88   59.14
   1   4   2 2633.78   47.43
  -1  -4  -2 2668.14   39.25
  -1   4  -2 2681.98   48.65
  -1  -4  -2 2685.79   41.39
  -1  -4  -2 2679.53   56.64
  -1   4  -3  428.84    7.41
  -1  -4  -3  423.22    5.00
  -1  -4  -3  416.72    6.06
   1  -4   3  441.43    5.23
  -1  -4  -3  427.75    4.29
  -1   4  -3  425.40    6.44
  -1   4  -3  422.55    4.50
   1   4   3  426.11    4.23
  -1   4  -3  433.98    5.24
   1  -4   3  438.77    7.50
  -1  -4  -3  426.12    5.27
  -1  -4  -3  413.23    7.35
   1   4   3  417.63    5.97
  -1   4  -4  492.59    8.65
  -1  -4  -4  482.23    5.12
   1  -4   4  492.68    8.63
  -1  -4  -4  481.70    7.29
  -1  -4  -4  475.51    5.90
   1   4   4  488.73    5.06
  -1   4  -4  480.10    7.83
  -1   4  -4  468.46    5.92
  -1   4  -4  483.86    5.50
  -1  -4  -4  492.00    6.25
  -1  -4  -4  490.41    8.90
   1   4   4  468.57    7.13
   1  -4   4  486.02    6.00
   1   4   5   90.24    4.25
  -1   4  -5   93.54    3.71
  -1   4  -5   93.80    4.86
  -1  -4  -5   92.12    5.35
  -1   4  -5   79.72    5.02
   1   4   5   87.19    2.97
  -1  -4  -5   87.42    4.26
  -1   4  -5   90.61    3.35
  -1  -4  -5   88.08    3.09
   1  -4   5   78.59    4.94
  -1  -4  -5   91.63    3.83
   1  -4   5   89.22    3.68
  -1  -4  -6  490.34   11.16
   1  -4   6  489.77   10.71
  -1  -4  -6  482.88    7.73
  -1   4  -6  474.54    6.99
   1   4   6  483.74    9.13
  -1   4  -6  480.21    7.42
  -1   4  -6  486.32   10.07
  -1  -4  -6  489.59    9.29
  -1  -4  -6  482.03    6.45
  -1   4  -6  472.02   10.59
   1  -4   6  462.07    7.29
   1   4   6  485.62    6.36
  -1  -4  -7   -0.62    3.76
   1  -4   7   -0.69    3.04
  -1  -4  -7    1.15    4.58
   1   4   7    2.29    2.57
  -1   4  -7    6.96    4.32
  -1   4  -7    5.52    3.12
  -1   4  -7    0.55    2.99
  -1  -4  -7    1.78    2.79
  -1   4  -7    1.56    4.15
   1   4   7    3.34    3.55
  -1  -4  -7    2.44    3.37
   1  -4   7    0.44    4.07
  -1   4  -8  228.95    6.54
  -1  -4  -8  232.00    6.88
  -1   4  -8  212.33    8.96
  -1   4  -8  218.95    8.86
  -1   4  -8  205.58    6.05
  -1  -4  -8  229.34    9.78
   1  -4   8  215.64    6.32
   1  -4   8  215.37    9.09
   1  -4   9   30.09    4.37
  -1   4  -9   33.71    4.15
  -1   4  -9   30.17    4.32
  -1  -4  -9   32.48    4.63
  -1   4  -9   26.17    5.82
  -1  -4  -9   37.58    6.59
   1  -4   9   29.96    6.17
  -1   4  -9   22.28    5.97
   1  -4  10   14.11    4.60
  -1   4 -10   15.61    4.51
  -1  -4 -10   18.83    4.91
  -1   4 -10   16.65    4.71
  -1   4 -11    9.55    5.05
  -1  -4 -11    6.31    5.15
  -1   4 -11   10.31    4.80
  -1  -4 -12    1.60    5.52
   1  -5 -12   40.08    6.12
   1   5 -12   42.87    5.52
   1   5 -11   62.64    5.70
   1   5 -11   57.94    5.27
  -1  -5  11   60.43    5.64
   1  -5 -11   62.57    6.01
  -1  -5  10   21.03    6.09
  -1  -5  10   29.59    4.64
   1   5 -10   37.01    4.36
   1   5 -10   32.20    4.66
   1  -5 -10   37.45    5.02
   1   5 -10   29.74    6.30
   1   5 -10   27.96    6.66
   1   5  -9  226.84    6.50
   1  -5  -9  236.89   10.38
   1   5  -9  228.09    9.39
   1  -5  -9  236.95    7.23
  -1  -5   9  235.09    6.89
   1   5  -9  242.91    7.05
   1   5  -9  230.33    9.90
  -1  -5   9  233.65    9.76
  -1  -5   8   20.29    3.61
   1   5  -8   24.82    5.10
   1  -5  -8   15.99    5.29
   1  -5  -8   22.98    3.75
   1   5  -8   22.69    3.70
   1   5  -8   23.48    3.38
  -1  -5   8   19.87    5.07
   1   5  -8   19.86    4.80
   1   5  -7   36.31    3.22
   1   5  -7   31.39    4.51
   1   5  -7   40.35    3.71
   1  -5  -7   35.01    3.72
   1   5  -7   34.60    5.18
  -1  -5   7   40.77    3.71
   1  -5  -7   22.14    3.08
  -1  -5   7   35.74    5.05
   1  -5  -7   36.49    5.39
   1  -5  -6   37.70    4.51
  -1  -5   6   33.25    3.11
   1   5  -6   38.14    4.65
   1   5  -6   27.57    3.98
   1  -5  -6   29.85    3.04
  -1  -5   6   30.19    4.23
   1   5  -6   34.20    3.32
   1  -5  -6   38.18    3.34
   1  -5  -6   29.73    2.23
   1   5  -6   32.24    2.82
  -1   5   6   25.73    2.91
   1  -5  -5 1157.74    9.52
   1  -5  -5 1191.44    9.61
   1   5  -5 1174.14    8.58
   1  -5  -5 1218.62   13.98
   1  -5  -5 1127.34    6.52
  -1  -5   5 1181.11    9.64
   1  -5  -5 1160.90    8.69
  -1   5   5 1151.53    6.54
   1   5  -5 1178.38    9.68
   1   5  -5 1194.15   12.48
  -1  -5   5 1225.57   13.97
  -1   5   5 1204.76    9.60
   1   5  -5 1222.34   14.06
   1  -5  -4  699.62    6.13
   1  -5  -4  707.80    6.14
   1   5  -4  691.58    6.93
   1   5  -4  689.58    5.92
  -1   5   4  714.60    6.13
   1   5  -4  692.47    8.53
   1  -5  -4  697.53    9.64
  -1  -5   4  681.76    9.74
  -1  -5   4  679.07    6.80
   1  -5  -4  684.02    6.67
   1   5  -4  682.70    9.85
  -1   5   3  391.22    3.00
  -1   5   3  395.93    3.37
   1   5  -3  400.65    7.42
   1  -5  -3  394.39    4.70
   1  -5  -3  397.31    4.22
   1  -5  -3  398.68    3.41
   1  -5  -3  397.19    2.98
   1   5  -3  388.90    4.03
  -1  -5   3  389.62    7.24
   1   5  -3  397.89    5.21
  -1  -5   3  401.37    5.16
   1  -5  -3  386.40    6.65
   1  -5  -2 1691.43   10.55
   1   5  -2 1717.60   12.40
  -1  -5   2 1742.90   34.00
   1   5  -2 1724.68   34.07
  -1  -5   2 1697.37   12.19
   1  -5  -2 1706.27   37.97
  -1   5   1   99.33    1.54
   1  -5  -1   99.96    1.58
   1  -5  -1  103.73    1.60
   1  -5  -1   99.95    2.55
   1   5  -1  100.74    3.49
  -1  -5   1  101.90    3.48
  -1   5   1  100.12    1.58
   1  -5   0   22.34    1.65
  -1  -5   0   22.53    1.70
  -1   5   0   22.37    1.61
  -1  -5   0   22.67    1.98
  -1  -5   0   23.66    2.29
   1   5   0   23.20    1.98
   1  -5   1 1163.62    8.77
  -1   5  -1 1213.36    8.93
  -1  -5  -1 1167.54   24.78
  -1   5  -1 1185.09   24.38
  -1  -5  -1 1157.77    9.03
  -1  -5  -1 1179.17    8.69
   1  -5   1 1195.41    6.17
  -1  -5  -1 1207.26   30.59
  -1   5  -1 1215.07   24.32
   1   5   1 1194.77   29.70
  -1   5  -2  143.62    4.65
  -1  -5  -2  138.81    4.55
   1   5   2  150.61    3.45
  -1  -5  -2  146.70    3.12
  -1   5  -2  150.14    3.33
   1  -5   2  143.14    4.64
   1  -5   2  142.78    3.25
  -1  -5  -2  139.82    4.27
  -1  -5  -2  141.87    3.54
  -1   5  -2  144.94    3.39
  -1  -5  -2  141.60    3.30
  -1  -5  -3    6.78    3.15
   1   5   3    4.95    1.60
   1  -5   3    8.94    2.26
  -1  -5  -3    9.31    2.32
  -1   5  -3    8.81    2.22
  -1   5  -3    7.52    2.39
   1  -5   3    8.98    3.05
  -1  -5  -3    8.50    2.28
  -1  -5  -3    9.36    1.76
  -1   5  -3    7.59    1.82
  -1  -5  -3    6.96    2.22
  -1   5  -3    8.28    3.06
   1   5   3    6.94    2.10
  -1   5  -4   33.32    3.08
   1   5   4   33.65    2.79
  -1  -5  -4   38.18    2.90
   1   5   4   35.77    2.02
  -1  -5  -4   35.65    2.70
  -1   5  -4   35.93    3.71
   1  -5   4   36.97    3.68
  -1   5  -4   37.96    2.68
  -1  -5  -4   37.27    2.12
  -1  -5  -4   36.07    3.84
   1  -5   4   36.62    2.63
  -1  -5  -4   35.43    2.54
  -1   5  -4   35.62    2.20
  -1  -5  -5  121.91    5.98
   1  -5   5  116.59    5.75
  -1  -5  -5  116.95    3.29
  -1  -5  -5  114.10    3.87
  -1   5  -5  123.22    5.89
  -1   5  -5  126.41    5.19
   1   5   5  123.57    4.69
  -1  -5  -5  129.27    4.77
  -1   5  -5  120.91    4.17
  -1  -5  -5  120.48    4.26
  -1   5  -5  118.39    3.61
   1  -5   5  124.31    4.17
   1   5   5  128.32    3.37
  -1   5  -6  273.29    5.47
   1  -5   6  277.60    8.67
  -1   5  -6  273.18    7.87
   1  -5   6  271.12    5.97
  -1  -5  -6  266.31    6.16
  -1  -5  -6  269.74    5.03
  -1   5  -6  286.58    6.08
  -1  -5  -6  272.95    7.18
  -1  -5  -6  286.13    9.08
  -1   5  -6  270.43    8.48
   1   5   6  278.97    7.14
   1   5   6  281.99    4.98
  -1   5  -7  257.67    6.38
  -1   5  -7  247.04    8.33
  -1   5  -7  247.72    8.97
   1  -5   7  237.23    6.17
  -1  -5  -7  243.50    6.48
  -1  -5  -7  230.81    7.34
  -1  -5  -7  239.01    5.22
   1  -5   7  253.72    9.05
  -1   5  -7  243.49    5.79
  -1  -5  -7  256.28    9.42
  -1  -5  -8   21.45    5.70
   1  -5   8   15.98    3.78
  -1   5  -8   16.34    4.91
  -1  -5  -8   22.47    4.05
  -1   5  -8   18.45    3.52
  -1   5  -8   15.61    5.14
   1  -5   8   17.84    5.30
  -1   5  -8   19.63    3.84
  -1   5  -9    7.63    3.76
   1  -5   9    5.46    4.20
  -1   5  -9    5.66    4.15
  -1   5  -9    3.39    5.14
  -1  -5  -9    9.77    4.28
   1  -5   9    3.82    5.73
  -1   5  -9    5.62    5.97
  -1  -5  -9   -0.12    5.77
  -1   5 -10   37.09    5.25
  -1   5 -10   41.37    4.89
  -1  -5 -10   41.42    5.47
   1  -5  10   43.81    5.32
  -1   5 -11    5.95    5.08
   1  -5  11    8.76    5.24
  -1  -5 -11    9.08    5.42
  -1  -5 -12   27.52    6.31
   1  -6 -12   47.15    6.39
   1   6 -11    0.22    4.80
  -1  -6  11    2.95    4.79
   1  -6 -11    3.55    5.29
   1   6 -11    3.77    4.31
   1   6 -10    5.02    3.97
  -1  -6  10    1.12    6.14
   1   6 -10    0.06    6.17
   1   6 -10   -1.42    5.41
   1   6 -10    2.10    4.27
   1  -6 -10    3.47    4.35
  -1  -6  10    1.58    4.25
  -1  -6   9  171.80    8.84
   1   6  -9  157.03    8.12
  -1  -6   9  172.07    6.31
   1  -6  -9  167.38    9.15
   1   6  -9  171.61    5.84
   1   6  -9  171.53    6.32
   1   6  -9  169.20    8.85
   1  -6  -9  174.86    6.54
  -1  -6   8  136.98    7.66
  -1  -6   8  138.43    5.39
   1   6  -8  144.17    5.50
   1   6  -8  144.33    4.98
   1  -6  -8  141.20    8.07
   1   6  -8  140.20    7.67
   1  -6  -8  137.47    5.56
   1   6  -8  131.24    6.97
   1  -6  -7    3.11    3.31
  -1  -6   7   -0.08    4.05
   1   6  -7    0.96    4.41
   1   6  -7    1.43    3.89
   1   6  -7    4.45    2.85
   1  -6  -7    4.04    4.85
  -1  -6   7    1.69    3.09
   1   6  -7    0.46    3.18
   1  -6  -6  254.80    5.63
   1   6  -6  248.59    7.06
   1   6  -6  253.28    8.06
  -1  -6   6  263.84    8.06
   1  -6  -6  265.68    8.20
   1   6  -6  250.78    5.66
   1   6  -6  249.95    4.92
   1  -6  -6  253.05    5.42
  -1  -6   6  240.27    5.50
   1  -6  -5  832.55   11.90
   1  -6  -5  788.77    8.11
  -1  -6   5  780.12    8.22
   1  -6  -5  799.07    7.53
   1  -6  -5  816.60    7.60
   1   6  -5  812.84    8.41
   1   6  -5  819.51   12.06
  -1  -6   5  833.74   12.07
  -1   6   5  836.70    7.63
   1   6  -5  803.56   10.30
   1   6  -5  798.58    7.13
   1  -6  -4    9.14    3.06
  -1  -6   4   13.74    2.51
   1  -6  -4    8.74    2.21
   1   6  -4    6.93    2.53
   1   6  -4   10.97    2.56
   1   6  -4   10.46    1.90
   1  -6  -4    8.15    2.00
   1  -6  -4    7.61    1.40
   1   6  -4    8.76    3.43
  -1   6   4    9.43    1.40
  -1  -6   4    9.70    3.39
   1   6  -3   83.82    4.62
   1   6  -3   88.31    2.44
   1  -6  -3   86.36    3.71
  -1  -6   3   93.38    4.71
   1   6  -3   93.12    3.37
   1  -6  -3   88.20    2.92
  -1  -6   3   92.87    3.38
   1  -6  -3   85.74    2.64
   1  -6  -3   87.57    4.13
   1  -6  -2  244.55    4.59
   1   6  -2  240.23    4.00
  -1  -6   2  248.03    4.00
  -1  -6   2  246.36    5.70
   1  -6  -2  234.75    4.35
   1  -6  -2  245.72    3.07
   1   6  -2  246.00    5.73
  -1  -6   1 1288.45   29.31
   1   6  -1 1201.42   27.64
   1  -6  -1 1315.68   34.48
  -1  -6   1 1223.14   10.09
  -1   6   1 1354.54   22.28
  -1   6   1 1347.70   22.92
   1  -6  -1 1343.86   22.99
  -1  -6   1 1253.60   28.08
   1   6  -1 1279.13   10.33
   1  -6  -1 1376.71   22.82
  -1   6   0    9.73    1.52
  -1  -6   0    9.83    1.58
   1  -6   0    8.93    1.54
   1   6   0    8.79    1.89
  -1  -6   0    8.93    1.76
  -1  -6   0    9.12    1.97
  -1  -6   0   10.35    2.52
   1  -6   1  841.36    5.52
  -1  -6  -1  836.91    5.80
   1   6   1  853.25    6.70
   1  -6   1  793.09    7.71
  -1   6  -1  859.93   19.27
  -1  -6  -1  841.86    7.64
  -1   6  -1  824.44   21.35
  -1  -6  -1  852.25    5.39
  -1   6  -1  840.93    7.89
  -1  -6  -1  829.84    6.81
  -1  -6  -1  842.28    8.36
  -1  -6  -2    2.24    2.11
  -1   6  -2    2.64    1.95
  -1  -6  -2    1.13    2.15
  -1  -6  -2    0.10    2.64
  -1   6  -2    2.69    2.05
  -1   6  -2    4.25    2.66
  -1  -6  -2    1.58    2.22
  -1  -6  -2    1.82    3.06
   1  -6   2    1.71    2.11
   1  -6   2    0.71    2.84
   1   6   2    4.30    1.96
  -1  -6  -3  385.49    4.95
  -1  -6  -3  390.48    4.03
  -1  -6  -3  391.03    5.74
  -1   6  -3  380.65    4.07
  -1  -6  -3  376.05    7.26
   1   6   3  381.72    3.87
   1  -6   3  388.98    7.33
   1  -6   3  382.26    5.11
  -1   6  -3  372.94    5.06
   1   6   3  389.93    5.58
  -1   6  -3  401.09    7.42
  -1  -6  -3  393.80    5.20
  -1   6  -3  384.40    5.82
  -1  -6  -4  374.16    4.47
  -1  -6  -4  378.99    6.37
   1  -6   4  396.93    5.86
  -1   6  -4  372.46    6.76
  -1   6  -4  399.98    8.39
   1   6   4  381.75    6.27
  -1  -6  -4  395.58    8.42
  -1  -6  -4  378.30    5.51
  -1   6  -4  376.36    4.76
  -1  -6  -4  381.81    5.78
   1   6   4  372.35    4.35
   1  -6   4  403.53    8.45
  -1   6  -4  386.58    5.78
  -1  -6  -5    2.84    4.09
   1   6   5    3.91    2.67
  -1   6  -5    4.37    2.82
  -1  -6  -5    3.09    2.87
  -1  -6  -5    5.40    3.01
  -1  -6  -5    4.57    2.62
   1  -6   5    5.93    2.79
  -1  -6  -5    2.61    2.14
   1  -6   5    1.93    3.56
  -1   6  -5    3.76    2.32
  -1   6  -5    2.08    3.65
   1   6   5    4.49    1.94
  -1   6  -5    2.96    3.27
  -1  -6  -6    4.16    4.39
   1   6   6    3.71    2.28
  -1   6  -6    2.19    3.68
  -1  -6  -6    1.86    3.24
   1  -6   6    2.21    2.97
   1   6   6    3.00    2.99
  -1  -6  -6    2.09    3.04
  -1  -6  -6    2.08    2.41
  -1   6  -6    2.52    2.64
  -1   6  -6    2.86    4.25
   1  -6   6    3.71    4.15
  -1   6  -6    3.82    3.04
  -1  -6  -7   27.22    3.85
  -1   6  -7   28.10    3.21
   1  -6   7   29.89    3.81
  -1   6  -7   24.64    3.72
  -1   6  -7   25.50    5.28
  -1  -6  -7   30.43    5.31
   1  -6   7   27.59    5.40
  -1   6  -7   24.22    4.62
  -1   6  -8    0.60    4.74
   1  -6   8    0.66    3.52
   1  -6   8    0.97    5.06
  -1   6  -8    1.52    3.10
  -1   6  -8   -1.39    4.48
  -1   6  -8    1.04    3.48
  -1  -6  -8    2.65    5.02
  -1  -6  -8    1.37    3.64
  -1   6  -9  258.98   11.07
  -1  -6  -9  280.09    8.22
   1  -6   9  251.48   10.88
  -1   6  -9  275.64    7.23
   1  -6   9  265.48    7.81
  -1   6  -9  269.32    7.81
  -1   6 -10   79.57    5.93
  -1   6 -10   81.72    5.50
  -1  -6 -10   81.16    6.16
   1  -6  10   80.84    5.87
   1  -6  11    2.12    5.07
  -1   6 -11    4.52    5.02
  -1  -6 -11    1.75    5.45
   1  -7 -12    6.05    5.74
   1   7 -12    3.88    5.38
  -1  -7  11    1.19    4.78
   1   7 -11    0.97    4.81
   1   7 -10   13.87    4.72
  -1  -7  10   17.82    4.56
   1   7 -10   12.15    6.46
   1  -7 -10   16.42    4.76
   1   7 -10   14.06    4.05
  -1  -7  10   17.08    6.26
  -1  -7   9   33.98    4.49
   1   7  -9   32.07    5.53
   1   7  -9   37.19    3.89
   1   7  -9   37.81    4.56
   1  -7  -9   33.17    4.52
   1  -7  -9   30.76    6.47
   1   7  -9   31.04    6.41
  -1  -7   9   31.25    6.43
   1   7  -8   16.97    5.58
   1  -7  -8   18.02    3.86
   1  -7  -8   14.02    5.49
   1   7  -8   16.74    4.59
   1   7  -8   17.71    3.91
  -1  -7   8   17.74    5.57
  -1  -7   8   17.77    3.92
   1   7  -8   16.40    3.30
  -1  -7   7  143.37    5.13
   1  -7  -7  135.29    5.09
   1   7  -7  147.89    5.23
   1  -7  -7  125.67    7.20
  -1  -7   7  143.02    7.12
   1   7  -7  141.56    6.41
   1   7  -7  142.16    7.24
   1   7  -7  138.40    4.48
   1   7  -6   77.06    4.76
   1   7  -6   76.27    3.36
   1  -7  -6   66.86    5.24
   1   7  -6   64.01    5.40
   1  -7  -6   35.72    2.44
   1  -7  -6   76.43    3.92
   1  -7  -6   68.99    3.51
   1   7  -6   72.69    4.01
  -1  -7   6   69.92    3.85
  -1  -7   6   71.32    5.39
  -1   7   5  156.65    3.44
  -1  -7   5  160.31    4.48
   1  -7  -5  155.11    4.27
   1  -7  -5  159.65    6.16
   1   7  -5  154.83    4.51
   1   7  -5  155.19    5.10
  -1  -7   5  151.46    6.19
   1  -7  -5  162.37    4.03
   1   7  -5  158.43    3.57
   1   7  -5  157.68    6.38
   1  -7  -5  152.77    3.44
  -1   7   4  144.10    2.40
   1  -7  -4  147.75    5.21
   1  -7  -4  144.81    2.43
   1   7  -4  147.01    3.03
  -1   7   4  143.34    2.19
  -1  -7   4  146.34    4.04
  -1  -7   4  138.55    5.57
   1  -7  -4  145.36    3.37
   1  -7  -4  143.60    2.20
   1  -7  -4  142.09    3.61
   1   7  -4  138.51    5.60
   1   7  -4  143.87    4.00
   1  -7  -3    0.33    2.52
   1   7  -3    0.50    2.96
  -1  -7   3    0.26    2.26
   1  -7  -3    0.77    1.85
   1  -7  -3    1.54    2.06
  -1  -7   3    0.25    3.00
   1   7  -3    1.18    2.29
   1  -7  -3    3.83    2.98
   1   7  -3    1.43    1.63
  -1  -7   2  116.31    4.86
   1   7  -2  114.72    4.97
   1  -7  -2  114.71    2.68
  -1  -7   2  121.95    3.56
   1  -7  -2  116.92    2.73
   1  -7  -2  121.02    3.89
   1   7  -2  119.54    3.55
   1  -7  -2  114.01    3.74
  -1   7   1 1674.23   28.86
   1  -7  -1 1594.11   10.49
  -1   7   1 1648.21   27.33
  -1  -7   1 1497.54   11.74
   1   7  -1 1580.18   12.07
  -1  -7   1 1572.41   34.47
   1   7  -1 1505.90   32.45
   1  -7  -1 1711.49   28.27
   1  -7  -1 1609.24   28.37
  -1  -7   1 1526.39   32.52
   1  -7   0 1189.73   26.32
   1   7   0 1233.97    9.58
  -1   7   0 1246.52   32.69
  -1  -7   0 1243.79   10.99
  -1  -7   0 1249.45    9.75
  -1   7   0 1221.22   18.15
  -1  -7   0 1214.73    7.62
  -1  -7   0 1235.97   30.10
   1  -7   0 1218.51    8.20
  -1  -7  -1   25.43    2.49
  -1  -7  -1   24.63    2.05
  -1  -7  -1   24.31    2.34
   1   7   1   25.18    2.24
  -1   7  -1   25.50    1.24
  -1  -7  -1   22.40    3.28
  -1  -7  -1   24.85    2.78
  -1   7  -1   26.92    2.17
   1  -7   1   25.26    2.05
  -1   7  -1   24.96    2.93
   1  -7   1   22.75    2.86
  -1   7  -2   17.56    2.39
  -1   7  -2   16.49    3.30
  -1   7  -2   17.89    1.88
   1   7   2   17.59    2.09
  -1  -7  -2   20.37    2.36
   1  -7   2   16.35    3.35
  -1  -7  -2   17.99    2.24
  -1  -7  -2   18.46    3.26
  -1  -7  -2   15.36    3.02
   1  -7   2   18.08    2.39
  -1  -7  -2   17.94    2.25
  -1  -7  -3  848.41   10.58
   1   7   3  818.16    5.41
   1   7   3  851.36    7.88
  -1  -7  -3  814.48    5.53
  -1  -7  -3  836.94   10.47
  -1  -7  -3  829.83    7.24
   1  -7   3  860.10   10.85
  -1  -7  -3  852.78    8.07
  -1   7  -3  829.80    5.59
  -1   7  -3  866.50    7.55
  -1  -7  -3  831.02    7.31
  -1   7  -3  851.59    8.12
   1  -7   3  838.72    7.46
  -1   7  -3  864.42   10.81
   1   7   4   35.69    2.67
   1  -7   4   39.50    4.17
  -1  -7  -4   37.35    2.86
  -1   7  -4   38.54    2.96
  -1   7  -4   35.88    3.02
  -1   7  -4   39.15    2.21
  -1  -7  -4   37.64    2.81
   1  -7   4   38.13    2.96
   1   7   4   35.60    1.96
  -1  -7  -4   41.17    2.71
  -1  -7  -4   36.56    2.09
  -1   7  -4   38.35    4.15
  -1  -7  -4   37.82    3.84
   1  -7   5 1093.27   14.76
  -1   7  -5 1038.71   10.01
  -1  -7  -5 1073.21   14.70
  -1  -7  -5 1047.29   11.20
   1   7   5 1071.81   11.14
  -1   7  -5 1060.43   12.23
  -1  -7  -5 1047.74   10.15
  -1   7  -5 1047.66    8.48
   1  -7   5 1065.51   10.13
  -1   7  -5 1079.76   14.59
  -1  -7  -5 1032.23    9.88
   1   7   5 1027.29    7.58
  -1  -7  -5 1025.86    7.75
   1  -7   6   13.43    4.66
  -1   7  -6   20.27    3.42
  -1   7  -6   20.16    4.78
  -1  -7  -6   19.62    3.43
  -1  -7  -6   20.61    3.34
  -1   7  -6   22.02    2.86
  -1  -7  -6   19.16    3.10
  -1  -7  -6   15.80    2.41
  -1  -7  -6   16.17    4.66
  -1   7  -6   18.72    3.97
   1  -7   6   20.28    3.40
   1  -7   7    4.42    4.81
  -1  -7  -7    6.96    3.50
  -1   7  -7    3.64    3.87
  -1   7  -7    6.82    4.94
  -1   7  -7    9.08    3.62
  -1  -7  -7    5.25    4.78
  -1   7  -7    5.73    2.79
   1  -7   7    6.18    3.55
  -1   7  -8   86.48    6.29
  -1  -7  -8   82.04    5.17
  -1  -7  -8   88.05    7.40
   1  -7   8   85.96    4.99
  -1   7  -8   79.55    4.87
  -1   7  -8   76.50    6.78
  -1   7  -8   84.66    4.43
   1  -7   8   82.24    7.09
  -1   7  -9   45.02    7.09
  -1   7  -9   47.67    4.35
  -1  -7  -9   49.34    5.13
   1  -7   9   39.80    6.72
  -1   7  -9   45.08    4.83
   1  -7   9   46.58    4.89
   1  -7  10   21.68    5.10
  -1  -7 -10   20.78    5.21
  -1   7 -10   21.30    5.00
   1  -7  11   21.94    5.52
  -1   7 -11   25.98    5.48
  -1  -7 -11   15.06    5.70
  -1   7 -12   -1.27    5.52
  -1  -8  12    8.63    5.47
   1  -8 -12   12.74    6.07
   1   8 -12   10.65    5.57
   1   8 -11   39.39    5.66
  -1  -8  11   36.14    5.57
   1  -8 -11   42.04    5.91
  -1  -8  10  141.65    6.79
   1  -8 -10  159.34    7.05
   1   8 -10  155.67    6.91
   1   8  -9  137.78    8.80
   1  -8  -9  171.22    6.58
   1   8  -9  152.57    5.43
  -1  -8   9  158.17    6.33
   1   8  -9  162.78    6.50
  -1  -8   9  139.69    8.58
   1  -8  -9  155.10    9.18
  -1  -8   8  292.60   10.51
   1   8  -8  312.58    7.60
   1   8  -8  289.14   10.55
   1   8  -8  307.31    6.44
   1  -8  -8  313.37    7.51
  -1  -8   8  300.35    7.45
   1  -8  -8  299.00   10.55
   1   8  -8  286.27    8.99
   1  -8  -7    1.13    3.20
  -1  -8   7   -2.08    4.26
   1  -8  -7    0.59    4.60
  -1  -8   7    0.78    3.22
   1   8  -7    1.17    2.68
   1   8  -7    3.32    4.30
   1   8  -7    2.05    3.81
   1   8  -7    3.63    3.29
  -1  -8   6  565.27    8.26
   1  -8  -6  582.47    8.09
   1  -8  -6  556.04    7.50
   1   8  -6  596.97   12.13
   1  -8  -6  592.47   11.63
   1   8  -6  565.60    6.76
   1   8  -6  572.85    9.82
  -1  -8   6  564.36   11.78
   1   8  -6  563.71    8.29
   1   8  -5  204.72    5.59
   1  -8  -5  195.35    4.40
  -1  -8   5  204.65    7.16
   1  -8  -5  193.00    3.41
   1   8  -5  202.24    3.88
   1  -8  -5  205.48    4.78
   1   8  -5  207.07    7.31
  -1  -8   5  195.83    5.05
   1   8  -5  200.81    5.10
   1  -8  -5  198.15    6.64
  -1  -8   4  808.71    8.13
   1  -8  -4  832.74    7.15
   1   8  -4  785.18    8.02
  -1   8   4  774.40    3.59
   1  -8  -4  817.81    7.49
  -1   8   4  765.86    3.96
  -1  -8   4  813.43   11.61
   1   8  -4  825.66    6.20
   1   8  -4  816.90   11.69
   1  -8  -4  725.97    3.81
   1  -8  -4  827.60   10.78
   1  -8  -4  754.00    3.52
  -1  -8   3  476.39    5.98
   1  -8  -3  477.45    5.05
   1   8  -3  486.35    6.09
   1   8  -3  481.23    8.62
   1  -8  -3  485.84    7.47
  -1  -8   3  475.23    8.52
   1  -8  -3  471.21    5.16
   1  -8  -3  481.77    7.27
   1  -8  -2  193.52    4.41
  -1  -8   2  203.09    5.90
   1  -8  -2  209.78    3.50
  -1  -8   2  213.19    4.27
   1   8  -2  198.58    4.21
   1   8  -2  199.41    6.00
   1  -8  -2  198.82    3.14
   1  -8  -2  211.02    4.96
   1  -8  -1  122.22    2.63
   1  -8  -1  122.68    4.12
   1   8  -1  124.02    3.43
  -1  -8   1  121.70    3.50
   1   8  -1  120.42    4.67
   1  -8  -1  123.26    2.96
   1  -8  -1  118.41    2.70
  -1   8   1  122.41    2.71
  -1  -8   1  128.05    3.46
  -1  -8   1  118.93    4.77
  -1  -8   0   46.48    2.62
   1   8   0   43.90    3.28
  -1  -8   0   43.99    3.46
   1  -8   0   44.92    2.64
  -1  -8   0   43.89    2.43
  -1   8   0   46.46    1.07
   1  -8   0   45.95    2.67
  -1  -8   0   47.27    2.80
  -1   8   0   47.10    2.67
   1   8   0   46.54    2.49
  -1  -8   0   49.12    4.05
  -1  -8  -1  685.07    7.34
  -1  -8  -1  708.16    9.02
  -1  -8  -1  697.30    7.05
   1  -8   1  699.68    8.05
   1   8   1  723.46    6.99
  -1   8  -1  676.80    5.54
  -1  -8  -1  698.49    5.22
   1  -8   1  688.74    5.58
  -1   8  -1  697.48   13.62
  -1   8  -1  686.18    7.98
  -1  -8  -1  699.62    6.30
  -1   8  -2    2.38    1.46
  -1  -8  -2    1.76    1.99
  -1  -8  -2    1.44    1.94
   1  -8   2    1.41    2.86
  -1  -8  -2    1.07    2.54
   1  -8   2    0.90    2.08
  -1  -8  -2   -0.01    1.91
  -1   8  -2    3.16    2.15
  -1  -8  -2    1.38    1.51
  -1  -8  -2    1.02    2.63
   1   8   2    1.34    1.70
  -1   8  -2    2.34    2.90
   1   8   3  532.59    4.44
  -1  -8  -3  547.40    6.18
  -1  -8  -3  555.93    8.83
   1  -8   3  552.75    6.36
   1   8   3  561.51    6.50
  -1  -8  -3  536.71    4.58
  -1   8  -3  542.09    4.47
   1  -8   3  563.93    9.24
  -1   8  -3  556.28    6.36
  -1  -8  -3  542.51    6.12
  -1   8  -3  533.15    8.92
  -1  -8  -3  557.48    6.65
  -1  -8  -3  560.14    9.01
  -1   8  -3  557.09    6.48
   1  -8   4  148.85    4.22
   1  -8   4  145.53    5.97
  -1   8  -4  145.94    4.18
  -1   8  -4  144.02    4.43
  -1   8  -4  140.59    3.09
   1   8   4  139.86    2.87
  -1  -8  -4  147.45    4.12
   1   8   4  138.47    4.02
  -1  -8  -4  136.37    2.95
  -1   8  -4  142.24    5.89
  -1  -8  -4  136.74    4.13
  -1  -8  -4  131.71    5.73
  -1  -8  -4  142.88    4.14
   1  -8   5  134.96    6.55
  -1   8  -5  147.22    6.64
  -1  -8  -5  147.03    6.58
   1  -8   5  139.56    4.59
   1   8   5  143.71    4.65
  -1  -8  -5  145.33    4.49
  -1  -8  -5  139.62    3.38
  -1   8  -5  136.87    4.56
  -1   8  -5  140.74    3.60
  -1  -8  -5  133.14    4.64
  -1   8  -5  132.52    4.99
  -1  -8  -5  140.85    4.58
  -1  -8  -6    3.05    3.32
  -1  -8  -6    1.99    3.11
   1  -8   6    4.78    3.18
   1  -8   6    0.22    4.40
  -1  -8  -6    0.00    1.16
  -1   8  -6    4.73    3.23
  -1  -8  -6    5.27    4.79
  -1   8  -6    5.90    2.56
  -1   8  -6    4.50    3.58
  -1   8  -6    4.49    4.46
  -1  -8  -7    4.63    3.68
   1  -8   7    2.91    3.31
  -1   8  -7    5.30    3.28
  -1  -8  -7    5.87    5.31
   1  -8   7    3.59    4.50
  -1   8  -7    3.99    4.43
  -1   8  -7    4.02    2.67
  -1   8  -7    5.39    3.86
  -1   8  -8   19.33    5.42
  -1  -8  -8   20.81    4.20
  -1  -8  -8   23.78    6.28
   1  -8   8   14.40    5.32
  -1   8  -8   16.37    3.33
   1  -8   8   19.23    3.95
  -1   8  -8   27.07    4.08
  -1   8  -9   66.40    5.31
   1  -8   9   77.00    5.50
  -1  -8  -9   72.77    5.64
   1  -8  10   33.14    5.46
  -1   8 -10   35.35    5.36
  -1  -8 -10   39.69    5.62
  -1  -8 -11   15.69    5.78
   1  -8  11   18.73    5.64
  -1   8 -11   16.96    5.60
  -1   8 -12   53.19    6.84
   1  -9 -12   15.62    6.04
  -1  -9  12   13.15    5.60
   1   9 -12   20.60    5.71
   1   9 -11   42.81    5.65
  -1  -9  11   38.43    5.68
   1  -9 -11   35.27    5.72
   1  -9 -10   16.14    4.84
   1   9 -10   16.67    4.84
  -1  -9  10   15.53    4.78
   1   9  -9   38.83    4.71
   1   9  -9   37.30    6.50
  -1  -9   9   38.59    6.40
   1  -9  -9   42.37    4.86
   1  -9  -9   34.39    6.82
  -1  -9   9   40.38    4.56
  -1  -9   8   11.27    5.14
   1   9  -8   10.61    3.96
   1   9  -8   15.91    5.61
   1  -9  -8   15.19    3.82
   1   9  -8   12.45    3.08
   1  -9  -8   10.65    5.22
  -1  -9   8   12.14    3.87
  -1  -9   7   92.88    6.57
  -1  -9   7   92.06    4.72
   1   9  -7   88.00    5.34
   1   9  -7   99.46    6.70
   1  -9  -7  108.47    4.81
   1   9  -7   98.39    4.78
   1  -9  -7   94.53    4.43
   1   9  -7   94.46    3.73
   1  -9  -7   88.58    6.39
  -1  -9   6   32.38    5.19
   1   9  -6   34.10    5.21
  -1  -9   6   35.51    3.79
   1   9  -6   38.48    3.95
   1  -9  -6   35.81    3.23
   1  -9  -6   36.45    3.53
   1   9  -6   35.47    2.71
   1  -9  -6   34.30    4.96
   1  -9  -5  350.10    8.49
   1  -9  -5  351.38    5.92
   1   9  -5  341.97    4.83
   1   9  -5  346.92    9.14
  -1  -9   5  348.66    9.10
  -1  -9   5  338.02    6.33
   1  -9  -5  337.47    5.64
   1   9  -5  331.25    6.30
   1  -9  -4  173.78    3.87
  -1  -9   4  173.49    6.22
   1   9  -4  172.92    4.49
   1   9  -4  171.97    3.18
   1   9  -4  171.68    6.29
  -1  -9   4  172.92    4.45
   1  -9  -4  180.64    5.73
   1  -9  -4  172.77    4.00
   1   9  -3  157.99    4.08
  -1  -9   3  160.78    4.10
   1  -9  -3  148.55    4.66
   1  -9  -3  157.21    3.35
   1  -9  -3  157.25    4.82
   1   9  -3  154.07    5.76
  -1  -9   3  148.83    5.63
   1  -9  -3  157.47    3.39
   1  -9  -2  376.12    4.08
   1   9  -2  390.90    7.77
  -1  -9   2  394.03    5.37
   1  -9  -2  387.18    6.55
   1   9  -2  388.59    5.40
   1  -9  -2  381.93    4.55
  -1  -9   2  385.48    7.54
   1  -9  -2  381.64    5.85
  -1  -9   1  182.69    5.37
   1   9  -1  166.12    5.42
  -1  -9   1  177.18    4.09
   1  -9  -1  170.24    3.47
   1   9  -1  181.35    3.91
   1  -9  -1  174.37    4.93
  -1  -9   1  176.75    3.85
  -1   9   1  176.93    3.41
   1  -9  -1  174.80    3.42
   1  -9   0  171.49    4.13
  -1  -9   0  160.16    5.56
  -1  -9   0  169.35    3.95
   1   9   0  170.03    3.55
   1  -9   0  166.66    3.65
   1  -9   0  172.19    2.93
  -1   9   0  168.91    4.04
  -1   9   0  172.13    2.95
  -1  -9   0  165.18    4.99
  -1  -9   0  161.29    3.57
  -1  -9   0  165.13    3.50
   1   9   0  171.42    4.93
  -1  -9  -1 2353.94   36.36
   1  -9   1 2344.78   40.03
   1   9   1 2417.85   51.26
   1  -9   1 2375.92   14.69
  -1   9  -1 2389.75   57.95
  -1  -9  -1 2391.16   13.19
   1   9   1 2313.06   34.83
  -1  -9  -1 2366.21   45.19
  -1   9  -1 2341.44   39.96
  -1  -9  -1 2472.42   52.90
  -1  -9  -1 2428.82   36.52
  -1  -9  -1 2398.44   16.54
  -1  -9  -2   14.38    2.82
  -1  -9  -2   17.81    2.24
   1   9   2   15.22    1.97
  -1  -9  -2   14.71    2.01
   1  -9   2   11.54    2.96
  -1  -9  -2   17.24    3.21
  -1   9  -2   14.91    3.07
  -1  -9  -2   13.83    2.04
  -1   9  -2   18.05    2.19
   1  -9   2   15.32    2.13
  -1  -9  -2   15.07    1.57
   1   9   2   13.31    1.48
  -1   9  -2   16.83    1.40
  -1  -9  -3  336.89    7.20
  -1  -9  -3  342.53    5.37
  -1  -9  -3  334.57    7.46
  -1   9  -3  344.89    7.62
  -1   9  -3  334.27    4.95
  -1  -9  -3  336.04    3.76
  -1   9  -3  333.65    5.24
   1  -9   3  333.83    5.25
  -1   9  -3  322.87    3.43
   1  -9   3  342.99    7.62
   1   9   3  335.75    5.18
  -1  -9  -3  330.72    5.02
   1   9   3  324.51    3.59
  -1  -9  -3  325.81    5.18
  -1  -9  -4    2.87    3.51
   1  -9   4    1.70    2.48
  -1   9  -4    4.29    2.31
   1   9   4    1.78    2.13
   1   9   4    3.27    1.62
  -1  -9  -4    4.20    2.66
   1  -9   4    5.62    3.51
  -1   9  -4    2.03    3.40
  -1   9  -4    4.08    2.54
  -1  -9  -4    4.63    2.39
  -1  -9  -4    2.47    2.08
  -1   9  -4    2.54    1.67
  -1  -9  -4    3.29    1.70
  -1  -9  -5    6.33    1.83
  -1  -9  -5    7.94    4.33
   1  -9   5    6.24    4.53
  -1   9  -5    5.69    2.00
  -1   9  -5    9.60    4.51
  -1   9  -5    7.97    2.94
  -1  -9  -5    5.91    2.99
   1  -9   5    9.63    3.39
  -1   9  -5    9.06    3.28
  -1  -9  -5    9.48    2.80
  -1  -9  -5    5.55    2.92
  -1  -9  -6   14.29    4.79
  -1  -9  -6   13.75    3.43
  -1   9  -6   13.72    3.57
  -1  -9  -6   11.89    3.51
  -1   9  -6   15.12    3.45
   1  -9   6   17.35    5.06
  -1   9  -6   14.53    2.49
   1  -9   6   15.47    3.57
  -1   9  -6   10.80    4.81
  -1  -9  -7  481.84    8.88
  -1  -9  -7  475.59    8.64
   1  -9   7  458.93    8.72
  -1   9  -7  466.96   12.47
  -1  -9  -7  464.57   12.44
  -1   9  -7  463.94    8.70
   1  -9   7  478.38   12.69
   1  -9   8   68.06    6.95
  -1  -9  -8   75.57    5.25
  -1   9  -8   67.89    6.77
  -1   9  -8   82.26    5.10
  -1  -9  -8   65.02    7.49
   1  -9   8   78.49    5.08
   1  -9   9    0.44    4.21
  -1   9  -9   -0.19    4.35
  -1  -9  -9    2.61    4.54
  -1  -9 -10   26.85    5.45
   1  -9  10   26.84    5.60
  -1   9 -10   25.24    5.39
  -1  -9 -11    3.04    5.54
  -1   9 -11    4.23    5.31
   1  -9  11   -1.37    5.30
  -1 -10  12    0.21    5.45
   1 -10 -12    1.71    5.68
   1  10 -12    5.82    5.66
   1 -10 -11  161.45    7.84
   1  10 -11  147.60    7.66
  -1 -10  11  154.76    7.69
   1 -10 -10   24.57    5.14
   1  10 -10   24.03    4.95
  -1 -10  10   21.10    5.00
  -1 -10   9   21.02    6.36
   1 -10  -9   17.91    4.43
   1  10  -9   22.28    4.38
   1 -10  -9   22.01    6.68
   1  10  -9   17.15    6.19
  -1 -10   9   23.10    4.50
   1  10  -8   29.96    5.93
   1 -10  -8   25.00    5.88
  -1 -10   8   24.77    5.52
  -1 -10   8   27.94    4.11
   1  10  -8   30.04    4.27
   1 -10  -8   33.13    4.24
   1 -10  -7    4.37    3.34
  -1 -10   7    0.44    4.48
  -1 -10   7    0.37    3.42
   1 -10  -7    1.21    3.40
   1 -10  -7    5.41    4.92
   1  10  -7    2.59    4.55
   1  10  -7    2.18    3.38
  -1 -10   6   65.78    6.10
   1 -10  -6   63.82    3.65
   1  10  -6   61.84    2.94
   1 -10  -6   70.03    3.91
   1  10  -6   67.17    4.36
   1 -10  -6   69.57    5.56
  -1 -10   6   64.07    4.32
   1  10  -6   63.23    6.08
   1 -10  -5   63.28    4.80
   1 -10  -5   59.34    3.25
   1  10  -5   55.04    3.58
   1  10  -5   54.34    5.06
  -1 -10   5   46.40    4.88
   1 -10  -5   57.95    3.39
   1  10  -5   59.29    2.72
  -1 -10   5   55.29    3.60
   1 -10  -4  128.28    3.58
  -1 -10   4  128.01    4.27
   1  10  -4  124.63    2.84
   1  10  -4  124.85    6.00
   1  10  -4  126.73    4.24
   1 -10  -4  131.03    5.18
   1 -10  -4  129.58    3.64
   1 -10  -4  116.16    4.96
  -1 -10   4  127.50    5.99
   1 -10  -3 1549.46    9.33
   1  10  -3 1534.67   42.37
  -1 -10   3 1500.50   10.54
   1  10  -3 1597.26   15.71
   1 -10  -3 1599.21   13.64
   1 -10  -3 1568.97   13.05
   1 -10  -3 1538.70    8.99
  -1 -10   3 1567.11   15.43
   1 -10  -2  560.76    6.97
   1 -10  -2  543.11    3.37
  -1 -10   2  535.47    6.17
  -1  10   2  544.47    3.64
   1 -10  -2  534.07    4.77
  -1  10   2  542.43    3.39
   1 -10  -2  556.93    5.64
  -1 -10   2  558.28    8.98
   1  10  -2  549.20    6.34
   1 -10  -2  556.50    8.12
   1 -10  -2  558.28    3.67
   1  10  -2  551.64    9.11
  -1 -10   1  228.32    4.63
  -1 -10   1  230.39    6.06
   1 -10  -1  240.71    4.03
  -1 -10   1  242.22    4.34
  -1  10   1  231.06    4.09
  -1 -10   1  236.70    3.39
   1  10  -1  227.00    6.06
   1  10  -1  239.82    4.36
   1 -10  -1  242.09    4.15
   1 -10  -1  235.25    5.68
  -1 -10   0  270.53    6.10
  -1 -10   0  288.22    4.97
   1  10   0  264.08    5.96
   1 -10   0  283.40    4.46
  -1 -10   0  270.60    4.31
   1  10   0  270.31    4.29
   1 -10   0  289.17    5.21
  -1  10   0  282.52    5.15
  -1  10   0  284.98    3.65
  -1 -10   0  290.94    6.94
   1 -10   0  284.66    3.64
  -1 -10   0  281.59    4.33
  -1 -10  -1   39.52    2.06
   1 -10   1   37.06    3.09
   1  10   1   35.21    2.73
  -1  10  -1   32.97    3.02
  -1 -10  -1   36.47    2.03
  -1 -10  -1   37.80    3.76
   1  10   1   37.40    2.05
  -1 -10  -1   39.86    2.66
  -1  10  -1   37.51    2.26
  -1 -10  -1   36.01    2.72
  -1 -10  -1   33.27    2.73
   1 -10   1   35.42    2.24
   1  10   2  351.99    5.18
  -1 -10  -2  369.24    7.52
  -1 -10  -2  356.20    4.62
  -1 -10  -2  352.48    5.37
  -1  10  -2  365.04    7.25
   1  10   2  343.90    3.59
  -1 -10  -2  370.67    6.66
  -1 -10  -2  339.28    3.71
  -1  10  -2  356.47    3.44
   1 -10   2  360.27    5.05
   1 -10   2  373.19    7.38
  -1 -10  -2  361.10    5.23
  -1  10  -2  370.80    5.09
  -1 -10  -3  437.90    4.25
   1  10   3  466.73    6.05
  -1  10  -3  451.12    6.13
   1 -10   3  466.96    9.02
  -1 -10  -3  457.41    8.82
  -1 -10  -3  464.13    8.38
   1 -10   3  431.19    6.08
  -1 -10  -3  458.19    6.15
  -1 -10  -3  438.66    6.06
  -1  10  -3  453.60    5.44
  -1  10  -3  457.52    8.79
  -1 -10  -3  442.68    5.74
   1  10   3  457.18    4.19
   1 -10   4  116.45    5.67
  -1  10  -4  109.91    5.51
  -1 -10  -4  105.49    3.90
   1  10   4  107.14    3.63
  -1 -10  -4  108.21    3.85
  -1  10  -4  104.65    3.89
  -1 -10  -4  102.14    3.69
  -1 -10  -4   99.00    2.61
  -1  10  -4  105.62    3.76
  -1 -10  -4  107.96    5.47
   1 -10   4  111.45    4.00
  -1 -10  -5  324.66    6.36
   1 -10   5  318.36    6.52
  -1  10  -5  316.47    6.72
   1 -10   5  316.49    9.34
  -1  10  -5  317.76    6.49
  -1 -10  -5  334.48    9.20
  -1 -10  -5  330.95    6.42
  -1  10  -5  311.45    9.19
  -1 -10  -6  120.71    7.14
  -1 -10  -6  131.46    5.01
  -1  10  -6  123.55    7.18
   1 -10   6  131.31    5.20
   1 -10   6  133.31    7.42
  -1  10  -6  130.23    5.14
  -1 -10  -6  131.12    5.07
  -1 -10  -7  203.01    6.34
   1 -10   7  214.39    6.64
  -1 -10  -7  207.55    9.20
   1 -10   7  211.80    9.51
  -1  10  -7  206.58    9.26
  -1  10  -7  221.29    6.67
  -1 -10  -7  211.85    6.31
  -1  10  -8   49.32    4.80
  -1 -10  -8   48.17    6.67
  -1  10  -8   47.50    6.77
   1 -10   8   46.30    4.70
   1 -10   8   46.85    6.77
  -1 -10  -8   49.46    4.77
  -1  10  -9    0.61    4.36
  -1 -10  -9    5.16    4.70
   1 -10   9    0.63    4.38
  -1 -10 -10   13.28    5.53
   1 -10  10   17.89    5.52
  -1  10 -10   10.34    5.43
  -1  10 -11   70.79    6.48
   1 -10  11   69.63    6.61
  -1 -10 -11   78.95    6.92
   1 -11 -12    8.18    6.05
   1  11 -12    2.67    5.67
  -1 -11  12    0.51    5.57
   1 -11 -11   32.66    5.94
   1  11 -11   36.59    5.86
  -1 -11  11   33.97    5.76
  -1 -11  10   20.08    5.25
   1  11 -10   12.87    5.08
   1 -11 -10   15.65    5.19
   1 -11  -9   57.11    5.04
  -1 -11   9   65.70    5.45
  -1 -11   9   51.62    7.59
   1 -11  -9   57.71    7.14
   1  11  -9   64.44    7.98
   1  11  -9   54.20    5.21
   1  11  -8   20.44    5.58
   1 -11  -8   18.01    3.88
  -1 -11   8   17.83    4.11
   1 -11  -8   18.61    5.70
   1  11  -8   17.68    4.11
  -1 -11   8   17.22    5.40
   1  11  -7  892.32   16.62
   1  11  -7  898.69   11.62
  -1 -11   7  881.56   11.53
   1 -11  -7  908.35   15.93
   1 -11  -7  921.21   10.85
   1 -11  -7  916.79   11.14
  -1 -11   7  922.50   16.78
   1 -11  -6   45.03    5.25
   1 -11  -6   44.77    3.49
   1 -11  -6   45.95    3.71
  -1 -11   6   44.73    4.06
   1  11  -6   43.78    5.75
  -1 -11   6   42.16    5.68
   1  11  -6   45.42    4.14
  -1 -11   5  107.28    4.54
   1 -11  -5  101.49    3.95
   1  11  -5  111.12    6.39
  -1 -11   5  119.75    6.48
   1  11  -5   99.40    4.42
   1 -11  -5  106.60    5.73
   1 -11  -5  109.09    3.98
  -1 -11   4   77.09    3.68
   1  11  -4   78.47    2.40
   1  11  -4   79.17    3.68
   1 -11  -4   78.62    3.29
   1  11  -4   76.99    5.11
  -1 -11   4   81.84    5.12
   1 -11  -4   76.82    4.52
   1 -11  -4   79.75    4.67
   1 -11  -4   80.45    3.21
   1 -11  -3  260.06    4.44
  -1 -11   3  249.98    5.03
  -1 -11   3  264.80    7.28
   1  11  -3  260.69    7.31
   1 -11  -3  259.14    6.33
   1  11  -3  257.08    5.09
   1 -11  -3  268.86    6.05
   1 -11  -3  252.60    4.15
   1 -11  -2   77.70    2.32
   1  11  -2   78.19    4.37
   1 -11  -2   84.42    2.94
   1 -11  -2   77.19    1.89
  -1  11   2   81.20    1.92
  -1 -11   2   79.08    3.36
   1 -11  -2   77.87    1.72
  -1  11   2   75.47    1.67
  -1 -11   2   81.31    3.12
   1 -11  -2   78.74    4.09
  -1 -11   2   82.94    4.35
   1 -11  -2   80.40    3.29
   1  11  -2   79.43    3.17
  -1 -11   1  813.49   10.46
   1  11  -1  751.75   10.16
  -1  11   1  775.44    7.35
  -1 -11   1  799.66    7.26
  -1 -11   1  771.46    7.68
   1 -11  -1  795.66    7.43
   1 -11  -1  775.67    6.81
  -1 -11   1  784.42    5.75
   1 -11  -1  779.33    9.80
   1  11  -1  807.12    7.31
   1 -11   0  191.44    4.64
   1 -11   0  190.96    3.98
  -1 -11   0  193.52    4.45
   1 -11   0  190.83    3.28
   1  11   0  174.42    3.81
  -1 -11   0  174.50    5.29
  -1 -11   0  190.41    3.72
  -1 -11   0  185.74    6.21
   1  11   0  175.10    5.32
  -1  11   0  193.31    4.55
  -1 -11   0  180.50    3.80
  -1  11   0  185.49    3.21
  -1  11  -1  394.87    6.95
   1  11   1  413.04    6.42
  -1 -11  -1  387.59    5.93
  -1 -11  -1  392.96    4.22
  -1 -11  -1  411.70    4.64
   1 -11   1  388.94    4.89
  -1  11  -1  397.25    4.87
   1 -11   1  399.64    7.07
  -1 -11  -1  408.50    6.56
   1  11   1  394.77    4.42
  -1 -11  -1  403.46    5.71
  -1 -11  -1  402.88    8.13
   1  11   2   17.53    2.07
  -1 -11  -2   20.60    2.90
  -1  11  -2   17.60    0.90
  -1 -11  -2   16.20    2.58
  -1 -11  -2   16.76    2.18
  -1 -11  -2   14.89    3.68
   1  11   2   15.26    1.54
   1 -11   2   14.52    3.27
  -1 -11  -2   17.54    2.01
   1 -11   2   19.87    2.39
  -1 -11  -2   16.54    1.63
  -1  11  -2   13.44    3.15
  -1  11  -2   14.60    2.24
  -1 -11  -3   84.68    3.21
  -1  11  -3   79.77    4.88
  -1 -11  -3   80.59    4.43
   1  11   3   78.39    2.17
   1  11   3   82.39    3.08
   1 -11   3   81.64    3.49
  -1 -11  -3   77.87    2.28
  -1  11  -3   83.72    3.47
  -1 -11  -3   73.82    4.87
  -1 -11  -3   78.05    3.13
  -1 -11  -3   81.88    3.55
  -1  11  -3   78.01    2.56
   1 -11   3   75.89    4.77
  -1 -11  -4   15.59    2.54
  -1 -11  -4   17.61    2.82
  -1  11  -4   20.05    2.93
   1 -11   4   13.43    3.82
  -1 -11  -4   21.23    3.93
  -1 -11  -4   16.18    2.80
  -1 -11  -4   16.03    4.09
  -1  11  -4   11.55    3.66
   1 -11   4   17.06    2.94
  -1 -11  -5   62.66    5.37
   1 -11   5   75.77    4.10
  -1  11  -5   70.82    5.59
  -1  11  -5   72.98    4.02
  -1 -11  -5   66.52    3.82
   1 -11   5   71.83    5.74
  -1 -11  -5   66.06    3.85
   1 -11   6    6.77    4.67
  -1  11  -6    5.10    4.65
  -1 -11  -6   14.04    4.67
  -1 -11  -6    7.07    3.22
  -1  11  -6    8.80    3.42
  -1 -11  -6    9.07    3.38
   1 -11   6    5.04    3.36
   1 -11   7   69.32    6.58
  -1 -11  -7   70.73    4.87
   1 -11   7   67.65    4.70
  -1  11  -7   77.30    4.73
  -1 -11  -7   74.08    4.75
  -1  11  -7   61.75    6.31
  -1 -11  -7   67.02    6.62
   1 -11   8   47.35    5.02
  -1  11  -8   38.80    7.00
  -1  11  -8   45.81    4.93
  -1 -11  -8   42.18    4.74
  -1 -11  -8   43.81    6.92
   1 -11   8   40.74    7.06
  -1  11  -9   73.35    5.80
  -1 -11  -9   79.38    5.82
   1 -11   9   75.18    5.90
  -1 -11 -10    8.15    5.24
   1 -11  10    6.15    5.38
  -1  11 -10    5.86    5.35
  -1  11 -11  103.48    7.09
  -1 -11 -11  101.01    7.42
   1 -11  11   98.90    7.30
   1 -12 -12   19.02    6.27
   1  12 -12   15.56    6.12
  -1 -12  12   11.49    6.02
   1  12 -11   52.92    6.20
   1 -12 -11   52.51    6.37
  -1 -12  11   49.15    6.12
   1  12 -10    6.65    5.34
   1 -12 -10    4.98    4.86
  -1 -12  10    8.80    5.43
   1 -12  -9   30.79    4.79
   1 -12  -9   21.29    6.89
  -1 -12   9   26.39    7.01
   1  12  -9   23.98    7.06
  -1 -12   9   31.14    5.07
   1  12  -9   35.79    5.10
   1 -12  -8    3.19    5.39
   1 -12  -8    5.75    3.83
  -1 -12   8    5.94    5.27
   1  12  -8    5.10    3.91
  -1 -12   8    7.68    3.96
   1  12  -8    8.08    5.44
  -1 -12   7    5.47    4.91
  -1 -12   7    4.74    3.66
   1 -12  -7    5.88    3.23
   1 -12  -7    5.74    3.52
   1  12  -7    6.16    3.83
   1  12  -7    5.72    5.42
   1 -12  -7    8.99    5.06
   1  12  -6    1.82    3.27
  -1 -12   6    0.17    4.47
  -1 -12   6    1.15    3.19
   1 -12  -6    5.05    4.36
   1  12  -6    1.32    4.38
   1 -12  -6    4.93    3.18
   1 -12  -6    2.51    2.96
  -1 -12   5   99.49    4.66
   1 -12  -5  115.30    5.85
   1 -12  -5  113.06    4.11
  -1 -12   5   97.88    6.39
   1  12  -5   91.92    6.43
   1  12  -5  103.39    4.66
   1 -12  -5   99.00    3.94
   1 -12  -4   25.06    3.69
   1 -12  -4   28.59    2.69
   1  12  -4   29.15    4.63
  -1 -12   4   28.36    3.41
   1  12  -4   30.44    3.36
  -1 -12   4   27.52    4.61
   1 -12  -4   30.02    4.04
   1 -12  -4   31.26    2.90
   1 -12  -3  469.09    5.44
   1 -12  -3  485.16    7.88
  -1 -12   3  459.31    6.62
   1 -12  -3  470.83    8.60
   1  12  -3  485.30    9.79
   1  12  -3  478.64    6.80
  -1 -12   3  485.10    9.68
   1 -12  -3  466.74    5.98
   1 -12  -2  469.15    4.57
   1  12  -2  451.37    8.80
   1 -12  -2  473.47    6.64
  -1 -12   2  443.06    4.35
   1 -12  -2  456.06    4.55
   1 -12  -2  466.13    4.12
  -1  12   2  445.37    3.97
   1 -12  -2  460.40    5.75
  -1  12   2  464.60    4.51
   1 -12  -2  465.48    8.30
  -1 -12   2  478.07    6.26
  -1 -12   2  443.45    6.39
  -1 -12   2  463.45    8.83
   1  12  -2  475.19    6.28
   1  12  -1    4.18    3.00
  -1 -12   1    6.16    1.32
  -1  12   1    5.26    2.00
  -1 -12   1    4.33    2.60
  -1 -12   1    4.73    2.97
   1  12  -1    5.33    2.26
   1 -12  -1    3.36    2.79
   1 -12  -1    5.06    2.02
   1 -12  -1    4.39    2.11
  -1 -12   1    5.40    2.22
   1 -12   0  276.66    3.92
  -1 -12   0  267.02    4.53
   1 -12   0  278.39    5.58
   1 -12   0  280.19    4.78
  -1 -12   0  288.47    7.33
  -1 -12   0  274.31    6.53
  -1 -12   0  291.52    4.47
  -1  12   0  282.47    3.95
   1  12   0  256.22    6.36
   1  12   0  265.82    4.57
  -1 -12   0  292.97    5.22
  -1  12   0  276.16    5.56
   1 -12   1   79.29    4.02
  -1 -12  -1   84.53    2.74
   1 -12   1   83.25    2.89
   1  12   1   79.07    3.57
  -1  12  -1   77.83    3.92
  -1 -12  -1   78.71    3.69
  -1 -12  -1   84.24    3.46
   1 -12   1   82.12    3.24
  -1  12  -1   82.73    2.85
   1  12   1   80.88    2.60
  -1 -12  -1   81.89    4.90
  -1 -12  -1   74.80    2.34
  -1 -12  -1   77.10    3.24
  -1 -12  -2  495.24    6.65
   1  12   2  507.28    6.51
   1 -12   2  502.40    6.29
  -1 -12  -2  516.12    9.74
  -1  12  -2  520.51    6.30
   1 -12   2  508.34    9.02
  -1 -12  -2  514.95    7.95
  -1 -12  -2  514.22    6.78
  -1 -12  -2  517.76    5.59
   1  12   2  482.77    4.46
  -1 -12  -2  478.09    4.64
  -1  12  -2  513.17    8.95
   1 -12   3  356.49    8.43
  -1 -12  -3  338.04    5.30
  -1 -12  -3  332.73    5.80
  -1 -12  -3  344.57    7.59
  -1 -12  -3  338.51    8.28
  -1 -12  -3  325.50    3.85
  -1  12  -3  356.72    8.33
  -1  12  -3  349.48    5.83
   1  12   3  353.79    5.48
  -1 -12  -3  351.44    5.62
   1 -12   3  336.82    5.82
   1 -12   4  739.53   12.72
  -1 -12  -4  723.37    8.71
  -1 -12  -4  716.92   12.45
  -1  12  -4  714.72    8.66
  -1 -12  -4  713.86    8.16
  -1  12  -4  739.85   12.56
  -1 -12  -4  724.02   11.75
   1 -12   4  698.70    8.67
   1 -12   5   39.49    3.61
  -1  12  -5   41.05    3.58
  -1 -12  -5   41.33    3.58
  -1 -12  -5   40.49    3.82
  -1 -12  -5   33.40    4.74
  -1  12  -5   35.74    4.80
   1 -12   5   38.54    4.97
   1 -12   6  149.07    8.15
  -1  12  -6  151.70    8.15
  -1  12  -6  166.18    5.80
   1 -12   6  165.09    5.87
  -1 -12  -6  167.67    5.76
  -1 -12  -6  167.64    5.51
  -1 -12  -6  159.86    7.68
   1 -12   7   12.32    4.16
  -1  12  -7   16.62    4.20
   1 -12   7   13.56    5.95
  -1 -12  -7   11.09    3.74
  -1 -12  -7    5.57    5.37
  -1 -12  -7    9.07    3.96
  -1  12  -7   14.19    5.84
  -1  12  -8   13.29    6.43
   1 -12   8   14.89    6.50
  -1  12  -8   12.00    4.30
   1 -12   8   11.05    4.55
  -1 -12  -8   13.43    4.26
  -1 -12  -8    6.05    5.94
   1 -12   9   25.89    5.37
  -1 -12  -9   23.26    5.09
  -1  12  -9   26.68    5.35
   1 -12  10   34.07    5.92
  -1 -12 -10   26.46    5.54
  -1  12 -10   27.47    5.85
  -1  12 -11   20.46    6.05
   1 -12  11   17.03    6.35
  -1 -12 -11   23.09    6.05
  -1 -13  12    1.94    5.87
   1 -13 -12    6.64    5.94
   1  13 -12    2.83    6.13
   1 -13 -11   47.81    6.15
   1  13 -11   45.44    6.34
  -1 -13  11   53.57    6.56
   1 -13 -10   11.88    5.28
  -1 -13  10   17.63    5.56
   1  13 -10   13.18    5.53
  -1 -13   9  152.66    7.11
   1 -13  -9  160.81    6.72
   1  13  -9  154.80    7.13
   1 -13  -8   42.63    4.38
   1  13  -8   52.86    7.09
   1 -13  -8   50.41    4.56
   1 -13  -8   54.54    6.56
  -1 -13   8   46.28    6.51
  -1 -13   8   45.90    4.73
   1  13  -8   50.89    4.85
  -1 -13   7    7.17    5.59
   1  13  -7   17.39    5.90
   1 -13  -7   13.37    3.70
   1 -13  -7   13.03    3.61
   1 -13  -7   12.93    5.01
  -1 -13   7   13.08    4.15
   1  13  -7   12.05    4.18
   1 -13  -6   98.60    4.43
  -1 -13   6   92.07    6.81
   1  13  -6   88.88    6.78
   1 -13  -6   95.31    4.49
   1  13  -6   96.80    4.92
   1 -13  -6  112.06    6.46
  -1 -13   6   97.32    4.92
   1 -13  -5  429.07    6.78
  -1 -13   5  420.19    7.57
   1  13  -5  425.91   10.92
   1  13  -5  416.71    7.54
   1 -13  -5  423.74    9.62
   1 -13  -5  415.56    6.84
  -1 -13   5  430.18   10.95
   1 -13  -4   47.40    4.18
   1  13  -4   58.83    3.83
   1 -13  -4   55.99    3.28
   1  13  -4   60.29    5.51
  -1 -13   4   54.72    3.78
   1 -13  -4   51.02    3.00
   1 -13  -4   49.67    4.34
  -1 -13   4   53.84    5.22
   1 -13  -3  336.93    5.51
   1 -13  -3  372.87    7.18
   1 -13  -3  353.18    4.90
   1  13  -3  345.43    6.05
   1  13  -3  336.64    8.57
   1 -13  -3  355.69    7.98
  -1 -13   3  352.99    6.11
  -1 -13   3  362.16    8.77
  -1 -13   2   29.45    1.43
   1 -13  -2   32.50    1.91
  -1  13   2   27.95    1.79
  -1 -13   2   29.33    2.91
  -1 -13   2   27.56    3.77
   1 -13  -2   31.59    2.63
  -1 -13   2   27.89    2.71
   1  13  -2   33.09    2.85
  -1 -13   2   27.25    1.40
   1  13  -2   30.83    3.98
   1 -13  -2   29.67    2.64
   1 -13  -2   34.93    3.62
   1 -13  -2   27.67    1.93
   1 -13  -1   14.67    2.32
  -1  13   1   16.95    2.40
   1 -13  -1   16.01    3.42
  -1 -13   1   17.37    2.51
   1 -13  -1   17.97    2.46
   1 -13  -1   16.52    1.80
  -1 -13   1   15.26    1.45
   1  13  -1   15.62    2.48
  -1 -13   1   17.52    3.30
   1  13  -1   16.64    3.45
  -1  13   1   17.95    1.75
  -1 -13   1   16.08    2.74
   1 -13   0  458.99    5.09
  -1 -13   0  452.91    8.38
  -1 -13   0  486.25    9.61
   1  13   0  454.45    5.86
  -1  13   0  433.96    4.93
  -1 -13   0  470.76    5.59
  -1 -13   0  471.46    6.00
   1 -13   0  468.09    7.32
  -1  13   0  462.42    7.25
  -1 -13   0  464.73    6.61
   1  13   0  437.12    8.20
   1 -13   0  452.04    6.06
   1 -13   1  295.54    6.72
   1  13   1  289.97    6.11
   1 -13   1  276.33    5.23
  -1 -13  -1  278.19    3.78
  -1 -13  -1  272.70    5.40
  -1 -13  -1  288.43    6.26
  -1  13  -1  296.39    4.69
  -1  13  -1  283.42    6.57
  -1 -13  -1  283.96    4.41
  -1 -13  -1  288.08    5.43
   1 -13   1  279.59    4.64
   1  13   1  275.90    4.24
  -1 -13  -1  272.25    7.70
  -1 -13  -2   10.48    1.86
  -1  13  -2   14.39    2.40
   1  13   2   13.38    1.69
   1 -13   2   13.94    3.40
   1  13   2   15.89    2.28
  -1 -13  -2   11.08    2.86
  -1 -13  -2   11.75    4.10
  -1 -13  -2   12.66    2.15
   1 -13   2   15.01    2.58
  -1 -13  -2   10.46    2.42
  -1 -13  -2   12.08    3.01
  -1  13  -2   10.24    3.31
  -1 -13  -3   52.42    3.35
   1 -13   3   52.48    3.47
   1 -13   3   55.00    4.86
  -1 -13  -3   51.82    4.84
  -1 -13  -3   55.26    4.20
  -1  13  -3   50.26    3.33
  -1  13  -3   47.71    4.63
  -1 -13  -3   48.53    2.88
  -1 -13  -3   53.23    3.01
   1 -13   4   36.55    3.51
  -1  13  -4   35.80    4.48
   1 -13   4   36.67    4.87
  -1 -13  -4   30.72    4.38
  -1 -13  -4   38.25    4.73
  -1 -13  -4   41.37    3.19
  -1 -13  -4   37.80    3.34
  -1  13  -4   42.56    3.44
   1 -13   5   56.46    4.09
  -1 -13  -5   45.56    5.14
  -1  13  -5   51.91    3.97
   1 -13   5   55.52    5.70
  -1 -13  -5   56.62    3.79
  -1 -13  -5   47.76    3.72
  -1  13  -5   47.93    5.50
   1 -13   6    1.59    4.49
  -1  13  -6    1.80    4.43
  -1  13  -6    2.51    3.23
   1 -13   6    5.14    3.48
  -1 -13  -6   -1.13    3.24
  -1 -13  -6    0.22    4.85
  -1 -13  -6    0.54    3.26
  -1 -13  -7  143.25    8.19
  -1 -13  -7  157.11    6.24
   1 -13   7  161.91    6.28
  -1 -13  -7  161.38    6.03
   1 -13   7  147.95    8.66
  -1  13  -7  154.39    8.72
  -1  13  -7  161.39    6.17
   1 -13   8   76.34    5.46
  -1 -13  -8   60.83    5.36
  -1 -13  -8   62.62    5.26
  -1  13  -8   66.62    5.17
  -1 -13  -8   69.39    7.81
   1 -13   9    9.86    5.37
  -1 -13  -9    9.72    4.81
  -1  13  -9    6.26    5.18
   1 -13  10   17.64    5.78
  -1  13 -10   14.31    5.81
  -1 -13 -10   18.53    5.58
  -1 -13 -11    1.36    5.77
   1 -13  11    4.01    5.92
  -1  13 -11    5.19    5.86
   1  14 -11   -0.21    5.74
   1 -14 -11    1.09    5.47
  -1 -14  11    7.22    5.98
   1 -14 -10  129.66    7.02
  -1 -14  10  133.50    7.33
   1  14 -10  125.98    7.27
  -1 -14   9   67.66    5.92
   1  14  -9   70.14    5.98
   1 -14  -9   65.24    5.45
   1 -14  -8   33.47    4.40
   1  14  -8   37.68    6.61
   1 -14  -8   25.23    4.25
   1 -14  -8   24.75    6.05
  -1 -14   8   33.92    4.78
   1  14  -8   40.29    4.85
  -1 -14   8   32.80    6.66
   1 -14  -7   -0.10    3.39
  -1 -14   7    3.42    5.73
  -1 -14   7    4.41    4.06
   1 -14  -7    2.20    3.41
   1 -14  -7    3.29    4.88
   1  14  -7    3.82    5.83
   1  14  -7    5.78    4.12
  -1 -14   6   39.15    6.17
   1  14  -6   35.89    6.19
  -1 -14   6   39.85    4.40
   1  14  -6   43.24    4.39
   1 -14  -6   47.32    3.83
   1 -14  -6   37.06    5.22
   1 -14  -6   40.96    3.60
   1  14  -5  203.15    5.91
   1 -14  -5  215.00    5.38
   1 -14  -5  210.14    7.36
  -1 -14   5  207.69    6.05
   1  14  -5  220.12    8.71
   1 -14  -5  208.93    5.17
  -1 -14   5  208.64    8.49
   1  14  -4  288.55    6.25
   1 -14  -4  291.24    5.64
   1 -14  -4  295.38    7.55
   1 -14  -4  280.60    8.00
   1 -14  -4  288.77    5.24
  -1 -14   4  297.30    6.37
   1  14  -4  297.01    9.03
  -1 -14   4  301.94    9.08
  -1 -14   3   24.72    4.33
  -1 -14   3   26.86    3.23
   1 -14  -3   23.30    2.42
   1  14  -3   21.78    4.46
   1 -14  -3   23.45    3.31
   1  14  -3   27.09    3.27
   1 -14  -3   24.94    2.94
   1 -14  -3   24.61    3.99
  -1 -14   2   46.15    3.32
   1 -14  -2   43.60    2.15
  -1 -14   2   46.44    4.15
  -1 -14   2   43.77    1.33
   1 -14  -2   47.52    3.01
   1  14  -2   46.23    4.29
   1  14  -2   47.14    3.16
   1 -14  -2   50.77    4.37
  -1 -14   2   48.48    3.10
   1 -14  -2   47.35    2.28
   1 -14  -2   47.54    2.98
   1  14  -1  531.42    6.65
  -1  14   1  502.57    4.94
   1 -14  -1  515.19    5.01
  -1 -14   1  506.74    7.13
  -1 -14   1  523.53    4.62
  -1  14   1  521.44    7.16
  -1 -14   1  533.38    6.64
   1 -14  -1  533.62    9.40
   1  14  -1  515.46    9.36
  -1 -14   1  545.45    9.55
   1 -14  -1  543.26    7.29
   1 -14  -1  520.41    6.53
  -1 -14   0   28.63    4.31
   1  14   0   26.45    3.68
   1 -14   0   27.04    2.79
   1 -14   0   26.70    2.94
  -1 -14   0   25.39    3.17
   1 -14   0   26.38    2.22
  -1 -14   0   22.61    2.14
  -1 -14   0   28.36    2.71
  -1  14   0   25.54    2.12
   1  14   0   29.20    2.78
  -1  14   0   26.91    2.98
  -1 -14   0   29.73    3.68
  -1 -14  -1  507.88    5.86
   1  14   1  533.25    5.85
  -1 -14  -1  542.04    7.28
   1 -14   1  523.20    6.28
  -1  14  -1  540.47    8.99
   1 -14   1  540.17    7.16
  -1 -14  -1  526.29    8.42
   1 -14   1  543.71    9.09
  -1 -14  -1  525.91    5.04
  -1 -14  -1  530.65    7.37
   1  14   1  524.95    8.26
  -1 -14  -1  551.67   10.67
  -1  14  -1  544.03    6.32
  -1 -14  -2  149.74    6.41
  -1 -14  -2  133.71    4.22
  -1 -14  -2  143.66    4.97
  -1 -14  -2  139.93    4.41
   1  14   2  131.39    3.98
   1 -14   2  138.36    4.16
  -1  14  -2  134.14    5.69
  -1 -14  -2  127.53    3.01
  -1  14  -2  135.59    4.05
   1 -14   2  136.79    5.87
  -1 -14  -2  141.56    3.54
  -1  14  -3   63.59    5.13
   1 -14   3   69.73    3.79
  -1 -14  -3   66.76    5.36
  -1 -14  -3   66.57    3.70
  -1 -14  -3   62.64    4.44
  -1  14  -3   68.32    3.68
  -1 -14  -3   65.23    3.16
   1 -14   3   65.17    5.23
  -1  14  -4   62.06    5.26
  -1 -14  -4   51.37    5.51
   1 -14   4   63.09    3.97
  -1 -14  -4   62.86    5.05
  -1  14  -4   66.72    3.84
  -1 -14  -4   62.42    3.62
  -1 -14  -4   58.38    3.90
   1 -14   4   56.60    5.41
   1 -14   5    1.90    3.50
   1 -14   5    4.08    5.01
  -1  14  -5    4.13    4.93
  -1  14  -5    3.72    3.51
  -1 -14  -5    3.92    3.44
  -1 -14  -5    1.05    2.94
  -1 -14  -5    3.27    4.08
   1 -14   6   48.86    4.49
  -1 -14  -6   39.38    5.72
  -1  14  -6   34.45    5.87
  -1 -14  -6   47.59    4.05
   1 -14   6   37.90    6.07
  -1  14  -6   43.35    4.28
  -1 -14  -6   50.74    4.22
   1 -14   7   51.64    6.89
  -1 -14  -7   53.34    4.98
  -1  14  -7   57.39    4.91
   1 -14   7   60.25    5.11
  -1 -14  -7   52.59    4.51
  -1 -14  -7   44.68    6.11
  -1  14  -7   47.02    6.77
  -1  14  -8   63.90    5.56
  -1 -14  -8   50.70    5.37
  -1 -14  -8   60.25    5.16
   1 -14   8   55.61    5.58
  -1 -14  -9  109.52    6.46
  -1  14  -9  112.26    6.81
   1 -14   9  109.18    6.98
   1 -14  10    0.90    5.89
  -1 -14 -10   -0.53    5.28
   1 -14  11    4.88    6.18
  -1 -14 -11   -0.92    5.61
   1 -15 -11    4.73    5.37
   1  15 -11    1.38    5.82
  -1 -15  11    0.15    5.92
  -1 -15  10   10.72    5.47
   1 -15 -10   12.42    5.23
   1  15 -10    9.93    5.47
  -1 -15   9   17.55    5.43
   1  15  -9   13.36    5.29
   1 -15  -9   18.62    4.75
  -1 -15   8   17.22    4.79
   1 -15  -8   16.03    6.11
  -1 -15   8   17.36    6.65
   1 -15  -8   18.11    4.22
   1  15  -8   13.95    6.87
   1  15  -8   16.62    4.85
   1 -15  -8   16.39    4.23
   1 -15  -7    6.11    3.48
   1 -15  -7    9.04    3.63
  -1 -15   7   12.56    4.17
  -1 -15   7    8.66    5.78
   1  15  -7    7.14    5.93
   1 -15  -7    5.02    4.83
   1  15  -7    7.44    4.05
   1  15  -6   45.34    4.44
  -1 -15   6   41.79    6.12
  -1 -15   6   51.59    4.44
   1  15  -6   41.24    6.17
   1 -15  -6   45.56    3.95
   1 -15  -6   47.34    3.75
   1 -15  -6   44.28    5.33
   1 -15  -5   10.03    3.09
   1  15  -5    7.29    3.73
  -1 -15   5   12.38    3.67
   1  15  -5   11.50    5.34
   1 -15  -5   12.72    2.93
   1 -15  -5    9.04    4.50
   1 -15  -5    9.82    4.05
  -1 -15   5    9.83    5.18
   1 -15  -4   37.37    4.71
   1  15  -4   42.66    3.90
   1 -15  -4   44.31    3.05
   1  15  -4   34.89    5.29
   1 -15  -4   42.31    4.26
  -1 -15   4   44.17    3.88
   1 -15  -4   41.78    3.29
  -1 -15   4   42.95    5.24
  -1 -15   3   20.53    4.15
   1 -15  -3   22.37    3.02
   1  15  -3   21.87    3.16
   1  15  -3   18.35    4.24
   1 -15  -3   22.03    2.45
  -1 -15   3   23.49    3.20
  -1 -15   3   19.33    3.28
   1 -15  -3   16.59    4.13
   1 -15  -3   21.79    3.48
  -1 -15   2  289.65    7.94
   1  15  -2  278.79    7.89
  -1 -15   2  288.37    5.55
  -1 -15   2  279.91    5.93
   1 -15  -2  280.00    5.50
   1 -15  -2  279.99    7.75
   1  15  -2  279.42    5.54
   1 -15  -2  266.10    3.78
   1 -15  -2  282.46    5.42
   1  15  -1  507.83    6.71
  -1 -15   1  479.86    7.12
   1 -15  -1  489.20    5.09
  -1 -15   1  541.77    9.75
   1 -15  -1  484.21    6.63
   1 -15  -1  522.52    7.47
  -1  15   1  502.24    7.32
  -1 -15   1  526.48    6.75
   1  15  -1  494.88    9.48
   1 -15  -1  499.00    9.58
   1 -15   0  101.08    4.31
   1  15   0  106.95    3.67
  -1  15   0  107.55    4.49
   1 -15   0  101.18    3.85
  -1 -15   0  103.39    3.08
   1  15   0   96.45    4.99
  -1 -15   0  102.49    3.73
  -1 -15   0  101.78    4.01
  -1 -15   0  103.48    5.59
  -1  15   0  102.91    3.12
  -1 -15   0  102.85    5.17
   1 -15   0   99.88    3.10
  -1 -15  -1  270.84    4.71
   1 -15   1  292.74    5.12
   1  15   1  286.53    4.69
  -1  15  -1  288.67    5.07
  -1 -15  -1  286.66    8.55
  -1  15  -1  287.43    7.18
  -1 -15  -1  291.32    5.67
   1 -15   1  301.70    5.86
  -1 -15  -1  280.75    5.95
   1  15   1  279.69    6.58
  -1 -15  -1  278.40    3.93
  -1 -15  -1  271.53    6.59
   1 -15   1  289.04    7.22
  -1 -15  -2   32.18    3.46
   1 -15   2   33.77    3.13
  -1 -15  -2   29.71    2.96
  -1  15  -2   35.70    3.03
  -1  15  -2   29.92    4.09
  -1 -15  -2   34.16    3.62
   1 -15   2   30.06    4.15
   1 -15   2   35.83    3.48
  -1 -15  -2   37.51    2.59
  -1 -15  -2   31.27    4.98
  -1  15  -3  452.32    7.13
  -1 -15  -3  457.08   10.62
  -1 -15  -3  465.28    9.06
  -1 -15  -3  452.41    6.30
   1 -15   3  460.60   10.34
  -1  15  -3  460.24   10.20
   1 -15   3  473.22    7.37
  -1 -15  -3  459.46    7.47
   1 -15   4   10.06    3.40
  -1  15  -4    8.81    3.12
  -1 -15  -4    6.52    2.80
  -1  15  -4    7.23    4.18
  -1 -15  -4    5.18    4.72
  -1 -15  -4    6.57    4.01
  -1 -15  -4    5.66    3.36
   1 -15   4    7.86    4.56
  -1  15  -5  495.37   12.33
   1 -15   5  483.95    8.71
  -1  15  -5  478.15    8.53
   1 -15   5  507.49   12.70
  -1 -15  -5  495.63    8.61
  -1 -15  -5  495.32    7.99
  -1 -15  -5  481.92   11.32
   1 -15   6  100.74    7.62
  -1 -15  -6  105.66    5.32
  -1  15  -6   97.47    5.16
  -1 -15  -6   91.39    6.75
  -1  15  -6   99.69    7.46
  -1 -15  -6  106.55    4.97
   1 -15   6  109.35    5.54
   1 -15   7   29.98    6.48
  -1 -15  -7   25.13    4.14
   1 -15   7   25.11    4.51
  -1  15  -7   28.03    4.39
  -1  15  -7   18.85    6.21
  -1 -15  -7   25.55    4.48
  -1 -15  -7   23.95    5.86
  -1 -15  -8    1.40    4.71
  -1 -15  -8    1.01    4.22
  -1  15  -8    2.60    4.60
   1 -15   8    2.41    4.88
  -1 -15  -9   29.05    5.23
   1 -15   9   28.65    5.44
  -1  15  -9   34.18    5.32
  -1 -15 -10    4.62    5.20
  -1  15 -10    2.42    5.67
   1 -15  10    6.17    5.96
   1  16 -11   -0.19    5.82
  -1 -16  11   -1.27    5.78
   1 -16 -11    2.22    5.45
  -1 -16  10   19.03    5.51
   1  16 -10   20.90    5.72
   1 -16 -10   14.18    5.29
  -1 -16   9    9.44    5.35
   1  16  -9    7.23    5.44
   1 -16  -9    4.73    4.69
  -1 -16   8  298.77    8.76
   1 -16  -8  300.67    8.13
   1 -16  -8  278.38   11.05
   1  16  -8  309.90    8.86
   1 -16  -8  298.28    7.88
   1 -16  -7    1.50    4.73
   1 -16  -7    0.89    3.44
  -1 -16   7    0.16    3.76
   1  16  -7   -1.33    5.15
  -1 -16   7    1.26    5.21
   1  16  -7    2.91    3.85
   1 -16  -7    1.46    3.67
   1  16  -6  419.94    8.63
   1 -16  -6  412.61   10.89
  -1 -16   6  422.78    8.70
  -1 -16   6  411.30   12.18
   1 -16  -6  430.09    7.73
   1  16  -6  421.20   12.36
   1 -16  -6  421.86    7.99
   1  16  -5   35.14    5.27
  -1 -16   5   39.51    3.98
   1 -16  -5   29.50    4.47
   1 -16  -5   29.79    3.52
   1 -16  -5   22.04    5.05
   1  16  -5   32.69    3.85
   1 -16  -5   34.91    3.30
  -1 -16   5   31.72    5.29
   1  16  -4   27.65    3.59
   1 -16  -4   26.00    4.47
   1 -16  -4   23.83    3.99
  -1 -16   4   26.85    4.93
  -1 -16   4   29.66    3.63
   1 -16  -4   29.65    2.85
   1 -16  -4   28.17    3.27
   1  16  -4   29.20    4.87
   1  16  -3   11.09    4.63
  -1 -16   3    8.47    4.36
   1 -16  -3   10.05    3.25
  -1 -16   3   12.17    3.20
  -1 -16   3   12.11    3.66
   1 -16  -3   10.50    2.39
   1  16  -3   11.86    3.26
   1 -16  -3   10.98    2.94
   1 -16  -3   11.37    4.11
   1 -16  -2  516.62    7.19
   1  16  -2  509.98    7.24
   1 -16  -2  531.87   10.49
   1 -16  -2  523.22    7.21
   1  16  -2  507.70   10.33
  -1 -16   2  491.68    7.78
  -1 -16   2  509.17    7.21
  -1 -16   2  523.95   10.35
   1 -16  -1   23.77    2.23
   1  16  -1   20.70    2.83
  -1  16   1   15.91    2.84
  -1 -16   1   19.93    3.48
   1 -16  -1   19.37    2.90
  -1 -16   1   18.85    3.82
   1 -16  -1   21.59    4.16
  -1 -16   1   19.10    2.88
   1 -16  -1   22.53    3.07
   1  16  -1   18.64    3.92
   1 -16   0    2.56    2.78
   1 -16   0    1.53    2.16
  -1 -16   0    1.69    4.12
  -1  16   0    1.44    2.22
   1  16   0    1.73    2.44
  -1 -16   0    1.01    2.82
  -1 -16   0    0.01    2.63
   1  16   0    3.01    3.34
   1 -16   0    0.91    2.81
  -1  16   0    0.70    2.95
  -1 -16   0    0.00    0.95
  -1 -16   0    3.07    3.52
  -1  16  -1    1.51    2.31
  -1  16  -1    1.50    3.35
   1 -16   1    0.36    2.56
  -1 -16  -1    0.59    2.36
  -1 -16  -1    3.58    3.20
   1  16   1    3.46    2.28
   1  16   1    3.01    3.01
  -1 -16  -1    0.00    1.46
  -1 -16  -1    3.45    2.50
   1 -16   1    1.71    3.40
  -1 -16  -1    4.79    4.60
  -1 -16  -1    4.50    3.29
   1 -16   1    5.14    3.07
  -1 -16  -2  179.98    7.63
  -1 -16  -2  175.04    5.33
  -1  16  -2  183.78    6.87
  -1 -16  -2  180.25    3.89
  -1 -16  -2  182.34    5.52
   1 -16   2  187.53    5.26
  -1  16  -2  182.76    4.82
   1 -16   2  189.54    4.94
   1 -16   2  185.23    6.97
  -1 -16  -3    2.99    3.55
  -1  16  -3    6.75    2.99
   1 -16   3    6.87    4.22
  -1  16  -3    6.23    4.06
   1 -16   3    5.04    3.07
  -1 -16  -3    7.25    2.66
  -1 -16  -3    5.20    4.77
  -1 -16  -3    6.15    3.53
  -1 -16  -4   47.78    4.90
   1 -16   4   47.23    4.02
  -1  16  -4   45.36    3.84
  -1  16  -4   44.23    5.33
  -1 -16  -4   39.12    5.39
   1 -16   4   46.11    5.59
  -1 -16  -4   44.10    3.44
  -1 -16  -4   44.51    3.83
  -1  16  -5    2.56    3.39
   1 -16   5    8.73    5.22
  -1 -16  -5    5.73    4.44
   1 -16   5    5.33    3.72
  -1  16  -5    2.98    4.78
  -1 -16  -5    7.51    3.10
  -1 -16  -5    4.04    3.57
  -1 -16  -6    3.56    3.73
   1 -16   6    4.10    3.71
  -1  16  -6    3.01    3.44
  -1  16  -6    3.70    4.89
   1 -16   6    2.61    5.15
  -1 -16  -6    6.06    4.91
  -1 -16  -6    2.05    3.41
  -1  16  -7   -0.28    6.11
   1 -16   7   -1.20    6.22
  -1 -16  -7    3.28    4.25
  -1  16  -7    2.17    4.22
   1 -16   7    0.71    4.46
  -1 -16  -7    0.79    3.82
  -1  16  -8    1.16    4.47
  -1 -16  -8    1.85    4.35
  -1 -16  -8    4.98    4.86
   1 -16   8   -0.70    4.64
  -1  16  -9   15.24    5.48
  -1 -16  -9   15.53    5.08
   1 -16   9    6.83    5.49
   1 -16  10  146.56    8.28
  -1  16 -10  155.32    8.12
  -1 -16 -10  136.16    7.52
  -1 -17  11   14.03    6.01
   1 -17 -11   13.85    5.82
   1  17 -11   13.75    6.08
   1 -17 -10   32.10    5.55
  -1 -17  10   33.03    6.04
   1  17 -10   33.53    5.95
  -1 -17   9   12.83    5.48
   1 -17  -9    6.11    4.71
   1  17  -9    6.76    5.31
   1 -17  -8   27.41    6.45
   1  17  -8   34.47    5.30
   1 -17  -8   31.10    4.78
   1 -17  -8   33.28    4.53
  -1 -17   8   35.62    5.23
  -1 -17   7   -1.74    5.98
  -1 -17   7    1.03    4.20
   1 -17  -7    3.42    3.62
   1  17  -7   -1.83    5.87
   1 -17  -7    1.96    5.14
   1 -17  -7    0.80    3.67
   1  17  -7    1.57    4.15
   1  17  -6   54.87    6.80
  -1 -17   6   43.73    6.51
  -1 -17   6   53.44    4.83
   1 -17  -6   56.50    4.08
   1 -17  -6   54.13    4.28
   1  17  -6   55.83    4.90
   1 -17  -6   52.31    5.61
   1  17  -5   17.67    3.96
  -1 -17   5   18.01    4.04
   1 -17  -5   19.37    3.25
   1  17  -5   13.74    5.66
   1 -17  -5   16.14    4.37
   1 -17  -5   15.76    4.84
  -1 -17   5   20.81    5.58
   1 -17  -5   18.98    3.42
   1 -17  -4   74.24    4.09
   1 -17  -4   73.10    5.60
  -1 -17   4   80.63    4.44
  -1 -17   4   68.29    6.05
   1  17  -4   72.47    6.24
   1  17  -4   76.85    4.48
   1 -17  -4   68.46    4.75
   1 -17  -4   75.23    3.44
  -1 -17   4   75.81    4.70
   1 -17  -3   55.50    5.12
  -1 -17   3   52.06    4.34
  -1 -17   3   52.14    3.71
  -1 -17   3   58.34    5.28
   1  17  -3   50.77    3.76
   1  17  -3   43.96    4.96
   1 -17  -3   51.32    3.62
   1 -17  -2  455.85    7.07
   1 -17  -2  454.54   10.13
  -1 -17   2  430.23    7.60
   1  17  -2  423.04    9.77
  -1 -17   2  431.41    6.87
   1  17  -2  444.55    6.98
  -1 -17   2  441.90    9.88
  -1 -17   1   85.59    5.94
  -1 -17   1   88.58    4.26
   1 -17  -1   90.26    4.02
   1 -17  -1   82.71    5.51
  -1 -17   1   91.71    3.78
   1  17  -1   86.59    5.23
   1 -17  -1   90.36    4.03
  -1 -17   1   95.31    5.34
   1  17  -1   96.64    3.87
   1 -17   0   -0.39    4.08
  -1 -17   0    3.99    3.72
  -1 -17   0    6.13    2.83
  -1  17   0    1.60    2.91
  -1  17   0    2.60    2.21
   1 -17   0    2.00    3.02
  -1 -17   0    4.44    3.24
   1 -17   0    8.48    3.22
  -1 -17   0    5.46    4.56
   1  17   0    5.88    2.55
   1  17   0    3.24    3.45
   1 -17   0    4.32    2.39
  -1 -17  -1  353.16    5.54
  -1  17  -1  345.34    8.31
  -1 -17  -1  341.12    6.73
   1 -17   1  337.67    6.58
   1  17   1  335.36    7.45
   1 -17   1  340.79    5.83
   1 -17   1  346.00    8.32
  -1 -17  -1  346.89    9.63
  -1  17  -1  346.14    5.79
  -1 -17  -1  353.78    7.81
  -1 -17  -2  148.66    5.25
  -1 -17  -2  144.92    5.13
  -1  17  -2  151.72    6.51
  -1 -17  -2  152.57    7.29
  -1 -17  -2  147.18    3.66
  -1  17  -2  156.32    4.68
   1 -17   2  146.92    4.71
   1 -17   2  149.97    5.13
   1 -17   2  151.26    6.66
  -1 -17  -3  216.05    6.87
  -1 -17  -3  215.42    8.41
  -1 -17  -3  219.26    5.96
  -1  17  -3  228.47    8.25
  -1 -17  -3  219.26    4.91
  -1  17  -3  216.51    5.64
   1 -17   3  231.28    5.92
   1 -17   3  219.13    8.27
  -1 -17  -4   10.35    4.07
   1 -17   4   14.51    4.98
   1 -17   4   11.09    3.68
  -1 -17  -4   12.32    3.67
  -1  17  -4    9.73    4.69
  -1  17  -4   15.90    3.47
  -1 -17  -4   10.17    4.93
  -1 -17  -4   10.91    2.91
   1 -17   5  119.87    7.55
  -1 -17  -5  138.36    5.04
  -1  17  -5  128.74    5.32
  -1  17  -5  132.27    7.57
  -1 -17  -5  130.86    7.04
  -1 -17  -5  123.56    7.82
   1 -17   5  129.02    5.49
  -1 -17  -5  140.94    5.58
  -1 -17  -6  207.45    9.00
  -1 -17  -6  210.96    6.91
  -1 -17  -6  226.51    6.59
  -1  17  -6  214.55    6.94
   1 -17   6  183.32    9.67
  -1  17  -6  207.50    9.85
   1 -17   6  221.20    7.17
   1 -17   7   70.99    5.51
  -1 -17  -7   59.00    6.87
  -1 -17  -7   72.54    5.67
  -1  17  -7   75.77    5.37
  -1 -17  -7   76.87    5.14
  -1 -17  -8   -0.62    4.40
  -1 -17  -8    3.02    4.96
  -1  17  -8    2.77    5.06
   1 -17   8   -1.60    5.30
   1 -17   9   12.07    5.99
  -1  17  -9   11.66    5.52
  -1 -17  -9   14.36    5.13
  -1 -17 -10   10.86    5.76
   1 -17  10    9.53    5.89
  -1  17 -10   11.45    5.69
   1 -18 -11   16.97    5.87
   1  18 -11   16.79    6.19
  -1 -18  11   21.95    6.30
  -1 -18  10   47.96    6.55
   1 -18 -10   45.17    5.94
   1  18 -10   52.14    6.39
  -1 -18   9   17.43    5.42
   1 -18  -9   11.85    5.06
   1  18  -9   14.06    5.19
   1 -18  -9   13.98    5.01
   1  18  -8   -0.83    4.51
  -1 -18   8    2.13    4.49
   1 -18  -8    3.21    4.00
   1 -18  -8    0.27    4.36
  -1 -18   7    2.01    6.32
   1 -18  -7    1.55    3.63
   1 -18  -7    0.72    5.06
   1  18  -7   -0.09    4.45
   1  18  -7   -1.14    6.36
  -1 -18   7   -0.74    4.41
   1 -18  -6   -0.50    3.03
   1  18  -6    1.46    3.60
  -1 -18   6   -0.52    3.73
   1 -18  -6    1.27    3.42
   1 -18  -6    0.97    4.37
   1  18  -6    1.11    5.23
  -1 -18   6   -1.09    4.90
   1 -18  -5   52.45    4.88
   1  18  -5   62.82    4.42
   1  18  -5   54.11    6.06
  -1 -18   5   52.72    5.99
   1 -18  -5   56.24    4.08
   1 -18  -5   59.50    3.72
   1 -18  -5   54.52    5.86
  -1 -18   5   59.32    4.43
   1  18  -4  264.56    9.41
  -1 -18   4  260.97    6.60
   1  18  -4  254.21    6.51
  -1 -18   4  254.61    6.85
   1 -18  -4  233.26    8.59
   1 -18  -4  259.19    6.15
  -1 -18   4  245.72    9.15
  -1 -18   3   77.46    4.17
  -1 -18   3   81.15    4.77
   1 -18  -3   74.93    4.04
   1  18  -3   78.59    4.23
   1 -18  -3   79.03    5.94
   1  18  -3   80.31    6.08
  -1 -18   3   68.71    5.59
  -1 -18   2    3.96    3.91
   1  18  -2    4.83    2.87
   1  18  -2    6.92    3.92
   1 -18  -2    9.45    3.17
  -1 -18   2    4.45    3.59
   1 -18  -2    5.07    4.00
  -1 -18   2    5.08    3.02
  -1 -18   1  163.89    7.21
   1  18  -1  156.87    6.39
  -1 -18   1  173.54    4.64
   1 -18  -1  156.60    6.86
   1  18  -1  164.98    4.58
  -1 -18   1  154.54    5.04
   1 -18  -1  162.34    4.87
  -1 -18   1  159.35    6.37
   1 -18   0   72.97    5.47
   1 -18   0   81.52    3.97
   1 -18   0   78.30    3.27
   1  18   0   80.57    4.92
   1 -18   0   76.82    4.47
  -1  18   0   73.29    4.39
   1  18   0   81.47    3.58
  -1 -18   0   81.67    4.42
  -1 -18   0   69.37    5.92
  -1 -18   0   90.71    5.27
  -1 -18   0   81.78    3.74
  -1  18  -1   33.80    4.23
   1 -18   1   48.83    3.82
   1 -18   1   42.99    3.28
  -1 -18  -1   43.39    4.02
  -1 -18  -1   41.12    5.46
  -1  18  -1   35.53    3.07
  -1 -18  -1   39.58    3.61
   1 -18   1   39.23    4.40
   1 -18   2  586.19    8.83
  -1 -18  -2  586.23    8.94
   1 -18   2  627.35    8.46
  -1  18  -2  618.39   11.88
   1 -18   2  612.83   11.98
  -1 -18  -2  577.73   12.72
  -1  18  -2  613.39    8.24
  -1 -18  -3    1.49    3.33
  -1  18  -3    0.23    4.36
  -1 -18  -3    3.22    3.53
  -1 -18  -3    1.80    2.35
   1 -18   3    2.43    3.14
  -1  18  -3    1.39    3.10
   1 -18   3    2.59    3.37
   1 -18   3    2.50    4.54
  -1 -18  -3    2.22    4.94
   1 -18   4   10.84    5.18
  -1 -18  -4    7.59    5.37
   1 -18   4   11.29    3.70
  -1 -18  -4    7.30    4.02
  -1 -18  -4    7.74    2.86
  -1  18  -4    9.29    3.49
  -1 -18  -4    6.55    3.66
  -1  18  -4    5.59    4.74
  -1 -18  -5   18.37    5.66
   1 -18   5   17.75    5.23
   1 -18   5   20.28    4.01
  -1 -18  -5   21.51    3.52
  -1 -18  -5   17.04    4.24
  -1 -18  -5   16.88    4.93
  -1  18  -5   19.15    5.20
  -1  18  -5   21.78    3.79
   1 -18   6  106.05    5.89
  -1 -18  -6  101.85    5.69
  -1 -18  -6   87.88    7.12
  -1  18  -6  105.46    5.69
  -1  18  -6   91.75    7.88
  -1 -18  -6   93.51    4.97
   1 -18   6   94.16    8.14
  -1 -18  -7   31.86    6.61
   1 -18   7   29.13    5.26
  -1  18  -7   25.60    4.94
  -1 -18  -7   27.08    4.56
  -1 -18  -7   24.40    5.03
  -1  18  -8  106.86    6.52
  -1 -18  -8   81.17    5.91
   1 -18   8   92.19    6.52
  -1 -18  -8   90.08    6.44
   1 -18   9   32.53    5.84
  -1  18  -9   33.98    5.80
  -1 -18  -9   31.49    5.50
   1 -18  10    6.67    5.99
  -1 -18 -10    1.95    5.47
  -1  18 -10    3.26    5.61
   1 -19 -11   32.23    6.29
  -1 -19  10    5.24    6.07
   1  19 -10    0.92    5.85
   1 -19 -10    9.33    5.51
  -1 -19   9   95.51    6.78
   1  19  -9   88.20    6.52
   1 -19  -9   94.04    6.29
   1 -19  -9   83.05    6.31
   1 -19  -8   71.54    5.32
   1  19  -8   79.69    6.05
   1 -19  -8   73.73    5.65
  -1 -19   8   77.65    6.12
  -1 -19   7  122.52    6.25
   1 -19  -7  113.48    5.83
   1  19  -7  121.30    8.88
  -1 -19   7  125.19    8.86
   1 -19  -7  122.89    5.48
   1  19  -7  123.21    6.15
   1  19  -6   74.65    5.27
  -1 -19   6   67.86    5.23
  -1 -19   6   71.33    7.37
   1  19  -6   65.11    7.25
   1 -19  -6   79.57    4.55
   1 -19  -6   70.59    4.77
  -1 -19   5  236.24    6.95
  -1 -19   5  247.93    9.98
   1  19  -5  237.45    6.97
   1 -19  -5  227.88    6.42
   1  19  -5  231.40    9.87
  -1 -19   5  249.64    7.22
   1 -19  -5  201.46    8.94
   1  19  -4    5.00    5.07
  -1 -19   4    3.30    3.55
   1 -19  -4    5.79    3.39
  -1 -19   4    4.09    3.38
   1 -19  -4    8.54    4.79
   1  19  -4    4.43    3.45
  -1 -19   4    8.83    4.80
   1 -19  -3   44.35    5.49
   1  19  -3   50.97    5.40
  -1 -19   3   57.97    4.49
   1 -19  -3   57.05    3.93
   1  19  -3   56.38    3.97
  -1 -19   3   59.36    4.03
  -1 -19   3   48.15    5.40
  -1 -19   2   11.71    4.36
   1 -19  -2   14.93    3.32
   1  19  -2   13.58    3.14
  -1 -19   2   16.08    3.45
   1  19  -2   12.06    4.37
   1 -19  -2   13.73    4.72
  -1 -19   2   15.37    3.14
  -1 -19   1   -0.56    3.81
   1 -19  -1    2.79    4.12
   1  19  -1    2.30    2.66
  -1 -19   1    2.38    2.88
  -1 -19   1   -1.75    4.57
   1 -19  -1    1.60    3.07
   1  19  -1    1.25    3.69
  -1 -19   1   -0.69    3.43
  -1 -19   0  325.45    9.87
   1 -19   0  338.02    6.70
  -1 -19   0  327.48    6.93
  -1 -19   0  343.09    8.54
  -1 -19   0  358.29    6.17
   1  19   0  346.04    8.46
   1 -19   0  348.54    7.91
   1 -19   0  346.13    9.55
   1 -19   1    4.41    3.78
  -1 -19  -1    6.93    3.28
  -1  19  -1    4.14    3.59
  -1 -19  -1    5.75    4.68
   1 -19   1    5.96    2.73
  -1  19  -1    6.60    2.71
   1 -19   1    6.89    3.37
   1 -19   2   32.51    3.78
   1 -19   2   17.24    4.40
   1 -19   2   21.54    3.39
  -1 -19  -2   23.84    5.40
  -1  19  -2   17.91    4.70
  -1 -19  -2   28.03    4.01
  -1  19  -2   17.38    3.22
  -1  19  -3   16.63    4.81
   1 -19   3   23.39    3.62
  -1  19  -3   19.52    3.39
  -1 -19  -3   18.50    5.63
   1 -19   3   20.52    3.70
  -1 -19  -3   18.54    3.96
   1 -19   3   17.97    4.96
   1 -19   4   22.98    4.01
  -1  19  -4   18.73    3.72
  -1  19  -4   17.41    5.31
  -1 -19  -4   17.98    5.58
  -1 -19  -4   10.58    2.47
   1 -19   4   20.81    5.69
  -1 -19  -4   18.78    4.06
  -1 -19  -5    9.95    4.12
  -1 -19  -5   14.82    3.46
  -1 -19  -5    6.51    3.82
  -1 -19  -5    9.29    5.97
  -1  19  -5   11.73    3.72
  -1  19  -5   11.62    5.44
   1 -19   5   15.20    5.43
   1 -19   5   11.16    3.96
  -1  19  -6   26.26    4.30
   1 -19   6   30.55    6.44
  -1 -19  -6   25.83    4.08
   1 -19   6   26.80    4.57
  -1 -19  -6   21.28    5.76
  -1 -19  -6   21.52    4.62
  -1  19  -6   26.80    6.23
  -1 -19  -7   10.58    4.59
  -1  19  -7   12.69    4.50
   1 -19   7   12.62    4.80
  -1 -19  -7    9.48    4.28
  -1 -19  -7   10.58    6.53
  -1 -19  -8   49.29    5.46
  -1  19  -8   47.60    5.95
  -1 -19  -8   45.39    5.91
   1 -19   8   40.22    6.08
  -1 -19  -9   11.17    5.29
   1 -19   9   19.55    5.90
  -1  19  -9   14.62    5.64
  -1 -19 -10    1.60    5.57
   1 -20 -10   16.93    5.67
   1  20 -10   28.36    6.39
  -1 -20  10   25.17    6.48
   1 -20  -9   14.72    5.06
   1 -20  -9   10.70    5.18
   1  20  -9   19.66    5.76
  -1 -20   9   12.82    5.83
   1 -20  -8    2.64    4.66
   1 -20  -8    3.59    4.45
  -1 -20   8   -0.27    5.26
   1  20  -8    0.95    5.09
  -1 -20   7    2.36    4.74
   1 -20  -7    4.11    4.30
   1  20  -7    7.04    4.55
   1 -20  -7    0.00    0.94
   1  20  -6   -0.18    3.93
   1 -20  -6    0.32    3.81
  -1 -20   6   -1.43    5.69
  -1 -20   6   -1.21    3.90
   1  20  -6    0.57    5.88
  -1 -20   5   24.72    5.69
   1 -20  -5   14.60    5.14
  -1 -20   5   27.84    4.09
   1 -20  -5   22.04    3.83
   1  20  -5   27.01    5.60
   1  20  -5   22.98    3.99
  -1 -20   5   26.44    4.33
  -1 -20   4   95.17    4.96
   1  20  -4   87.52    4.83
   1 -20  -4   77.59    6.33
  -1 -20   4   88.19    5.04
   1  20  -4   83.41    6.88
   1 -20  -4   76.72    4.52
  -1 -20   4   80.69    6.81
  -1 -20   3    0.66    4.36
  -1 -20   3   -1.19    3.82
   1 -20  -3    1.22    4.55
   1  20  -3    0.43    4.15
   1 -20  -3    3.93    3.22
   1  20  -3    3.08    3.17
  -1 -20   3    2.41    3.10
  -1 -20   2  215.52    7.84
  -1 -20   2  229.53    6.43
   1 -20  -2  211.56    8.17
  -1 -20   2  218.30    5.52
   1 -20  -2  224.16    5.84
   1  20  -2  214.26    7.90
   1  20  -2  213.10    5.58
  -1 -20   1   24.01    3.69
  -1 -20   1   18.96    4.09
   1  20  -1   14.04    4.07
  -1 -20   1   16.32    2.95
   1 -20  -1   18.36    3.37
   1  20  -1   21.44    3.08
   1 -20  -1   21.65    4.70
  -1 -20   1   17.83    5.28
  -1 -20   0  212.39    6.09
   1 -20   0  230.26    8.48
   1 -20   0  224.67    5.84
  -1 -20   0  199.43    8.40
  -1  20  -1   59.65    4.97
   1 -20   1   65.01    4.20
  -1 -20  -1   60.92    4.45
   1 -20   1   63.77    3.72
  -1  20  -1   62.23    3.58
  -1 -20  -1   60.74    6.28
   1 -20   1   67.84    5.29
  -1 -20  -2   71.41    6.79
   1 -20   2   90.68    4.68
   1 -20   2   97.21    4.49
  -1  20  -2   79.21    5.87
  -1  20  -2   95.44    4.35
  -1 -20  -2   85.71    4.89
   1 -20   2   84.60    6.08
   1 -20   3   12.11    5.00
  -1  20  -3   20.26    4.87
  -1 -20  -3   14.74    4.01
   1 -20   3   17.12    3.67
  -1  20  -3   17.15    3.49
  -1 -20  -3   10.51    5.43
   1 -20   3   15.76    3.63
  -1 -20  -4  715.20   10.95
   1 -20   4  658.56   10.11
   1 -20   4  722.80   10.87
  -1  20  -4  705.00   10.52
  -1  20  -4  730.42   15.31
  -1 -20  -4  690.33   15.52
   1 -20   4  702.34   15.28
   1 -20   5    5.78    5.69
  -1  20  -5    3.06    5.52
  -1  20  -5    0.58    3.67
  -1 -20  -5    0.59    4.13
  -1 -20  -5    1.51    5.63
   1 -20   5   -0.32    3.87
  -1 -20  -5    0.00    0.73
   1 -20   6   67.43    5.32
  -1  20  -6   55.76    4.92
  -1 -20  -6   53.12    4.52
  -1 -20  -6   53.61    5.11
  -1 -20  -7    3.23    5.07
  -1 -20  -7    0.23    4.35
   1 -20   7    0.45    5.09
  -1  20  -7    1.82    4.71
  -1 -20  -8    0.45    5.48
  -1  20  -8   -0.64    4.82
  -1 -20  -8    4.25    4.79
   1 -20   8    5.08    5.10
   1 -20   9    8.00    6.05
  -1  20  -9    5.94    5.85
  -1 -20  -9    6.13    6.03
  -1 -20  -9   11.14    5.47
  -1 -21  10    9.92    5.79
   1  21 -10    8.54    5.83
   1 -21  -9   17.21    5.41
   1  21  -9   13.90    5.82
  -1 -21   9   16.13    6.05
  -1 -21   8   49.98    5.80
   1  21  -8   52.74    5.74
   1 -21  -8   47.40    5.70
  -1 -21   7  130.67    6.55
   1  21  -7  140.01    6.86
   1 -21  -7  130.38    6.30
   1  21  -6   86.37    7.85
   1 -21  -6   81.15    5.24
  -1 -21   6   76.49    5.56
   1  21  -6   80.28    5.47
  -1 -21   6   74.05    7.75
  -1 -21   6   90.71    5.73
  -1 -21   5   51.62    4.67
   1  21  -5   47.07    4.70
  -1 -21   5   47.55    4.64
   1 -21  -5   48.20    6.25
   1  21  -5   44.90    6.45
  -1 -21   5   52.33    6.77
   1 -21  -5   50.63    4.43
   1 -21  -4   12.21    3.68
  -1 -21   4   15.56    3.98
  -1 -21   4   11.16    5.03
   1 -21  -4   14.15    5.15
   1  21  -4   15.32    5.28
  -1 -21   4   15.29    3.84
   1  21  -4   13.98    3.69
   1  21  -3   29.59    5.28
  -1 -21   3   34.69    4.34
  -1 -21   3   30.68    5.27
   1 -21  -3   30.63    5.17
   1  21  -3   33.84    3.78
   1 -21  -3   34.31    3.81
  -1 -21   3   33.88    3.71
   1 -21  -2    7.41    3.41
  -1 -21   2    7.55    3.83
   1  21  -2    5.59    2.98
   1 -21  -2    5.25    4.72
   1  21  -2    5.57    4.20
  -1 -21   2    6.60    3.11
  -1 -21   2    2.19    4.08
   1 -21  -1   85.88    4.42
  -1 -21   1   92.64    5.72
   1 -21  -1   82.46    6.08
  -1 -21   1   85.74    6.40
  -1 -21   1   91.26    4.63
  -1 -21   1   93.53    4.12
  -1 -21   0  383.74    7.76
   1 -21   0  364.83   10.36
  -1 -21   0  375.02   11.01
   1 -21   0  401.02    7.55
  -1 -21  -1    2.34    4.51
   1 -21   1    2.01    2.71
   1 -21   1    0.55    3.42
   1 -21   1    2.47    3.46
  -1 -21  -1    2.36    3.34
  -1  21  -2    0.61    4.15
  -1 -21  -2    1.51    3.42
   1 -21   2    3.10    3.42
  -1  21  -2    1.49    3.05
  -1 -21  -2    0.87    5.05
   1 -21   2    7.05    4.49
   1 -21   2    1.71    3.23
   1 -21   3   26.11    5.43
  -1  21  -3   24.70    5.21
  -1 -21  -3   15.24    6.05
  -1 -21  -3   21.97    4.21
   1 -21   3   25.59    3.83
  -1  21  -3   26.05    3.76
   1 -21   3   24.76    4.07
  -1 -21  -4   35.84    4.34
  -1 -21  -4   22.02    6.13
   1 -21   4   33.66    4.43
   1 -21   4   28.77    6.05
   1 -21   4   30.90    4.19
  -1  21  -4   25.10    5.88
  -1  21  -4   30.83    4.16
  -1  21  -5   42.48    6.69
   1 -21   5   43.03    6.76
  -1 -21  -5   48.84    6.87
  -1  21  -5   49.09    4.75
  -1 -21  -5   42.66    4.69
   1 -21   5   46.50    4.83
  -1 -21  -6    3.31    4.58
   1 -21   6    7.31    4.69
  -1  21  -6    8.78    4.57
   1 -21   7    2.69    5.11
  -1 -21  -7    0.00    1.33
  -1 -21  -7   -0.61    4.66
  -1  21  -7   -1.02    4.70
   1 -21   8   80.47    6.92
  -1 -21  -8   77.76    6.05
  -1 -21  -8   76.44    6.69
  -1  21  -8   84.98    6.75
  -1 -21  -9   25.34    5.79
   1 -21   9   32.02    5.92
  -1 -21  -9   21.62    5.90
  -1  21  -9   25.25    5.82
  -1 -22   9    3.78    5.28
   1 -22  -9    1.50    5.25
   1  22  -9    1.78    5.25
   1 -22  -8   18.36    5.26
   1  22  -8   18.02    5.44
  -1 -22   8   20.62    5.60
  -1 -22   7    3.10    4.87
   1 -22  -7    0.62    4.56
   1  22  -7    3.89    4.58
  -1 -22   7    1.56    4.62
  -1 -22   6   18.22    4.83
   1 -22  -6   19.68    4.29
  -1 -22   6   17.72    4.54
   1  22  -6   17.68    4.44
   1 -22  -5   -2.37    5.68
   1 -22  -5    0.17    3.73
   1  22  -5    1.29    5.28
   1  22  -5   -0.01    3.81
  -1 -22   5    5.10    4.04
  -1 -22   5   -0.42    3.88
  -1 -22   5    2.59    5.74
   1  22  -4  241.41    9.97
   1 -22  -4  243.91    9.73
  -1 -22   4  270.61    7.21
   1  22  -4  263.02    7.19
  -1 -22   4  264.27    7.59
  -1 -22   4  246.69    9.94
   1 -22  -4  240.83    6.81
  -1 -22   3  280.94    9.73
   1 -22  -3  297.34    7.14
   1  22  -3  283.55    6.88
  -1 -22   3  304.78    7.73
  -1 -22   3  287.53    6.93
   1 -22  -3  261.50    9.73
   1  22  -3  281.75    9.76
   1 -22  -2    3.92    3.39
   1  22  -2    2.10    3.98
   1  22  -2    2.69    2.86
   1 -22  -2   -0.92    4.67
  -1 -22   2    2.20    3.49
  -1 -22   2   -0.22    5.13
  -1 -22   2    0.97    2.97
  -1 -22   2   -0.11    4.22
   1 -22  -1   25.16    3.71
  -1 -22   1   23.32    5.54
  -1 -22   1   28.05    4.04
   1 -22  -1   22.71    4.93
  -1 -22   1   24.29    2.91
   1 -22   0   35.54    3.95
  -1 -22   0   35.14    4.20
   1 -22   0   25.67    5.43
  -1 -22   0   24.04    5.51
  -1 -22  -1    3.37    3.48
  -1 -22  -1    1.38    4.86
   1 -22   1    5.16    3.66
   1 -22   1    1.39    4.91
  -1 -22  -2  122.92    7.89
  -1 -22  -2  123.82    5.60
   1 -22   2  133.69    5.17
  -1  22  -2  128.14    4.94
   1 -22   2  135.90    5.55
   1 -22   2  114.01    6.95
   1 -22   3   42.90    6.03
  -1  22  -3   52.23    6.17
  -1 -22  -3   51.25    4.77
  -1 -22  -3   40.81    6.66
   1 -22   3   48.95    4.53
  -1  22  -3   51.02    4.24
   1 -22   3   59.22    4.56
  -1  22  -4    7.12    3.90
   1 -22   4    5.00    4.00
   1 -22   4    3.76    5.61
  -1 -22  -4    6.05    6.04
  -1  22  -4    3.66    5.48
  -1 -22  -4    3.54    3.93
   1 -22   4    7.17    3.75
   1 -22   5   15.78    4.24
   1 -22   5   24.58    4.70
  -1  22  -5   18.93    4.49
  -1 -22  -5   18.27    4.56
  -1  22  -5   20.70    6.44
   1 -22   5   20.23    6.95
   1 -22   6   14.61    5.20
  -1  22  -6   17.79    4.76
  -1 -22  -6   14.10    5.18
   1 -22   7   34.97    5.52
  -1  22  -7   43.20    5.36
  -1 -22  -7   37.65    5.89
   1 -22   8   53.01    6.26
  -1  22  -8   51.07    5.83
  -1 -22  -8   47.71    6.22
   1 -22   9    2.74    6.21
  -1 -22  -9    1.92    5.81
   1  23  -9    0.96    5.68
  -1 -23   9    0.34    5.69
  -1 -23   9    1.60    6.20
   1 -23  -9    3.56    5.21
   1  23  -8    8.10    5.45
  -1 -23   8    7.43    5.43
   1 -23  -8    6.92    5.12
  -1 -23   8    7.13    5.78
   1 -23  -7   46.95    5.56
  -1 -23   7   45.95    5.68
   1  23  -7   46.96    5.67
  -1 -23   7   52.93    5.94
  -1 -23   6   33.20    5.11
   1 -23  -6   24.02    4.61
  -1 -23   6   29.52    5.03
   1  23  -6   28.43    5.01
  -1 -23   5   18.78    4.36
   1  23  -5   24.02    4.38
  -1 -23   5   24.89    6.25
   1  23  -5   20.25    6.22
   1 -23  -5   19.60    4.27
   1 -23  -5   14.32    6.16
  -1 -23   5   27.22    4.45
  -1 -23   4   16.84    4.23
   1 -23  -4   13.38    5.73
   1  23  -4   12.05    3.92
   1  23  -4    8.22    5.28
  -1 -23   4   10.83    5.72
   1 -23  -4   15.44    4.11
  -1 -23   4   11.77    4.10
  -1 -23   3   21.03    3.83
  -1 -23   3   24.10    4.14
  -1 -23   3   16.59    5.08
   1  23  -3   17.63    5.18
   1 -23  -3   17.82    5.67
   1  23  -3   19.96    3.71
   1 -23  -3   19.83    3.90
  -1 -23   2   71.66    6.91
   1 -23  -2   78.76    6.47
  -1 -23   2   65.97    5.75
   1  23  -2   82.47    4.33
  -1 -23   2   85.28    4.32
  -1 -23   2   90.62    5.25
   1 -23  -2   80.20    4.61
  -1 -23   1   12.92    5.62
   1 -23  -1   15.52    5.13
  -1 -23   1   16.68    3.96
   1 -23  -1   12.51    3.72
  -1 -23   0   14.26    4.01
   1 -23   0   16.52    3.66
  -1 -23   0   16.00    5.58
   1 -23   0   15.77    4.93
   1 -23   1  502.43    9.00
   1 -23   1  481.91   12.63
  -1 -23  -1  478.82   13.13
  -1 -23  -1  495.18    9.20
  -1 -23  -2   28.29    6.22
   1 -23   2   31.56    3.85
   1 -23   2   38.11    4.17
  -1 -23  -2   30.50    4.32
  -1 -23  -3  205.69    6.86
  -1  23  -3  204.31    6.39
   1 -23   3  190.38    6.53
  -1 -23  -3  193.60    9.69
   1 -23   3  187.64    9.04
  -1  23  -3  186.77    8.90
   1 -23   3  203.07    6.52
  -1 -23  -4    1.69    4.02
   1 -23   4    2.63    4.11
  -1 -23  -4   -2.83    5.99
  -1  23  -4    2.29    5.70
   1 -23   4    2.78    5.77
  -1  23  -4   -0.14    3.90
   1 -23   4    1.96    3.75
  -1  23  -5   48.40    5.03
   1 -23   5   47.40    5.27
   1 -23   5   53.21    5.11
  -1 -23  -5   46.65    5.43
   1 -23   6   43.92    5.14
  -1  23  -6   42.01    5.07
   1 -23   6   44.80    5.61
  -1 -23  -6   44.98    5.63
   1 -23   7  179.11    8.09
  -1 -23  -7  182.63    8.33
  -1  23  -7  187.53    7.98
  -1  23  -8    3.13    5.52
   1 -23   8    0.14    5.85
  -1 -24   9   19.26    6.19
   1 -24  -9   14.43    5.82
   1  24  -9   17.49    6.21
  -1 -24   9   16.27    6.80
   1 -24  -8  107.21    7.12
  -1 -24   8  118.48    7.62
   1  24  -8  131.44    7.35
  -1 -24   8  133.16    7.47
  -1 -24   7    3.11    5.06
  -1 -24   7    2.14    5.36
   1  24  -7    2.33    4.90
   1 -24  -7    0.44    4.78
  -1 -24   6  134.84    6.77
   1  24  -6  157.39    6.93
   1 -24  -6  150.96    6.75
  -1 -24   6  156.04    7.03
   1  24  -5    7.76    6.36
  -1 -24   5   10.70    4.52
  -1 -24   5    7.59    4.31
   1 -24  -5    7.99    6.29
  -1 -24   5    9.00    6.27
   1 -24  -5    8.41    4.28
   1  24  -5    8.87    4.32
   1  24  -4   24.44    4.14
  -1 -24   4   28.54    4.46
   1 -24  -4   26.57    4.34
   1  24  -4   30.43    5.99
  -1 -24   4   26.42    4.25
  -1 -24   4   26.18    5.84
   1 -24  -4   24.10    6.27
   1 -24  -3  123.80    5.55
  -1 -24   3  134.48    6.09
   1  24  -3  139.98    5.51
  -1 -24   3  133.95    5.50
   1 -24  -3  118.76    7.86
  -1 -24   3  123.17    7.51
   1 -24  -2  107.36    5.17
  -1 -24   2  111.21    5.45
  -1 -24   2  108.93    4.79
  -1 -24   2  102.27    7.55
   1 -24  -2   99.86    7.44
  -1 -24   1    9.12    3.74
   1 -24  -1   10.75    3.83
   1 -24  -1    3.75    5.01
  -1 -24   1   13.81    5.09
  -1 -24   0    3.88    3.91
   1 -24   0    4.16    5.07
   1 -24   0    5.30    3.71
  -1 -24   0    0.85    5.51
  -1 -24  -1    9.01    4.13
  -1 -24  -1    4.93    5.62
   1 -24   1   12.65    5.55
   1 -24   1   10.41    3.87
  -1 -24  -2   41.51    4.60
   1 -24   2   52.52    4.55
  -1 -24  -2   39.15    6.46
  -1 -24  -3   59.06    5.08
  -1 -24  -3   59.30    7.06
   1 -24   3   70.41    4.97
   1 -24   3   68.18    4.98
  -1  24  -3   64.46    4.66
   1 -24   3   32.77    4.65
   1 -24   4    9.34    6.04
  -1  24  -4   17.37    4.35
   1 -24   4   14.52    4.42
  -1  24  -4    5.45    5.91
   1 -24   4   17.99    4.43
  -1 -24  -4   13.42    4.50
   1 -24   5   26.88    4.63
  -1  24  -5   28.61    4.90
   1 -24   5   26.22    5.18
  -1 -24  -5   26.67    5.20
  -1  24  -6    0.97    4.47
   1 -24   6    1.33    4.80
  -1 -24  -6    0.03    4.74
  -1 -24  -7   20.03    5.90
   1 -24   7   17.67    5.57
   1 -24   7   18.56    5.65
  -1  24  -7   17.60    5.30
  -1 -24  -8    3.74    5.92
   1 -24   8    2.64    5.63
   1 -24   8    1.85    5.92
  -1  24  -8    2.65    5.18
   1 -25  -9    1.40    5.65
   1 -25  -8    0.51    5.38
   1  25  -8    1.61    5.44
  -1 -25   8    2.62    5.96
  -1 -25   8    1.65    5.58
  -1 -25   7   44.64    6.02
  -1 -25   7   44.23    5.73
   1 -25  -7   42.29    5.53
   1  25  -7   43.15    5.61
   1  25  -6   -1.03    4.70
  -1 -25   6    4.63    4.85
   1 -25  -6    2.68    4.51
  -1 -25   6    6.58    5.04
  -1 -25   5    4.05    4.36
   1 -25  -5    3.01    4.35
   1  25  -5    1.69    4.21
  -1 -25   5    2.14    4.48
  -1 -25   4   42.12    4.68
   1 -25  -4   36.36    4.51
   1 -25  -4   32.93    6.61
   1  25  -4   29.98    6.48
  -1 -25   4   32.00    6.35
   1  25  -4   35.78    4.47
  -1 -25   4   46.42    4.94
  -1 -25   3    8.62    6.23
  -1 -25   3    7.73    3.79
   1 -25  -3    8.89    3.98
  -1 -25   3   10.48    4.51
   1 -25  -3    6.83    5.91
   1  25  -3    6.86    3.57
   1 -25  -2  106.07    5.42
  -1 -25   2  108.14    5.74
  -1 -25   2   91.72    7.98
   1 -25  -2   88.65    7.49
  -1 -25   1  251.30    7.36
   1 -25  -1  251.72    7.05
   1 -25  -1  224.35    9.63
  -1 -25   1  246.62   10.42
  -1 -25   0    2.14    5.69
   1 -25   0    0.86    3.71
  -1 -25   0    4.75    4.05
   1 -25   0    0.03    5.28
   1 -25   1    1.34    5.33
  -1 -25  -1    2.82    3.83
   1 -25   1    4.50    3.98
  -1 -25  -1    1.08    5.17
   1 -25   2   19.39    4.25
   1 -25   2   15.38    5.90
  -1 -25  -2   20.19    6.39
  -1 -25  -2   18.40    4.24
  -1 -25  -3   59.71    5.37
   1 -25   3   71.80    5.18
   1 -25   3   65.20    4.84
   1 -25   4    0.17    4.32
  -1  25  -4    1.35    4.01
   1 -25   4   -0.44    4.41
  -1 -25  -4    2.83    4.49
   1 -25   4    1.57    5.71
   1 -25   5  129.57    6.79
   1 -25   5  117.43    6.24
  -1 -25  -5  114.21    6.74
  -1  25  -5  116.10    6.29
  -1 -25  -6   28.81    5.53
  -1  25  -6   37.33    5.25
   1 -25   6   32.06    5.53
   1 -25   6   37.38    5.48
   1 -25   7    0.75    5.70
  -1 -25  -7   -0.14    5.37
   1 -25   7    2.43    5.31
  -1  25  -7   -1.40    4.87
   1 -25   8    6.48    5.77
  -1 -25  -8    4.40    5.90
   1 -25   8    1.71    6.28
  -1  25  -8    3.78    5.41
  -1 -26   8    0.93    5.88
   1 -26  -8    0.35    5.31
   1  26  -8   -0.66    5.17
  -1 -26   7    1.77    5.29
   1 -26  -7    0.71    5.08
  -1 -26   7   -1.46    5.57
   1  26  -6    1.07    4.69
   1 -26  -6    3.57    4.54
  -1 -26   6    1.21    4.66
   1 -26  -5   77.62    5.65
  -1 -26   5   81.85    5.83
  -1 -26   5   84.33    5.88
   1  26  -5   85.14    5.87
  -1 -26   4   40.42    5.11
   1  26  -4   33.09    4.64
  -1 -26   4   32.95    4.62
   1 -26  -4   28.85    4.77
  -1 -26   3    1.44    3.15
  -1 -26   3    3.79    4.18
   1 -26  -3    2.18    4.13
   1 -26  -3   -0.69    6.00
   1 -26  -2   15.88    4.32
  -1 -26   2   14.24    4.25
   1 -26  -2    7.07    5.83
  -1 -26   1  103.66    5.70
   1 -26  -1  101.98    5.44
   1 -26  -1   84.43    7.53
  -1 -26   1   90.81    7.93
   1 -26   0   36.87    6.10
  -1 -26   0   34.09    6.56
   1 -26   0   39.64    4.49
  -1 -26   0   36.53    4.59
   1 -26   1   83.19    5.16
   1 -26   1   78.20    7.21
  -1 -26  -1   85.67    5.33
   1 -26   2   65.32    7.22
   1 -26   2   79.30    5.36
  -1 -26  -2   65.20    5.46
   1 -26   3   42.53    4.87
  -1 -26  -3   43.53    5.01
   1 -26   4   32.26    5.05
   1 -26   4   30.12    4.94
  -1  26  -4   30.23    4.66
  -1 -26  -4   26.22    5.37
  -1 -26  -5    3.29    4.74
   1 -26   5    0.72    5.06
   1 -26   5    1.82    4.46
  -1  26  -5    2.85    4.52
   1 -26   6   28.74    5.49
  -1 -26  -6   35.90    5.79
  -1  26  -6   31.30    5.27
   1 -26   6   30.65    5.61
   1 -26   7    8.16    5.24
  -1  26  -7    7.27    5.19
   1 -26   7    5.05    5.89
  -1 -26  -7    4.38    5.62
   1  27  -8   -0.12    5.50
  -1 -27   8    0.86    5.96
   1 -27  -8    0.96    5.76
  -1 -27   8    1.67    5.55
   1 -27  -7    9.97    5.38
   1  27  -7    9.03    4.93
  -1 -27   7   17.57    5.95
  -1 -27   7   10.79    5.24
  -1 -27   6    3.49    4.90
  -1 -27   6    3.84    4.78
   1  27  -6    2.90    4.72
   1 -27  -6    2.63    4.77
   1 -27  -5  184.34    7.47
  -1 -27   5  208.46    7.79
   1  27  -5  191.69    7.51
  -1 -27   5  191.50    7.62
  -1 -27   4    0.01    4.44
   1 -27  -4   -1.34    4.30
  -1 -27   4    1.32    4.85
   1 -27  -3   61.05    5.18
  -1 -27   3   70.49    5.48
   1 -27  -2    3.68    4.18
  -1 -27   2    4.40    4.62
   1 -27  -1   13.69    6.12
  -1 -27   1   12.53    4.32
   1 -27  -1   12.19    4.23
  -1 -27   0    7.73    4.22
   1 -27   0    9.12    4.39
   1 -27   0   11.94    6.22
   1 -27   1   36.55    4.64
  -1 -27  -1   33.08    4.61
   1 -27   2    5.45    4.37
  -1 -27  -2    4.81    4.49
   1 -27   3   10.41    4.60
  -1 -27  -3   11.03    5.13
   1 -27   4    0.01    2.69
  -1 -27  -4    3.90    4.76
   1 -27   4    4.27    4.50
  -1 -27  -5   29.14    5.43
  -1  27  -5   34.66    5.01
   1 -27   5   36.02    5.66
   1 -27   5   28.99    5.14
  -1  27  -6    1.33    4.71
   1 -27   6   -0.01    5.21
  -1 -27  -6   -1.49    5.30
   1 -27   6    3.82    5.29
  -1 -27  -7   36.52    6.49
  -1  27  -7   46.61    5.99
   1 -27   7   42.32    6.37
   1 -27   7   38.71    6.31
  -1 -28   7    1.76    5.33
   1  28  -7   -0.86    5.18
  -1 -28   7    2.14    5.79
   1 -28  -7    4.18    5.29
   1  28  -6    1.39    4.89
  -1 -28   6    2.78    4.87
  -1 -28   6    2.74    5.04
   1 -28  -6    2.69    4.91
  -1 -28   5   48.74    5.64
   1  28  -5   48.67    5.37
  -1 -28   5   51.62    5.51
   1 -28  -5   51.14    5.47
  -1 -28   4    3.28    5.08
   1 -28  -4    1.31    4.71
  -1 -28   3   15.37    5.05
   1 -28  -3   11.27    4.53
   1 -28  -2   40.88    4.98
  -1 -28   2   39.82    5.01
   1 -28  -1   30.76    4.64
  -1 -28   1   36.25    5.16
  -1 -28   0   95.58    5.72
   1 -28   0   95.63    5.65
  -1 -28  -1   29.46    4.82
   1 -28   1   38.23    4.89
   1 -28   2   94.93    5.78
  -1 -28  -2   86.97    5.89
   1 -28   3   29.54    4.89
  -1 -28  -3   29.67    5.15
   1 -28   4   82.38    5.79
  -1 -28  -4   76.00    6.30
   1 -28   5    1.41    5.06
   1 -28   5    3.05    4.96
  -1 -28  -5    7.25    5.56
  -1 -28  -6   44.70    6.46
   1 -28   6   47.14    6.14
  -1  28  -6   55.20    5.78
   1 -28   6   43.09    5.80
  -1 -29   7   88.32    7.00
   1 -29  -7   87.97    6.88
   1  29  -7   90.36    6.67
  -1 -29   6    1.23    5.19
  -1 -29   6    0.78    4.99
   1 -29  -6    1.59    4.90
   1  29  -6    0.07    4.92
   1 -29  -5    7.39    5.03
  -1 -29   5    8.84    4.54
  -1 -29   5   13.01    5.31
   1 -29  -4   37.01    5.15
  -1 -29   4   38.03    5.16
   1 -29  -3   10.44    4.73
  -1 -29   3   15.59    4.96
   1 -29  -2   62.14    5.45
  -1 -29   2   58.72    5.68
   1 -29  -1  106.91    6.02
  -1 -29   1  105.47    6.16
  -1 -29   0    8.09    4.80
   1 -29   0   11.75    4.81
   1 -29   1    4.91    4.39
  -1 -29  -1    4.10    4.57
   1 -29   2    2.84    4.45
  -1 -29  -2    4.98    4.61
   1 -29   3   10.50    4.77
  -1 -29  -3   10.80    5.01
   1 -29   4    3.74    4.62
  -1 -29  -4    5.26    5.00
   1 -29   5   40.19    5.52
  -1 -29  -5   36.24    5.78
   1 -29   6    8.78    5.77
  -1 -29  -6    5.66    5.55
   1 -29   6    7.63    5.36
  -1 -30   6   48.71    5.89
  -1 -30   6   50.46    6.12
   1 -30  -6   46.96    5.94
   1 -30  -5    4.06    4.88
  -1 -30   5    4.14    5.24
   1 -30  -4   21.92    5.09
  -1 -30   4   27.74    5.08
   1 -30  -3   65.29    5.78
  -1 -30   3   74.25    5.80
  -1 -30   2   44.68    5.47
   1 -30  -2   36.91    5.22
  -1 -30   1   13.55    4.94
   1 -30  -1   12.74    4.96
  -1 -30   0    7.26    5.07
   1 -30   0    9.21    4.74
   1 -30   1    3.18    4.72
  -1 -30  -1    1.91    4.61
   1 -30   2    3.50    4.54
  -1 -30  -2    0.92    4.92
   1 -30   3   28.97    5.07
  -1 -30  -3   23.94    5.46
   1 -30   4   21.79    5.09
  -1 -30  -4   15.50    5.62
   1 -30   5   29.66    5.50
  -1 -30  -5   22.68    6.02
  -1 -31   5    9.05    5.47
   1 -31  -5    3.72    5.32
  -1 -31   4    1.50    4.92
   1 -31  -4   -0.50    5.02
   1 -31  -3   11.99    5.13
  -1 -31   3   11.46    5.27
  -1 -31   2    4.48    4.79
   1 -31  -2    3.45    4.86
   1 -31  -1    4.00    4.67
  -1 -31   1    1.92    4.99
  -1 -31   0   14.32    5.19
   1 -31   0   19.87    4.96
  -1 -31  -1  130.57    6.89
   1 -31   1  132.66    6.66
  -1 -31  -2   -0.49    5.14
   1 -31   2    1.89    4.81
  -1 -31  -3   62.16    6.21
   1 -31   3   61.83    5.60
   1 -31   4    8.01    5.02
  -1 -31  -4    7.03    5.17
   1 -32  -5    0.00    2.32
   1 -32  -4   70.20    6.32
  -1 -32   4   81.20    6.45
   1 -32  -3   35.63    5.58
  -1 -32   3   42.87    5.62
  -1 -32   2    0.98    5.21
   1 -32  -2    0.42    4.95
  -1 -32   1    2.74    4.70
   1 -32  -1    2.56    4.80
  -1 -32   0    3.78    4.72
   1 -32   0    2.41    4.79
   1 -32   1    2.25    4.70
  -1 -32  -1    1.81    4.89
   1 -32   2    8.46    4.88
  -1 -32  -2    8.11    5.61
   1 -32   3   11.81    4.99
  -1 -32  -3   10.65    5.38
   1 -32   4    9.87    5.25
   1 -33  -4    0.00    1.89
   1 -33  -3    1.20    5.21
  -1 -33   3    3.98    4.84
   1 -33  -2    3.04    5.08
  -1 -33   2    4.27    4.92
  -1 -33   1   31.09    5.85
   1 -33  -1   30.19    5.52
   1 -33   0   60.84    5.96
  -1 -33   0   63.02    6.14
  -1 -33  -1    8.25    5.48
   1 -33   1    9.83    5.19
   1 -33   2    0.79    4.78
  -1 -33  -2   -0.23    5.45
   1 -33   3   22.18    5.16
   1 -34  -2   37.95    5.56
   1 -34  -1   16.54    5.35
   1 -34   0   21.92    5.41
  -1 -34   0   16.00    5.83
   1 -34   1    8.68    5.21
   2   0 -12   22.83    5.40
   2   0 -11    0.49    4.51
   2   0 -10   50.53    7.11
   2   0 -10   44.43    4.80
   2   0  -9    1.65    3.66
   2   0  -9    2.36    3.73
   2   0  -9    1.87    5.44
   2   0  -9    4.03    3.24
   2   0  -8  260.39    9.37
   2   0  -8  252.74    8.24
   2   0  -8  255.04    6.47
  -2   0   8  240.96    7.86
   2   0  -8  253.38    5.74
  -2   0   8  254.87    5.70
   2   0  -7   -1.34    3.03
  -2   0   7    2.25    3.45
   2   0  -7    4.37    3.77
  -2   0   7    1.87    2.58
   2   0  -7    0.70    4.34
   2   0  -7    1.63    2.63
  -2   0   6  602.54    6.71
   2   0  -6  617.12    9.91
   2   0  -6  633.60   11.07
   2   0  -6  631.73    7.71
   2   0  -6  613.17    6.87
  -2   0   6  600.64    9.58
  -2   0   5    0.54    2.50
  -2   0   5    0.86    1.96
   2   0  -5    0.57    1.98
   2   0  -5    2.37    2.35
   2   0  -5    0.49    2.63
   2   0  -5    0.73    3.21
  -2   0   4    7.23    2.83
   2   0  -4    9.48    2.91
   2   0  -4   11.37    3.62
   2   0  -4    7.63    2.58
  -2   0   4    8.31    2.08
   2   0  -4    9.20    2.19
  -2   0   3    1.37    2.15
   2   0  -3    2.80    2.33
   2   0  -3    1.92    2.12
   2   0  -2  371.95    4.75
   2   0  -2  376.83    4.03
  -2   0   2  391.18    4.83
   2   0  -1    2.51    1.74
  -2   0   1    0.41    1.65
  -2   0   1    0.29    0.66
  -2   0   0  576.51    5.98
   2   0   0  575.61    4.27
   2   0   0  561.54    5.87
  -2   0  -1    0.46    2.04
   2   0   1   -0.20    1.84
   2   0   1    0.69    1.42
  -2   0  -1    0.91    1.95
  -2   0  -1    0.17    1.49
  -2   0  -2  632.41    8.32
   2   0   2  643.79    5.64
  -2   0  -2  624.42    8.00
  -2   0  -2  650.71    5.93
   2   0   2  647.57    8.06
  -2   0  -2  642.77    5.69
  -2   0  -3    0.57    2.09
   2   0   3    0.92    2.64
  -2   0  -3   -0.57    2.00
  -2   0  -3   -0.29    2.79
  -2   0  -3    1.02    2.83
   2   0   3    0.51    1.90
  -2   0  -4 1385.48   14.66
  -2   0  -4 1367.00    9.82
   2   0   4 1365.11    9.69
  -2   0  -4 1370.09   14.04
   2   0   4 1377.14   14.00
  -2   0  -4 1365.51   10.19
  -2   0  -5    0.75    2.73
   2   0   5    6.36    3.63
  -2   0  -5    0.95    2.66
  -2   0  -5    0.68    3.59
  -2   0  -5    1.83    3.77
   2   0   5    4.79    2.57
  -2   0  -6  114.27    6.61
   2   0   6  127.65    4.44
  -2   0  -6  122.25    6.22
  -2   0  -6  125.27    4.42
   2   0   6  127.26    6.25
  -2   0  -6  122.05    4.70
  -2   0  -7    2.20    3.29
   2   0   7    1.57    4.40
  -2   0  -7   -0.06    4.77
  -2   0  -7   -1.68    4.29
   2   0   7    1.16    3.04
  -2   0  -7    0.34    2.99
  -2   0  -8  559.05   13.31
   2   0   8  587.81   13.58
  -2   0  -8  625.47   14.92
  -2   0  -8  607.48    9.63
   2   0   8  614.26    9.64
  -2   0  -8  616.62   10.31
  -2   0  -9    0.02    3.74
  -2   0  -9    0.01    4.11
   2   0   9   -0.35    3.74
  -2   0  -9   -0.13    4.48
  -2   0 -10   70.28    5.92
  -2   0 -11    0.88    4.97
   2   1 -13    6.26    5.61
   2  -1 -13    3.16    5.51
   2   1 -12    3.78    5.12
   2  -1 -12    3.56    5.18
   2   1 -11    0.04    4.51
   2   1 -10  283.32    7.87
   2  -1 -10  269.40   11.50
   2   1 -10  278.35   11.28
   2  -1 -10  284.60    8.09
   2   1  -9   93.35    4.56
   2   1  -9   84.33    7.12
   2   1  -9   88.29    6.39
   2  -1  -9   98.76    7.34
  -2  -1   9   99.56    4.58
   2  -1  -9   96.55    5.12
   2   1  -9   90.11    5.05
   2   1  -8    4.93    3.27
   2  -1  -8    5.08    3.51
  -2   1   8    3.55    3.60
  -2  -1   8    5.09    4.12
   2  -1  -8    6.39    2.90
  -2   1   8    4.69    2.67
   2   1  -8    6.71    4.33
   2   1  -8    5.02    4.59
   2  -1  -8    4.27    5.09
   2  -1  -8    6.56    3.99
   2   1  -8    5.34    3.15
  -2  -1   8    6.09    2.96
   2  -1  -7  218.63    6.93
  -2   1   7  207.55    4.60
   2   1  -7  221.25    5.15
   2   1  -7  207.92    7.80
   2   1  -7  205.92    7.16
   2  -1  -7  214.74    5.56
  -2  -1   7  210.92    5.01
   2  -1  -7  208.94    7.92
   2   1  -7  213.65    5.51
   2  -1  -7  220.94    4.89
  -2   1   7  217.74    6.65
  -2  -1   7  202.89    6.99
   2   1  -6    2.03    2.59
  -2  -1   6    3.30    3.23
   2  -1  -6    3.71    2.65
   2   1  -6    1.98    3.26
   2  -1  -6    4.60    3.44
   2   1  -6    0.03    3.43
   2   1  -6    0.74    2.37
  -2   1   6    0.19    2.07
   2  -1  -6    1.38    2.90
   2  -1  -6   -0.40    2.11
  -2   1   6    1.18    2.85
  -2  -1   6    0.61    2.29
  -2  -1   5  610.73    6.33
   2   1  -5  618.13    9.78
   2   1  -5  605.68    6.77
   2   1  -5  607.30    6.39
   2  -1  -5  613.17    9.99
   2  -1  -5  625.58    8.61
   2  -1  -5  607.02    5.92
   2  -1  -5  609.69    6.92
  -2   1   5  600.87    5.82
  -2  -1   5  609.12    9.03
   2   1  -5  621.10    9.28
  -2   1   5  607.10    8.30
   2  -1  -4  655.16    9.25
  -2   1   4  652.35    5.39
   2  -1  -4  668.48    7.85
  -2  -1   4  658.67    6.01
   2   1  -4  666.50    6.10
   2   1  -4  641.31    6.30
   2   1  -4  655.27    8.67
   2  -1  -4  655.99    5.47
   2  -1  -4  654.00    6.48
  -2   1   4  661.53    7.73
  -2  -1   4  650.76    8.53
  -2  -1   3  987.00   24.64
   2  -1  -3  993.20    7.98
   2   1  -3  968.90    9.10
   2   1  -3  989.13   24.91
   2  -1  -3  959.42    6.88
  -2   1   3  992.09    7.86
   2   1  -3  952.13    6.72
  -2  -1   3  951.95    8.89
  -2  -1   2 1203.48    8.64
   2  -1  -2 1190.81   29.75
   2  -1  -2 1231.45   27.37
   2   1  -2 1182.83    8.58
  -2   1   2 1216.88   29.99
  -2  -1   1 1025.58   22.08
   2   1  -1  973.91    7.38
  -2   1   1  994.23   27.06
   2  -1  -1 1002.10    6.87
  -2  -1   1  971.98   29.14
   2  -1   0  478.97    5.44
   2   1   0  461.93    5.45
  -2  -1   0  470.85    5.55
  -2   1   0  461.76    5.36
  -2  -1   0  468.32    4.17
   2  -1   1    1.86    2.06
  -2   1  -1    0.68    2.16
   2  -1   1    1.70    1.55
  -2   1  -1    3.83    2.22
  -2  -1  -1    2.99    1.52
   2   1   1    0.93    1.34
  -2  -1  -1    0.88    2.26
  -2   1  -1    0.35    1.57
   2   1   1    1.32    1.72
  -2  -1  -1    4.87    2.00
  -2  -1  -2   93.19    2.75
   2  -1   2   99.32    2.83
   2   1   2   97.32    2.87
  -2  -1  -2   92.18    4.14
   2   1   2   92.95    3.97
  -2   1  -2   97.57    4.13
  -2   1  -2   99.27    3.04
  -2  -1  -2   88.29    4.00
  -2   1  -2  100.38    3.96
  -2  -1  -2   96.24    2.93
   2  -1   2   88.20    3.81
  -2   1  -2   94.12    2.85
  -2  -1  -2   95.86    3.10
   2   1   3  118.10    3.12
   2  -1   3  111.69    4.44
   2   1   3  118.90    4.46
  -2   1  -3  112.00    4.53
   2  -1   3  119.78    3.18
  -2  -1  -3  119.39    4.57
  -2   1  -3  113.96    3.22
  -2  -1  -3  120.03    3.20
  -2  -1  -3  110.89    4.64
  -2   1  -3  118.69    3.28
  -2  -1  -3  118.61    3.39
  -2   1  -3  111.63    4.56
   2   1   4 1142.12    8.81
  -2   1  -4 1158.47    9.21
   2  -1   4 1126.52    8.99
  -2   1  -4 1197.41   13.48
  -2  -1  -4 1113.85    8.82
  -2  -1  -4 1174.61   12.91
  -2   1  -4 1164.60   13.22
  -2  -1  -4 1154.88   13.63
   2  -1   4 1203.88   13.34
   2   1   4 1176.90   12.87
  -2   1  -4 1142.07    9.24
  -2  -1  -4 1131.48    9.49
   2  -1   5    2.09    3.33
  -2  -1  -5    2.49    4.08
  -2   1  -5    2.63    2.76
   2   1   5    0.41    3.44
   2  -1   5    0.27    2.44
  -2  -1  -5    2.08    2.85
  -2  -1  -5    3.73    3.53
  -2   1  -5    2.61    3.40
  -2   1  -5    1.64    3.86
  -2   1  -5    0.75    2.54
  -2  -1  -5    3.15    2.54
   2   1   5    5.25    2.60
   2   1   6    0.56    3.68
   2   1   6    1.57    2.67
  -2   1  -6    3.39    3.02
  -2  -1  -6    2.06    4.23
   2  -1   6    4.64    4.14
  -2   1  -6    4.71    3.05
   2  -1   6    4.32    2.97
  -2  -1  -6    1.21    3.72
  -2   1  -6    4.80    4.16
  -2  -1  -6    2.16    3.09
  -2  -1  -6    4.49    2.85
  -2   1  -6    4.07    4.15
  -2   1  -7    0.71    4.27
  -2  -1  -7    1.41    3.29
  -2  -1  -7   -0.53    4.00
   2  -1   7   -0.20    4.35
  -2  -1  -7   -0.62    2.98
   2  -1   7    0.90    3.12
  -2   1  -7    2.86    4.43
   2   1   7    0.68    4.10
  -2  -1  -7    0.78    4.63
   2   1   7    0.87    2.95
  -2   1  -7    0.22    3.02
  -2  -1  -8  152.30    8.55
  -2  -1  -8  134.57    7.55
   2  -1   8  146.40    5.65
  -2   1  -8  148.91    8.33
  -2   1  -8  148.84    5.68
   2   1   8  145.45    7.58
  -2   1  -8  129.95    7.70
   2  -1   8  130.09    7.76
   2   1   8  150.10    5.52
  -2   1  -8  157.41    5.97
  -2  -1  -8  138.88    5.39
  -2  -1  -8  147.16    5.98
  -2   1  -9    0.95    5.68
  -2  -1  -9    4.90    3.87
  -2  -1  -9    4.83    4.37
   2  -1   9    6.25    4.02
  -2   1  -9    3.95    4.18
  -2   1  -9    5.97    4.05
  -2  -1 -10   11.34    4.87
  -2   1 -10    4.81    4.57
  -2   1 -10   13.76    4.87
  -2   1 -11    5.01    5.12
  -2  -1 -11    6.94    5.06
   2   2 -13   13.32    5.82
   2  -2 -13   10.39    6.10
   2  -2 -12   85.50    6.63
   2   2 -12   85.59    6.43
   2  -2 -11   36.91    5.42
   2   2 -11   41.12    5.19
   2   2 -10   41.02    6.68
   2   2 -10   56.04    4.60
   2  -2 -10   60.67    5.13
   2   2 -10   60.28    4.95
   2  -2 -10   54.48    7.04
   2   2  -9  100.69    5.02
  -2  -2   9  100.51    4.74
   2   2  -9   95.48    7.25
   2   2  -9   93.08    6.66
   2  -2  -9   98.41    7.60
   2   2  -9  100.13    4.69
  -2  -2   9   90.12    6.51
   2  -2  -9  100.30    5.23
  -2  -2   8   30.79    4.83
   2  -2  -8   26.79    5.21
   2   2  -8   25.57    3.57
   2   2  -8   27.88    5.23
  -2  -2   8   26.79    3.42
   2   2  -8   29.19    3.56
   2  -2  -8   31.23    3.82
   2  -2  -8   25.19    4.13
   2  -2  -8   26.80    3.04
   2   2  -8   25.23    4.81
   2  -2  -7  387.14    8.33
   2   2  -7  375.12    6.74
   2  -2  -7  390.44   10.13
  -2  -2   7  358.31    6.33
   2  -2  -7  382.50    5.79
   2   2  -7  358.91    9.48
  -2   2   7  373.56    5.65
   2   2  -7  367.10    6.47
  -2   2   7  375.00    8.03
   2   2  -7  385.64    9.39
  -2  -2   7  379.14    9.20
   2  -2  -7  369.32    6.93
   2   2  -6  680.31   11.02
   2   2  -6  659.84    7.56
  -2   2   6  669.93    9.34
  -2  -2   6  668.22    7.50
   2  -2  -6  669.05    6.61
   2   2  -6  667.28   11.24
   2  -2  -6  693.77    9.69
   2  -2  -6  697.51   11.75
   2  -2  -6  648.94    7.92
   2   2  -6  650.52    7.73
  -2   2   6  664.46    6.52
  -2  -2   6  653.83   10.61
  -2  -2   5   39.06    2.57
   2   2  -5   43.80    3.89
   2  -2  -5   35.02    3.91
   2   2  -5   39.85    2.68
   2  -2  -5   40.38    2.17
   2  -2  -5   38.50    2.89
   2   2  -5   41.26    2.75
  -2   2   5   41.26    2.18
   2  -2  -5   40.76    3.02
  -2   2   5   38.43    2.97
   2   2  -5   35.75    3.76
  -2  -2   5   43.68    3.65
   2  -2  -4  202.66    3.25
  -2   2   4  208.03    3.15
  -2  -2   4  209.62    3.94
   2   2  -4  217.58    5.75
  -2   2   4  212.65    4.43
   2   2  -4  211.87    3.99
   2   2  -4  205.47    4.00
  -2  -2   4  205.38    5.53
   2  -2  -4  204.03    4.14
   2  -2  -4  209.63    5.91
   2  -2  -4  212.19    4.61
   2   2  -3   28.79    3.26
  -2  -2   3   34.61    2.34
   2  -2  -3   27.30    2.05
   2   2  -3   28.95    2.43
  -2  -2   3   36.34    3.21
   2   2  -3   28.52    2.30
   2  -2  -3   26.96    2.44
  -2   2   3   27.11    2.13
  -2  -2   2  373.21    5.46
   2  -2  -2  377.38    4.16
   2   2  -2  376.66    5.51
   2   2  -2  389.35    3.94
  -2  -2   2  376.72    3.85
   2  -2  -2  381.88    4.19
  -2   2   2  395.89    4.19
   2   2  -1  143.20    3.46
  -2  -2   1  134.29    3.40
   2  -2  -1  134.43    2.78
  -2   2   1  135.13    2.76
   2   2   0 1777.88   40.80
  -2  -2   0 1805.80   34.61
  -2  -2   0 1836.24   41.94
   2  -2   0 1822.70   39.83
  -2   2   0 1850.80   40.11
  -2  -2  -1  848.80   19.99
  -2   2  -1  876.96    8.32
  -2  -2  -1  897.47    8.24
   2   2   1  881.07    8.08
  -2   2  -1  896.90    5.89
   2   2   1  893.14    5.66
   2  -2   1  892.73    8.35
  -2   2  -1  886.17    8.11
  -2  -2  -1  891.39    8.76
   2  -2   1  909.42    5.88
  -2  -2  -1  905.69    5.81
   2   2   2    0.83    2.09
   2  -2   2    1.03    2.19
   2  -2   2    1.36    3.05
  -2   2  -2    0.32    2.87
  -2   2  -2    1.41    2.15
  -2  -2  -2    1.95    2.06
  -2  -2  -2    0.11    2.77
  -2  -2  -2   -0.38    1.96
   2   2   2    1.22    2.84
  -2   2  -2    1.55    3.03
  -2  -2  -2    2.15    3.15
  -2   2  -2    1.21    2.17
  -2  -2  -2    0.98    2.40
  -2   2  -3  349.57    6.88
  -2  -2  -3  346.51    7.28
  -2   2  -3  346.65    4.83
   2   2   3  343.49    6.60
  -2   2  -3  346.69    4.93
  -2   2  -3  345.57    6.96
  -2  -2  -3  354.36    6.75
  -2  -2  -3  351.90    4.81
  -2  -2  -3  341.41    4.65
   2  -2   3  333.00    6.84
   2  -2   3  349.43    4.89
   2   2   3  341.15    4.61
  -2  -2  -3  354.90    5.20
  -2  -2  -4    2.66    3.27
  -2   2  -4    1.01    3.16
   2   2   4    0.73    2.87
   2   2   4    1.52    2.04
  -2   2  -4    0.67    2.17
   2  -2   4    3.56    2.24
  -2  -2  -4    3.25    2.16
   2  -2   4    3.18    2.99
  -2   2  -4    3.75    3.20
  -2   2  -4    1.11    2.34
  -2  -2  -4    0.94    2.83
  -2  -2  -4    1.12    2.32
   2   2   5    7.56    2.54
  -2   2  -5    7.35    3.70
   2  -2   5    8.69    3.92
  -2   2  -5    7.98    2.76
   2  -2   5    7.15    2.79
  -2  -2  -5   13.12    4.14
  -2  -2  -5    7.87    2.61
  -2   2  -5    5.93    3.78
  -2  -2  -5    7.91    3.42
  -2  -2  -5   15.20    3.07
   2   2   5    5.61    3.37
  -2   2  -5    8.06    2.72
   2   2   6  461.22   10.08
  -2   2  -6  464.49   10.71
   2  -2   6  468.87   10.71
  -2  -2  -6  467.19   11.36
  -2   2  -6  467.68   10.69
  -2  -2  -6  458.84   10.12
  -2  -2  -6  456.47    7.80
  -2   2  -6  454.46    7.41
   2   2   6  449.58    6.97
  -2  -2  -6  477.20    7.21
   2  -2   6  449.72    7.33
  -2   2  -6  460.48    7.45
  -2   2  -7   11.42    4.81
   2   2   7   13.89    3.13
  -2   2  -7   13.53    3.44
   2   2   7   13.54    4.31
  -2  -2  -7   12.74    3.24
  -2  -2  -7   13.24    3.61
  -2  -2  -7   12.56    5.01
   2  -2   7   13.94    4.73
  -2   2  -7   13.43    4.54
  -2   2  -7   16.46    3.38
  -2  -2  -7   15.64    4.51
   2  -2   7   13.37    3.31
   2  -2   8    1.59    3.56
  -2  -2  -8    0.55    4.63
  -2   2  -8    3.58    5.14
   2  -2   8   -2.30    4.95
   2   2   8    0.65    3.22
  -2   2  -8    0.56    5.09
  -2  -2  -8    0.15    5.89
  -2   2  -8    1.37    3.50
  -2  -2  -8    2.01    3.25
  -2   2  -8    1.09    3.50
  -2  -2  -8    3.87    3.96
  -2   2  -9   26.66    4.40
   2  -2   9   23.33    6.48
  -2   2  -9   20.87    6.46
  -2   2  -9   25.12    4.48
   2  -2   9   25.80    4.42
  -2  -2  -9    5.09    2.08
  -2  -2  -9   29.74    4.71
  -2  -2 -10    5.95    5.11
  -2   2 -10    6.05    4.66
   2  -2  10    9.71    4.70
  -2   2 -10    8.93    4.66
  -2   2 -11   30.77    5.41
  -2  -2 -11   28.06    5.55
   2  -3 -13   50.99    6.61
   2   3 -13   42.86    5.99
   2  -3 -12   36.54    5.96
   2   3 -12   37.04    5.52
   2   3 -11  138.36    6.72
   2  -3 -11  139.63    7.08
   2  -3 -10    2.41    4.18
   2   3 -10    4.39    3.82
   2  -3 -10   -1.09    6.37
   2   3 -10    2.45    4.92
  -2  -3  10    1.22    3.64
   2   3 -10    1.18    3.85
   2   3  -9   13.49    5.52
   2   3  -9   11.96    3.71
   2  -3  -9   14.83    5.71
   2   3  -9   15.79    3.72
   2   3  -9   15.49    5.23
  -2  -3   9   14.24    3.57
  -2  -3   9   14.81    4.92
   2  -3  -9   13.36    3.88
   2   3  -8  229.01    5.97
   2  -3  -8  224.75    9.15
   2   3  -8  228.02    6.08
   2   3  -8  227.06    8.70
   2   3  -8  225.29    8.49
  -2  -3   8  214.24    8.18
   2  -3  -8  224.47    6.33
  -2  -3   8  227.01    5.86
  -2   3   7    1.11    2.94
   2  -3  -7    3.65    3.25
  -2  -3   7    1.07    3.75
  -2  -3   7    1.51    2.90
   2   3  -7    3.79    4.00
   2  -3  -7    2.35    3.20
   2  -3  -7    1.28    4.57
   2   3  -7    2.81    3.96
   2   3  -7    2.03    2.89
   2  -3  -7    3.03    2.36
   2   3  -7    4.31    2.99
   2  -3  -6  279.33    6.27
  -2   3   6  266.80    5.99
  -2  -3   6  270.21    5.30
  -2   3   6  271.36    4.24
   2   3  -6  283.24    5.49
   2  -3  -6  267.99    4.34
   2  -3  -6  284.14    8.17
   2  -3  -6  269.89    5.63
   2   3  -6  278.63    7.80
   2   3  -6  277.92    5.36
   2   3  -6  271.09    7.55
  -2  -3   6  253.23    7.39
   2   3  -5    9.28    2.24
  -2  -3   5    6.40    3.09
  -2   3   5    6.84    1.70
   2  -3  -5    7.60    2.17
   2   3  -5    7.05    2.42
   2  -3  -5    8.62    1.74
   2  -3  -5    6.33    3.32
  -2   3   5    9.22    2.22
   2   3  -5    8.73    3.37
  -2  -3   5    6.47    2.27
   2  -3  -5    8.03    2.46
   2   3  -4  543.87    5.74
  -2  -3   4  552.70    8.61
  -2  -3   4  547.41    6.02
   2  -3  -4  537.47    8.64
   2  -3  -4  546.61    6.25
   2   3  -4  555.90    6.16
   2   3  -4  538.11    8.67
   2  -3  -4  555.10    6.14
  -2   3   4  553.64    6.16
  -2  -3   3  255.72    4.05
   2   3  -3  245.96    3.83
   2  -3  -3  244.73    3.64
   2   3  -3  260.73    4.20
  -2   3   3  244.85    3.56
   2   3  -3  243.98    5.83
   2  -3  -3  246.75    4.12
  -2  -3   3  248.87    5.64
  -2  -3   2  602.84    7.20
  -2   3   2  604.94    3.98
  -2  -3   2  604.85    5.01
   2  -3  -2  620.50    4.80
   2  -3  -2  616.76    5.25
   2   3  -2  597.32    7.17
   2   3  -2  614.39    5.08
  -2   3   2  621.92    4.78
   2   3  -1   15.45    1.91
   2  -3  -1   14.47    1.47
  -2  -3   1   16.73    1.51
  -2   3   1   13.72    1.42
  -2  -3   1   15.44    1.98
   2   3   0  195.39    2.76
   2   3   0  198.39    3.95
  -2  -3   0  196.34    3.52
  -2  -3   0  204.51    2.89
  -2  -3   0  198.46    4.03
  -2   3   0  198.33    3.75
   2  -3   0  194.51    3.67
   2  -3   1    6.25    2.61
  -2  -3  -1    6.29    1.75
  -2  -3  -1    6.24    2.37
  -2   3  -1    6.94    2.66
  -2  -3  -1    7.20    1.59
   2   3   1    6.15    1.73
  -2  -3  -1    9.08    2.73
  -2   3  -1    7.35    2.24
   2  -3   1    6.69    1.85
  -2   3  -1    8.35    1.94
  -2  -3  -1    8.46    2.15
   2   3   1    9.07    2.42
  -2   3  -2 1839.10   34.85
  -2  -3  -2 1857.73   14.16
   2  -3   2 1810.59   36.97
  -2   3  -2 1831.88   12.62
   2  -3   2 1849.98   13.66
  -2  -3  -2 1817.55   35.08
  -2   3  -2 1878.12   13.78
  -2  -3  -2 1866.22   39.10
  -2  -3  -2 1824.54   12.72
  -2   3  -2 1840.73    9.54
  -2  -3  -2 1915.59   35.90
   2   3   2 1845.52   34.65
   2   3   2 1807.04   12.49
  -2   3  -3  142.78    3.31
   2   3   3  141.01    4.54
  -2   3  -3  142.81    4.73
   2  -3   3  146.15    3.53
   2   3   3  147.82    3.26
  -2  -3  -3  141.27    3.27
  -2   3  -3  143.87    3.53
  -2   3  -3  154.55    5.08
  -2  -3  -3  147.68    4.69
  -2  -3  -3  148.13    3.78
  -2  -3  -3  140.45    5.23
  -2  -3  -3  143.78    3.39
   2  -3   3  141.39    4.98
  -2   3  -4    3.72    2.18
   2  -3   4    3.04    3.32
  -2  -3  -4    3.20    2.38
   2   3   4    3.42    2.06
   2  -3   4    4.46    2.46
  -2   3  -4    3.88    3.41
  -2  -3  -4    3.68    2.44
  -2  -3  -4    4.71    3.40
  -2   3  -4    4.22    2.56
  -2   3  -4    4.36    3.09
  -2  -3  -4    4.47    2.16
   2   3   4    1.04    2.77
  -2  -3  -4    3.07    2.92
   2  -3   5  492.32   10.27
   2   3   5  508.48    9.47
  -2  -3  -5  485.80    6.58
  -2  -3  -5  496.10   10.62
   2   3   5  503.83    6.59
   2  -3   5  478.24    7.07
  -2   3  -5  518.50   10.53
  -2   3  -5  494.36    9.87
  -2  -3  -5  480.38    9.34
  -2   3  -5  482.99    7.12
  -2   3  -5  498.52    6.93
  -2  -3  -5  492.01    7.42
  -2  -3  -6    9.50    3.44
  -2  -3  -6   14.69    4.97
  -2  -3  -6   14.32    4.17
   2   3   6    9.17    3.84
  -2   3  -6   13.01    3.02
  -2  -3  -6   10.79    2.90
   2  -3   6    9.54    3.15
   2   3   6   14.20    2.84
  -2   3  -6   11.63    4.35
  -2   3  -6    7.55    4.52
   2  -3   6   10.88    4.49
  -2   3  -6   11.99    3.32
   2  -3   7  282.73    9.53
   2   3   7  265.43    8.61
  -2  -3  -7  269.91    8.73
  -2   3  -7  283.17    9.42
   2   3   7  280.02    6.15
  -2  -3  -7  273.33    6.19
  -2   3  -7  271.92    9.38
  -2   3  -7  282.42    6.66
   2  -3   7  287.99    6.73
  -2   3  -7  278.12    6.56
  -2  -3  -7  288.41    7.16
  -2  -3  -7  276.99   10.20
   2  -3   8   33.79    4.23
  -2  -3  -8   33.59    3.81
   2   3   8   32.35    3.71
   2  -3   8   36.82    6.20
  -2   3  -8   31.06    6.03
  -2  -3  -8   36.41    4.43
  -2   3  -8   28.90    3.99
  -2   3  -8   29.82    4.17
  -2  -3  -8   36.20    6.65
  -2  -3  -8   18.26    4.38
  -2   3  -8   32.00    6.01
  -2  -3  -9   28.80    4.80
  -2   3  -9   26.25    6.39
  -2   3  -9   32.22    4.49
   2  -3   9   29.20    6.27
   2  -3   9   29.04    4.47
  -2   3  -9   24.98    4.47
  -2   3  -9   28.74    6.50
  -2   3 -10  105.25    6.26
   2  -3  10   99.59    6.11
  -2   3 -10   88.78    6.05
  -2  -3 -10  109.09    6.77
  -2  -3 -11   36.31    6.06
  -2   3 -11   46.58    5.63
   2   4 -13   12.26    5.52
   2  -4 -13    6.88    6.04
   2   4 -12   14.07    5.22
   2  -4 -12   17.75    5.54
   2  -4 -11    3.09    5.09
   2   4 -11   -1.44    4.38
   2   4 -11   -0.24    4.20
   2  -4 -10    4.23    4.27
  -2  -4  10    3.23    5.36
  -2  -4  10    5.45    3.85
   2  -4 -10    1.85    6.27
   2   4 -10    0.87    5.62
   2   4 -10    3.38    3.82
   2   4 -10    5.66    4.03
   2  -4  -9    0.45    3.84
  -2  -4   9   -0.09    4.78
  -2  -4   9   -0.71    3.44
   2  -4  -9    0.88    5.68
   2   4  -9    3.47    3.66
   2   4  -9    3.29    5.15
   2   4  -9    1.15    3.41
   2   4  -9    0.53    4.96
   2   4  -8  494.52    8.15
   2   4  -8  505.79   12.01
   2   4  -8  500.02    8.37
  -2  -4   8  492.26    8.19
   2  -4  -8  514.67   12.66
   2   4  -8  489.92   11.71
   2  -4  -8  498.31    8.71
  -2  -4   8  474.73   11.49
  -2  -4   7   75.54    3.98
   2   4  -7   86.50    5.75
   2  -4  -7   85.55    5.95
   2   4  -7   87.31    4.23
   2   4  -7   77.76    5.83
   2   4  -7   82.23    3.97
   2  -4  -7   87.54    4.32
   2  -4  -7   85.51    4.52
  -2  -4   7   77.37    5.56
   2   4  -6  132.73    5.79
  -2   4   6  138.06    3.17
   2  -4  -6  143.97    6.23
   2  -4  -6  133.83    4.47
   2   4  -6  136.83    4.33
   2   4  -6  135.99    6.21
   2  -4  -6  142.97    3.27
  -2  -4   6  138.26    6.11
   2  -4  -6  147.55    4.51
  -2  -4   6  133.83    4.23
   2   4  -6  139.93    4.12
  -2   4   6  147.62    4.55
   2  -4  -5   46.39    3.99
   2   4  -5   45.20    4.20
  -2  -4   5   43.68    2.91
  -2  -4   5   39.81    3.98
   2   4  -5   45.08    3.01
   2  -4  -5   40.15    1.94
   2  -4  -5   41.88    2.65
   2   4  -5   42.85    2.61
   2  -4  -5   42.41    2.79
  -2   4   5   42.87    2.56
  -2   4   5   38.64    1.86
   2   4  -4 1243.04   13.01
   2   4  -4 1219.67    8.98
  -2  -4   4 1235.01   12.71
   2  -4  -4 1251.23   12.74
   2  -4  -4 1252.66    8.23
  -2   4   4 1264.32    8.13
  -2  -4   4 1244.00    8.93
   2   4  -4 1217.69    8.14
   2  -4  -4 1218.36    8.76
   2  -4  -3   29.20    2.30
  -2  -4   3   35.20    2.94
   2  -4  -3   29.24    1.74
   2  -4  -3   37.06    2.77
   2   4  -3   30.19    2.36
   2   4  -3   28.30    2.99
  -2   4   3   27.80    2.25
  -2   4   3   35.89    1.76
   2   4  -3   29.55    4.20
  -2  -4   3   30.46    4.02
   2  -4  -2 1752.70   33.60
  -2   4   2 1701.72   29.85
  -2   4   2 1727.85   28.40
  -2  -4   2 1697.07   33.70
   2  -4  -2 1692.54   28.19
   2   4  -2 1764.78   34.67
  -2   4   2 1710.07   29.11
   2  -4  -2 1759.04   31.22
  -2  -4   2 1689.90   48.38
   2   4  -2 1710.34   48.80
   2   4  -1  568.25    6.76
   2  -4  -1  557.20    4.97
   2   4  -1  566.86    4.74
  -2   4   1  581.33    5.02
  -2  -4   1  576.66    4.80
  -2  -4   1  573.21    6.81
   2  -4  -1  567.51    3.90
  -2   4   0    6.26    1.76
   2   4   0    7.93    1.46
   2   4   0    7.13    1.99
  -2  -4   0    4.81    1.79
  -2  -4   0    5.09    1.43
   2  -4   0    6.67    1.68
  -2  -4   0    5.42    1.92
  -2  -4  -1  289.43    5.23
  -2  -4  -1  303.50    3.79
  -2  -4  -1  310.47    3.86
  -2   4  -1  309.04    4.97
   2  -4   1  312.99    3.96
   2   4   1  309.30    3.72
  -2  -4  -1  313.01    5.87
  -2   4  -1  324.35    5.73
   2  -4   1  299.62    5.60
  -2   4  -1  307.27    3.96
   2   4   1  314.69    5.31
  -2  -4  -1  308.51    5.45
   2   4   2  245.65    5.23
   2  -4   2  246.88    4.03
  -2  -4  -2  249.26    6.08
   2  -4   2  237.62    5.64
  -2   4  -2  249.57    5.16
  -2   4  -2  243.28    5.69
  -2   4  -2  245.38    4.04
  -2  -4  -2  263.24    5.50
  -2  -4  -2  249.46    4.33
  -2  -4  -2  262.82    3.86
   2   4   2  256.71    3.73
  -2   4  -2  252.01    3.68
  -2  -4  -2  247.99    3.92
   2  -4   3   50.36    2.74
  -2  -4  -3   53.07    4.06
  -2   4  -3   47.57    3.78
   2   4   3   52.69    2.35
  -2   4  -3   47.58    2.72
  -2   4  -3   49.38    3.29
  -2  -4  -3   51.76    3.41
  -2   4  -3   49.41    2.36
  -2  -4  -3   52.93    2.45
   2  -4   3   47.27    3.84
  -2  -4  -3   52.60    2.58
   2   4   3   49.21    3.19
  -2  -4  -3   49.62    2.88
  -2   4  -4    6.23    2.11
   2  -4   4    2.94    2.52
  -2  -4  -4    4.85    2.57
  -2   4  -4    3.75    2.91
   2   4   4    2.77    2.02
   2  -4   4    3.47    3.41
  -2   4  -4    4.57    2.54
  -2   4  -4    4.10    3.45
  -2  -4  -4    3.93    2.10
   2   4   4    4.29    2.82
  -2  -4  -4    2.87    2.18
  -2  -4  -4    2.64    2.82
  -2  -4  -4    5.37    3.32
  -2   4  -5   12.46    3.86
   2   4   5   14.69    3.57
  -2   4  -5   20.02    4.33
   2   4   5   15.52    2.57
  -2  -4  -5   14.66    3.63
  -2  -4  -5   18.35    4.29
   2  -4   5   12.31    3.00
  -2   4  -5   18.53    3.16
   2  -4   5   14.45    4.16
  -2  -4  -5   15.40    2.70
  -2   4  -5   18.67    2.78
  -2  -4  -5   23.03    3.24
   2  -4   6  313.15    9.40
   2   4   6  305.61    8.26
  -2   4  -6  319.68    8.94
  -2   4  -6  312.74    9.30
  -2  -4  -6  296.57    8.29
   2  -4   6  311.31    6.55
  -2   4  -6  321.55    6.59
   2   4   6  325.63    5.93
  -2  -4  -6  327.80   10.11
  -2   4  -6  324.10    6.27
  -2  -4  -6  316.86    6.94
  -2  -4  -6  315.91    5.94
  -2   4  -7   16.15    4.74
   2   4   7   23.84    3.24
  -2  -4  -7   23.72    4.00
  -2   4  -7   24.07    3.60
   2   4   7   17.97    4.37
  -2   4  -7   20.11    5.00
  -2  -4  -7   19.89    5.79
  -2  -4  -7   27.63    3.31
  -2  -4  -7   21.04    4.49
   2  -4   7   25.56    5.13
  -2   4  -7   27.56    3.53
   2  -4   7   26.15    3.66
  -2  -4  -8    2.91    2.91
   2  -4   8    4.20    5.24
  -2   4  -8    7.44    5.32
  -2   4  -8    8.84    3.57
  -2  -4  -8    7.57    5.76
  -2   4  -8    5.42    5.51
  -2   4  -8    4.80    3.77
  -2  -4  -8    9.36    3.99
   2  -4   8    8.15    3.83
  -2   4  -9    3.11    5.51
   2  -4   9    8.09    4.22
  -2   4  -9    4.15    4.11
  -2  -4  -9    7.53    4.63
  -2   4  -9    5.28    4.01
  -2   4 -10    3.65    4.43
  -2  -4 -10    4.93    4.96
  -2   4 -10    3.67    4.75
   2  -4  10    5.37    4.86
  -2   4 -11    6.75    5.32
  -2  -4 -11    9.79    5.91
   2  -5 -13   63.51    7.12
   2   5 -12   27.42    5.25
   2  -5 -12   36.16    5.96
   2   5 -11   -0.32    4.51
   2   5 -11    2.76    4.43
  -2  -5  11   -0.07    4.43
   2  -5 -11    2.77    4.94
   2   5 -10    2.88    3.83
   2  -5 -10    0.71    4.19
  -2  -5  10   -1.98    5.15
  -2  -5  10    0.21    3.86
   2  -5 -10    6.22    5.93
   2   5 -10    0.62    5.90
   2   5 -10    3.18    4.14
  -2  -5   9  144.56    5.74
   2  -5  -9  152.75    8.81
   2   5  -9  137.33    5.71
   2   5  -9  139.28    8.19
   2   5  -9  150.12    5.61
  -2  -5   9  139.32    7.98
   2  -5  -9  149.32    6.06
   2   5  -8  183.37    8.26
   2  -5  -8  176.95    8.55
  -2  -5   8  183.36    5.71
   2  -5  -8  195.50    6.08
   2   5  -8  189.83    5.85
   2   5  -8  183.53    5.49
  -2  -5   8  179.01    7.98
   2   5  -7   41.23    5.35
  -2  -5   7   44.84    3.74
  -2  -5   7   45.03    5.25
   2   5  -7   44.22    3.76
   2  -5  -7   42.80    5.31
   2  -5  -7   43.87    3.71
   2   5  -7   45.25    3.38
  -2  -5   6  100.81    4.00
   2  -5  -6   92.82    3.79
   2   5  -6   89.95    3.58
   2  -5  -6   92.40    2.68
   2  -5  -6   93.80    4.03
   2   5  -6   95.45    3.99
  -2   5   6   90.29    3.61
   2   5  -6  100.15    5.66
  -2  -5   6   96.91    5.40
   2  -5  -6   88.60    5.67
   2  -5  -5  179.25    3.91
   2   5  -5  175.07    6.26
  -2  -5   5  172.03    4.29
   2  -5  -5  179.80    6.28
   2   5  -5  174.02    3.89
   2  -5  -5  170.23    4.27
   2   5  -5  169.98    4.35
  -2   5   5  181.52    3.84
  -2  -5   5  173.21    6.14
   2  -5  -4  262.32    4.60
   2  -5  -4  257.50    6.55
  -2  -5   4  268.23    4.79
   2   5  -4  261.46    4.18
   2  -5  -4  262.36    3.55
   2   5  -4  264.36    6.98
  -2   5   4  265.97    3.52
   2   5  -4  263.13    4.88
   2  -5  -4  261.03    3.68
  -2  -5   4  263.88    6.79
   2   5  -3   64.76    2.58
   2  -5  -3   64.12    1.63
   2  -5  -3   64.97    2.95
  -2  -5   3   69.67    4.12
   2   5  -3   66.44    3.15
  -2   5   3   62.46    1.94
   2   5  -3   66.62    4.29
  -2   5   3   65.95    1.63
  -2  -5   3   69.00    3.07
   2  -5  -3   63.95    1.95
  -2  -5   2   10.89    3.31
  -2  -5   2   11.46    2.39
  -2   5   2   11.01    1.35
   2  -5  -2   10.69    1.22
   2   5  -2   10.28    3.26
   2   5  -2   10.89    2.43
  -2   5   2   12.22    1.20
   2  -5  -2   10.38    1.56
   2  -5  -2   10.27    1.42
   2  -5  -2   12.06    2.21
  -2  -5   1   88.50    2.69
  -2  -5   1   85.49    2.45
   2   5  -1   83.41    3.27
  -2  -5   1   82.38    3.32
   2   5  -1   91.65    2.48
  -2   5   1   85.04    2.33
   2  -5  -1   84.40    2.29
  -2  -5   0   95.01    2.44
  -2  -5   0   99.22    2.46
   2   5   0   92.93    3.23
   2   5   0   95.04    2.35
  -2   5   0   97.70    3.11
  -2  -5   0   93.79    3.41
   2  -5   0   94.50    2.19
  -2   5   0   93.24    2.18
  -2  -5   0   94.76    3.30
   2  -5   0   93.68    3.02
  -2   5  -1   60.84    3.51
   2  -5   1   53.03    3.56
   2   5   1   54.49    3.20
  -2   5  -1   55.56    2.52
   2  -5   1   60.70    2.59
  -2  -5  -1   56.71    2.41
  -2  -5  -1   52.07    3.72
  -2  -5  -1   54.33    2.45
   2   5   1   52.77    2.29
  -2  -5  -1   55.11    3.27
  -2  -5  -1   57.45    3.42
  -2   5  -1   58.07    2.92
  -2   5  -2 1107.89   11.18
  -2  -5  -2 1173.71   10.41
  -2   5  -2 1172.58   31.42
   2  -5   2 1156.11   11.43
  -2   5  -2 1123.44    9.58
   2  -5   2 1150.75    7.93
   2   5   2 1127.61    7.04
   2   5   2 1151.52   10.18
  -2  -5  -2 1130.21    8.13
  -2  -5  -2 1123.80   10.93
  -2   5  -2 1145.87    6.74
  -2  -5  -2 1123.23    7.17
  -2  -5  -2 1120.08    7.58
  -2  -5  -2 1129.09   11.58
   2  -5   3 1123.17   12.57
   2  -5   3 1117.35    8.72
  -2  -5  -3 1115.24   11.10
   2   5   3 1103.23    7.56
  -2  -5  -3 1080.01    7.65
  -2   5  -3 1102.00   12.41
  -2   5  -3 1092.44   10.76
  -2   5  -3 1108.64    8.73
  -2  -5  -3 1107.61    8.39
  -2  -5  -3 1133.66   12.85
   2   5   3 1116.53   10.90
  -2   5  -3 1102.32    7.57
  -2  -5  -3 1109.86    8.89
   2  -5   4   37.29    3.96
   2   5   4   31.00    3.30
   2  -5   4   32.63    2.81
  -2   5  -4   35.10    3.57
   2   5   4   32.45    2.37
  -2   5  -4   35.70    2.58
  -2  -5  -4   31.26    4.20
  -2  -5  -4   28.55    2.40
  -2   5  -4   29.22    3.76
  -2  -5  -4   31.88    3.44
  -2  -5  -4   33.34    2.85
  -2   5  -4   34.76    2.84
  -2  -5  -4   35.77    3.12
   2  -5   5  131.72    6.17
  -2  -5  -5  138.38    6.71
  -2   5  -5  137.74    4.51
  -2   5  -5  132.86    5.75
   2   5   5  142.54    3.90
  -2  -5  -5  143.65    4.03
  -2  -5  -5  137.17    4.74
   2   5   5  140.83    5.60
  -2   5  -5  144.41    6.49
  -2  -5  -5  139.07    4.42
  -2   5  -5  146.62    4.14
   2  -5   5  151.42    4.62
  -2  -5  -5  137.31    5.56
   2  -5   6   15.41    3.39
  -2   5  -6   12.74    4.84
  -2  -5  -6   13.76    3.61
  -2  -5  -6   13.10    2.77
   2  -5   6   11.86    4.78
   2   5   6    8.62    3.63
  -2   5  -6   12.53    3.00
  -2  -5  -6   14.21    3.95
  -2   5  -6    7.83    4.13
  -2  -5  -6   10.54    5.22
  -2   5  -6   13.71    3.43
   2   5   6   11.52    2.67
   2  -5   7  130.74    5.35
   2  -5   7  125.13    7.53
  -2  -5  -7  113.72    6.27
  -2  -5  -7  123.12    4.52
  -2   5  -7  123.41    7.42
  -2   5  -7  117.86    6.70
  -2  -5  -7  123.63    7.91
  -2   5  -7  135.86    4.95
  -2   5  -7  117.66    5.17
   2   5   7  125.67    4.45
  -2  -5  -7  131.82    5.64
  -2   5  -8    2.60    3.29
  -2   5  -8    1.28    3.78
   2  -5   8   -0.47    5.56
  -2   5  -8   -1.34    4.74
   2  -5   8    1.64    3.80
  -2   5  -8    0.75    5.34
  -2  -5  -8    1.13    3.88
  -2  -5  -8    5.81    5.57
   2  -5   9  188.58    7.11
  -2   5  -9  187.52    7.02
  -2  -5  -9  188.50    7.47
  -2   5  -9  190.15    6.65
   2  -5  10   64.01    5.70
  -2  -5 -10   71.76    6.23
  -2   5 -10   70.75    5.90
  -2   5 -10   65.40    5.29
  -2   5 -11    1.31    5.15
   2  -5  11    2.58    5.35
  -2  -5 -11    3.39    5.58
   2  -6 -13    4.35    6.19
   2   6 -12   49.96    5.46
   2  -6 -12   58.46    6.57
   2  -6 -11   66.64    6.00
   2   6 -11   61.18    5.77
  -2  -6  11   62.05    5.52
   2   6 -11   53.85    5.22
   2  -6 -10   59.10    7.61
  -2  -6  10   71.43    5.24
   2   6 -10   65.14    5.21
   2  -6 -10   65.93    5.27
   2   6 -10   55.34    7.55
   2   6 -10   68.97    4.84
  -2  -6  10   55.86    7.15
   2  -6  -9  300.86   11.19
  -2  -6   9  271.75    7.27
   2  -6  -9  293.45    7.78
   2   6  -9  285.56   10.69
   2   6  -9  295.00    7.57
   2   6  -9  267.06    6.80
  -2  -6   9  271.39   10.45
   2   6  -8    4.83    3.06
   2  -6  -8    3.89    3.59
  -2  -6   8    7.31    5.03
  -2  -6   8    4.48    3.55
   2   6  -8    3.43    4.97
   2   6  -8    7.05    3.64
   2  -6  -8    1.72    5.23
   2   6  -7   11.81    3.05
  -2  -6   7    8.42    4.18
   2  -6  -7   10.07    3.46
   2   6  -7    6.07    4.28
  -2  -6   7   12.17    3.30
   2   6  -7    8.41    3.29
   2  -6  -7    8.20    4.97
  -2  -6   6  282.70    5.95
   2  -6  -6  284.76    5.26
   2   6  -6  282.43    8.63
   2   6  -6  277.09    5.96
   2  -6  -6  266.52    5.76
   2   6  -6  273.79    5.18
   2  -6  -6  271.88    8.29
  -2  -6   6  276.83    8.36
   2  -6  -5  370.56    8.41
  -2  -6   5  391.53    6.17
   2  -6  -5  393.37    4.81
   2   6  -5  366.86    8.76
  -2   6   5  384.47    4.68
   2   6  -5  378.88    6.19
   2   6  -5  389.54    5.36
   2  -6  -5  387.10    5.99
   2  -6  -5  373.58    4.98
  -2  -6   5  391.79    8.76
  -2   6   4  111.21    1.98
   2  -6  -4  117.18    4.87
   2  -6  -4  120.58    2.05
   2   6  -4  115.49    5.24
  -2  -6   4  120.32    3.68
   2   6  -4  115.30    3.70
   2   6  -4  113.34    3.08
   2  -6  -4  116.82    3.41
   2  -6  -4  113.47    1.96
   2  -6  -4  117.97    2.80
  -2   6   4  119.44    2.02
  -2  -6   4  118.41    5.19
   2  -6  -3    1.52    2.30
  -2  -6   3    1.57    2.99
  -2  -6   3   -0.40    2.37
  -2   6   3    1.68    0.73
  -2   6   3    2.07    0.61
   2   6  -3    3.36    3.11
   2  -6  -3    1.86    1.50
   2   6  -3    1.47    2.50
   2  -6  -3    1.62    0.69
   2  -6  -3    1.76    0.60
   2  -6  -2    0.75    1.13
   2  -6  -2    0.43    1.88
   2   6  -2    1.55    3.60
   2  -6  -2    1.80    1.30
  -2   6   2    0.92    1.22
   2   6  -2    0.13    2.63
  -2  -6   2    0.30    3.51
  -2   6   2    0.96    1.09
  -2  -6   2   -0.33    2.56
   2  -6  -2    0.61    2.34
  -2  -6   1 1276.57   30.46
   2  -6  -1 1237.38    7.48
   2   6  -1 1223.14   10.80
  -2   6   1 1255.40   29.64
  -2  -6   1 1245.08   31.63
  -2  -6   1 1220.02   10.81
   2   6  -1 1224.48   29.78
  -2  -6   0  954.36   24.93
   2  -6   0  972.18    8.22
   2   6   0  983.98    9.10
  -2  -6   0  983.67    6.67
  -2   6   0  983.53    8.19
   2  -6   0 1009.61    5.80
  -2  -6   0  970.70    9.49
   2   6   0  967.84    6.32
  -2  -6   0  962.62    9.13
  -2   6   0  967.98   22.33
   2  -6   1  184.57    3.41
  -2  -6  -1  168.51    4.89
   2   6   1  176.47    4.44
  -2  -6  -1  179.98    3.31
   2   6   1  179.14    3.16
   2  -6   1  179.56    4.69
  -2   6  -1  179.05    3.36
  -2   6  -1  186.78    4.77
  -2   6  -1  183.61    3.77
  -2  -6  -1  171.50    4.51
  -2  -6  -1  184.51    5.01
  -2  -6  -1  181.92    3.55
   2  -6   2  110.29    4.47
  -2   6  -2  114.11    3.54
  -2  -6  -2  110.88    2.82
  -2   6  -2  108.99    4.35
  -2  -6  -2  107.58    4.54
  -2  -6  -2  110.85    3.29
  -2  -6  -2  109.84    3.92
   2   6   2  108.92    2.71
  -2  -6  -2  110.34    4.43
  -2   6  -2  113.45    3.15
  -2  -6  -2  113.70    3.15
   2  -6   2  107.46    3.14
   2   6   2  110.98    3.82
  -2   6  -2  109.75    2.48
   2  -6   3  394.24    8.01
  -2   6  -3  393.34    6.62
   2  -6   3  395.97    5.58
  -2   6  -3  388.02    7.89
  -2  -6  -3  387.67    5.67
  -2  -6  -3  392.94    8.10
   2   6   3  384.70    6.72
   2   6   3  403.64    4.80
  -2   6  -3  394.87    5.59
  -2  -6  -3  405.16    7.02
  -2  -6  -3  398.91    4.89
  -2   6  -3  390.09    4.63
  -2  -6  -3  391.99    5.44
  -2   6  -4   21.45    2.74
   2   6   4   20.79    3.06
  -2  -6  -4   19.82    3.04
  -2  -6  -4   16.59    4.14
   2  -6   4   23.23    2.76
  -2   6  -4   24.86    3.79
   2  -6   4   23.94    3.70
  -2   6  -4   22.09    3.20
  -2  -6  -4   23.85    3.26
  -2  -6  -4   22.75    2.42
   2   6   4   25.57    2.25
  -2   6  -4   24.64    2.30
  -2  -6  -4   22.93    2.72
   2  -6   5  461.47   10.36
   2  -6   5  439.98    7.14
   2   6   5  453.01    6.11
  -2   6  -5  449.57   10.22
  -2   6  -5  442.61    9.03
  -2  -6  -5  426.78   10.41
  -2  -6  -5  438.45    8.73
  -2   6  -5  457.00    6.38
  -2  -6  -5  428.33    7.05
  -2  -6  -5  431.14    6.05
  -2  -6  -5  429.32    7.32
   2   6   5  457.45    8.78
  -2   6  -5  439.45    7.08
   2  -6   6  278.12    9.28
   2   6   6  264.48    7.59
  -2   6  -6  258.30    7.99
  -2  -6  -6  271.13    6.60
   2   6   6  266.94    5.31
  -2   6  -6  267.42    6.30
  -2  -6  -6  254.77    7.59
  -2  -6  -6  267.12    9.49
  -2  -6  -6  265.10    5.43
  -2   6  -6  275.40    5.70
  -2   6  -6  278.56    9.13
   2  -6   6  268.93    6.38
   2  -6   7   85.71    6.83
   2  -6   7   90.05    4.88
  -2  -6  -7   75.50    7.01
  -2   6  -7   81.62    5.90
  -2   6  -7   79.28    6.55
  -2   6  -7   83.70    4.68
  -2  -6  -7   80.94    3.94
  -2   6  -7   83.07    4.19
  -2  -6  -7   85.65    4.98
   2  -6   8   11.41    5.92
  -2  -6  -8   11.84    4.19
  -2   6  -8   17.06    3.65
  -2   6  -8   13.01    5.71
  -2   6  -8   12.55    5.06
  -2   6  -8   17.90    4.11
  -2  -6  -8    9.79    5.85
   2  -6   8   15.42    4.12
  -2   6  -9    6.98    3.91
  -2  -6  -9    6.44    4.86
   2  -6   9   11.59    4.60
  -2   6  -9    7.63    4.50
  -2   6 -10   16.59    5.02
   2  -6  10   23.51    5.19
  -2  -6 -10   23.40    5.40
  -2  -6 -11    6.14    5.68
  -2   6 -11    6.08    5.43
   2  -6  11    6.17    5.52
   2  -7 -13    6.08    6.13
   2  -7 -12    3.65    5.91
   2   7 -12    2.37    4.92
  -2  -7  11   52.44    5.44
   2   7 -11   64.78    5.71
   2  -7 -11   61.86    6.07
   2   7 -11   58.14    5.27
  -2  -7  10   41.34    6.47
   2   7 -10   52.82    4.66
   2   7 -10   48.81    7.07
   2  -7 -10   60.84    5.38
  -2  -7  10   54.93    5.07
   2   7 -10   52.43    5.02
   2   7  -9    0.56    3.46
  -2  -7   9    1.14    5.06
  -2  -7   9    3.12    3.80
   2   7  -9    1.63    3.93
   2  -7  -9    0.67    5.35
   2   7  -9    2.62    5.48
   2  -7  -9    1.13    3.75
  -2  -7   8   37.16    5.46
   2   7  -8   37.68    4.07
   2  -7  -8   33.30    5.99
  -2  -7   8   37.54    3.93
   2   7  -8   35.07    3.50
   2  -7  -8   37.53    4.18
   2   7  -8   32.89    5.61
  -2  -7   7  261.21    6.38
   2   7  -7  268.04    9.29
   2  -7  -7  263.25    6.36
   2   7  -7  273.56    6.52
   2   7  -7  259.23    5.59
   2  -7  -7  262.68    9.16
  -2  -7   7  274.43    9.22
   2   7  -6    5.20    2.51
  -2  -7   6    5.21    3.81
   2  -7  -6    3.30    3.03
  -2  -7   6    2.30    2.93
   2  -7  -6    4.52    4.36
   2   7  -6    4.84    4.05
   2   7  -6    3.93    3.06
  -2  -7   5 1344.87   10.92
   2  -7  -5 1411.53    7.10
   2   7  -5 1381.81   16.11
   2  -7  -5 1356.87    9.12
   2   7  -5 1301.62   10.87
   2  -7  -5 1391.53   15.30
  -2   7   5 1353.29    6.91
   2   7  -5 1381.29    9.44
   2  -7  -5 1349.23   10.47
  -2  -7   5 1380.90   15.83
   2  -7  -4  190.11    3.39
  -2  -7   4  189.72    4.44
   2   7  -4  193.85    3.59
   2   7  -4  195.47    6.48
   2   7  -4  190.47    4.53
   2  -7  -4  197.26    5.90
  -2  -7   4  185.90    6.18
   2  -7  -4  189.59    4.07
   2   7  -3  294.19    7.03
   2  -7  -3  290.80    3.55
   2   7  -3  298.49    5.05
   2  -7  -3  290.56    4.41
  -2  -7   3  305.59    5.00
   2  -7  -3  305.90    5.12
  -2  -7   3  298.62    6.98
   2  -7  -2  228.55    2.65
  -2   7   2  234.03    2.73
   2   7  -2  229.92    6.28
   2  -7  -2  243.66    4.34
  -2  -7   2  233.70    6.27
  -2   7   2  239.52    2.70
   2  -7  -2  235.29    3.83
   2   7  -2  246.58    4.57
   2  -7  -2  238.36    2.88
  -2  -7   2  236.59    4.48
  -2  -7   2  233.15    4.31
  -2  -7   1 1308.59   32.53
   2   7  -1 1267.61   31.96
  -2   7   1 1308.41    7.92
  -2  -7   1 1319.04    8.92
   2  -7  -1 1309.32    7.97
  -2  -7   1 1281.77   11.85
   2   7  -1 1291.20   11.84
  -2  -7   0  142.59    5.09
   2  -7   0  136.97    3.86
   2  -7   0  145.15    2.79
  -2  -7   0  144.57    3.35
   2   7   0  134.87    4.36
  -2   7   0  150.02    3.92
  -2   7   0  136.72    2.73
  -2  -7   0  144.26    3.59
  -2  -7   0  144.21    4.61
   2   7   0  144.39    3.19
  -2  -7   0  141.85    4.20
   2  -7   1 1207.06   10.81
   2   7   1 1180.96   10.05
  -2  -7  -1 1182.32   28.16
   2  -7   1 1189.16    7.48
  -2   7  -1 1203.56    8.06
  -2  -7  -1 1162.45   11.16
  -2  -7  -1 1177.54   10.82
  -2   7  -1 1186.65   10.67
  -2   7  -1 1169.47   29.07
  -2  -7  -1 1171.96   10.25
  -2  -7  -1 1195.79    7.86
   2   7   1 1156.26    6.93
  -2  -7  -2   59.56    2.74
  -2  -7  -2   60.13    3.29
  -2  -7  -2   62.32    2.80
  -2  -7  -2   58.44    2.33
  -2  -7  -2   55.62    3.88
  -2   7  -2   61.07    3.84
  -2   7  -2   58.00    2.70
  -2   7  -2   57.98    1.99
  -2   7  -2   57.06    2.77
   2  -7   2   64.54    2.76
   2   7   2   62.91    2.28
   2   7   2   59.88    3.13
   2  -7   2   63.86    3.87
  -2  -7  -2   50.97    3.76
  -2   7  -3   17.61    1.88
  -2   7  -3   20.51    2.67
   2  -7   3   20.34    2.37
  -2   7  -3   19.90    2.33
  -2  -7  -3   18.03    2.12
   2   7   3   15.54    2.56
   2   7   3   17.56    1.87
  -2  -7  -3   17.53    2.81
  -2  -7  -3   19.91    3.64
  -2   7  -3   19.65    3.17
  -2  -7  -3   19.88    2.64
  -2  -7  -3   21.14    2.39
   2  -7   3   18.30    3.16
  -2  -7  -4   90.72    3.83
   2   7   4   91.77    4.26
  -2  -7  -4   91.58    5.42
  -2   7  -4   87.99    3.82
  -2   7  -4   91.56    3.01
   2  -7   4   86.30    5.36
  -2  -7  -4   92.22    3.16
  -2   7  -4   87.32    4.19
  -2  -7  -4   86.12    4.34
   2   7   4   94.61    3.10
  -2  -7  -4   89.00    3.61
   2  -7   4   85.09    3.78
  -2   7  -4   82.28    5.27
  -2   7  -5   27.06    2.69
   2  -7   5   27.62    4.57
   2   7   5   28.43    3.70
  -2   7  -5   29.00    4.48
  -2  -7  -5   25.07    3.71
  -2   7  -5   33.51    3.36
  -2  -7  -5   26.29    4.62
  -2  -7  -5   27.97    2.75
   2  -7   5   33.13    3.44
  -2  -7  -5   30.39    3.22
  -2  -7  -5   27.70    3.38
   2   7   5   30.28    2.64
  -2   7  -5   22.44    3.64
  -2   7  -6    2.91    3.40
   2  -7   6    1.82    4.74
  -2  -7  -6    4.29    2.70
  -2   7  -6    3.39    3.80
  -2  -7  -6    6.78    4.72
  -2  -7  -6    5.51    3.33
  -2   7  -6    5.18    2.81
  -2   7  -6    2.39    4.84
  -2  -7  -6    5.35    3.19
  -2  -7  -6    3.82    3.67
   2   7   6    4.28    3.45
   2  -7   6    2.99    3.32
   2  -7   7    0.72    4.60
   2  -7   7    0.54    3.31
  -2   7  -7    1.24    4.54
  -2  -7  -7    2.77    3.62
  -2   7  -7    0.07    2.87
  -2   7  -7    0.42    4.02
  -2  -7  -7    1.45    5.25
  -2   7  -7    1.43    3.34
  -2   7  -8   18.00    5.84
   2  -7   8   20.68    4.24
  -2   7  -8   13.59    4.09
  -2  -7  -8   18.95    6.47
  -2  -7  -8   16.75    4.43
  -2   7  -8   16.25    3.50
   2  -7   8   12.93    5.94
   2  -7   9   24.67    4.96
  -2  -7  -9   24.09    5.15
  -2   7  -9   21.16    4.83
  -2  -7 -10    1.59    5.09
   2  -7  10    3.86    5.11
   2  -7  11   41.33    6.09
  -2   7 -11   40.50    5.91
  -2  -7 -11   54.63    6.60
   2   8 -12   56.46    6.10
  -2  -8  12   61.37    6.07
   2  -8 -12   61.38    6.86
  -2  -8  11   12.59    5.16
   2  -8 -11   17.25    5.34
   2   8 -11   11.99    5.18
  -2  -8  10   40.83    7.03
   2   8 -10   32.94    7.26
   2   8 -10   49.87    4.45
  -2  -8  10   47.99    5.13
   2  -8 -10   41.76    5.10
   2   8 -10   49.22    5.24
   2   8  -9   48.54    6.76
   2  -8  -9   45.27    6.54
  -2  -8   9   46.26    4.73
   2   8  -9   53.87    4.80
   2   8  -9   46.64    4.02
   2  -8  -9   54.25    4.80
  -2  -8   9   46.28    6.72
  -2  -8   8   32.30    5.94
   2  -8  -8   28.53    4.06
   2   8  -8   27.24    5.91
  -2  -8   8   29.56    4.16
   2  -8  -8   32.08    6.08
   2   8  -8   27.91    4.08
   2   8  -8   29.13    3.28
   2  -8  -7  116.93    4.86
  -2  -8   7  117.55    4.93
   2  -8  -7  113.85    6.97
   2   8  -7  108.33    4.95
   2   8  -7  114.28    4.12
   2   8  -7  115.21    7.18
  -2  -8   7  116.40    6.85
  -2  -8   6   12.37    4.61
   2  -8  -6   12.95    3.25
   2  -8  -6   10.04    4.62
   2   8  -6    9.45    2.54
   2   8  -6    8.99    4.58
   2  -8  -6    8.68    2.67
   2   8  -6   11.83    3.35
  -2  -8   6   10.03    3.32
  -2  -8   5   19.45    4.39
   2  -8  -5   20.31    2.90
  -2  -8   5   21.24    3.22
   2   8  -5   22.84    2.37
   2  -8  -5   20.31    2.38
   2  -8  -5   18.07    4.02
   2   8  -5   20.78    3.32
   2   8  -5   13.08    4.40
  -2  -8   4   57.63    3.15
   2  -8  -4   48.97    2.29
   2  -8  -4   53.19    3.92
   2  -8  -4   55.88    2.83
   2   8  -4   59.38    4.61
   2   8  -4   56.06    2.40
   2   8  -4   57.67    3.26
  -2  -8   4   51.88    4.31
   2  -8  -3   27.19    2.51
   2   8  -3   27.17    2.90
   2  -8  -3   28.15    1.86
   2  -8  -3   30.26    2.41
   2   8  -3   30.06    4.04
  -2  -8   3   29.90    2.88
  -2  -8   3   28.69    3.95
   2  -8  -2   27.32    1.36
   2   8  -2   30.86    2.80
  -2  -8   2   28.99    2.70
   2  -8  -2   27.20    2.51
  -2   8   2   27.08    1.36
   2   8  -2   24.94    3.61
  -2   8   2   28.26    1.34
  -2  -8   2   31.49    2.92
   2  -8  -2   28.09    2.25
  -2  -8   2   27.32    3.56
   2  -8  -2   27.29    1.82
   2  -8  -2   26.74    1.45
   2  -8  -1  429.86    5.00
  -2  -8   1  450.38    7.94
  -2  -8   1  416.74    5.42
   2   8  -1  444.63    7.85
  -2   8   1  431.89    5.01
   2   8  -1  449.93    5.56
  -2  -8   1  446.94    5.86
   2  -8  -1  430.81    4.25
   2  -8  -1  445.01    6.07
   2  -8   0   40.58    2.78
  -2  -8   0   39.68    2.98
  -2   8   0   40.71    2.07
   2   8   0   38.57    2.48
  -2   8   0   40.71    2.80
  -2  -8   0   34.34    3.94
   2   8   0   37.97    3.32
  -2  -8   0   39.18    2.56
  -2  -8   0   40.90    2.98
   2  -8   0   39.47    2.03
  -2  -8   0   43.22    3.55
   2  -8   1  384.91    6.65
  -2   8  -1  387.66    4.60
   2   8   1  373.08    4.32
  -2  -8  -1  385.08    4.51
  -2  -8  -1  380.73    6.65
  -2  -8  -1  376.53    6.37
  -2   8  -1  371.64    6.52
   2  -8   1  372.76    4.58
  -2  -8  -1  382.67    4.71
  -2   8  -1  391.12    4.69
   2   8   1  370.98    6.15
  -2  -8  -1  380.72    7.23
  -2  -8  -1  390.39    5.10
  -2  -8  -2  583.02    8.97
  -2  -8  -2  587.80    6.26
   2  -8   2  586.49    8.88
   2   8   2  583.42    5.31
   2   8   2  587.82    7.64
  -2   8  -2  576.68    4.51
   2  -8   2  583.44    6.21
  -2   8  -2  592.11    6.21
  -2  -8  -2  595.13    5.51
  -2  -8  -2  596.89    8.98
  -2   8  -2  592.39    6.52
  -2   8  -2  602.64    8.96
  -2  -8  -2  604.33    7.98
  -2  -8  -2  595.01    6.27
  -2  -8  -3    9.51    2.40
  -2  -8  -3   11.17    2.58
   2   8   3   11.21    2.48
  -2  -8  -3   12.38    3.65
  -2   8  -3    8.17    3.44
   2   8   3   10.65    1.79
  -2   8  -3   10.48    2.49
  -2   8  -3    9.72    1.70
  -2  -8  -3    8.66    2.61
   2  -8   3   11.21    3.50
  -2  -8  -3    8.53    3.12
  -2  -8  -3    9.97    2.00
   2  -8   3   10.74    2.53
  -2   8  -3   10.54    2.26
   2  -8   4  441.95    9.81
  -2   8  -4  432.26    6.75
  -2  -8  -4  442.15    6.75
   2   8   4  456.20    5.52
  -2  -8  -4  445.88    7.98
  -2   8  -4  441.59    9.74
   2   8   4  441.17    7.80
  -2  -8  -4  451.07    5.61
  -2  -8  -4  435.04    6.77
  -2   8  -4  448.94    5.44
  -2  -8  -4  461.44    9.85
  -2   8  -4  436.79    7.69
   2  -8   4  418.17    6.70
   2  -8   5  156.05    7.23
   2   8   5  153.82    5.57
   2  -8   5  156.08    5.06
  -2   8  -5  166.21    5.15
  -2   8  -5  150.75    5.69
  -2  -8  -5  148.38    7.16
   2   8   5  154.11    3.88
  -2   8  -5  161.97    7.24
  -2  -8  -5  154.51    5.07
  -2  -8  -5  148.96    5.65
  -2  -8  -5  149.60    4.01
  -2   8  -5  151.96    4.01
  -2  -8  -5  162.50    5.02
   2  -8   6  273.70    9.42
  -2   8  -6  285.55    9.49
  -2  -8  -6  186.25    4.50
  -2  -8  -6  281.02    9.82
  -2   8  -6  285.56    6.65
   2  -8   6  277.95    6.65
  -2  -8  -6  198.25    6.62
  -2  -8  -6  292.02    6.74
  -2   8  -6  277.55    5.59
  -2  -8  -6  277.48    6.84
  -2   8  -6  279.85    8.00
   2  -8   7   98.73    7.47
   2  -8   7  107.11    5.29
  -2   8  -7   99.28    7.42
  -2  -8  -7  115.11    7.75
  -2   8  -7  107.50    5.27
  -2   8  -7  104.41    4.26
  -2  -8  -7  116.65    5.45
   2  -8   8  191.29    9.70
   2  -8   8  209.24    7.05
  -2   8  -8  198.47    6.82
  -2  -8  -8  205.11   10.54
  -2  -8  -8  210.82    7.30
  -2   8  -8  188.36    9.54
   2  -8   9    2.39    4.65
  -2   8  -9    0.82    4.67
  -2  -8  -9    1.11    4.77
   2  -8  10   55.13    6.07
  -2   8 -10   58.86    6.06
  -2  -8 -10   65.28    6.26
   2  -8  11   14.44    5.99
  -2  -8 -11    9.28    6.04
  -2   8 -11    8.08    5.73
   2  -9 -12    7.44    5.90
  -2  -9  12    3.44    5.44
   2   9 -12    5.30    5.50
   2  -9 -11   16.77    5.43
   2   9 -11   13.48    5.09
  -2  -9  11   14.28    5.09
   2  -9 -10   33.25    4.95
  -2  -9  10   29.50    7.02
  -2  -9  10   37.78    4.96
   2   9 -10   35.87    5.00
   2   9 -10   28.51    6.80
   2   9  -9  152.64    6.40
   2  -9  -9  161.45    9.08
   2   9  -9  159.78    5.47
   2  -9  -9  154.33    6.28
  -2  -9   9  155.38    6.28
   2   9  -9  159.75    9.30
  -2  -9   9  147.99    8.75
   2   9  -8   71.20    6.97
   2  -9  -8   56.13    6.42
  -2  -9   8   69.56    4.68
   2   9  -8   74.65    3.99
   2   9  -8   69.42    4.83
   2  -9  -8   72.34    4.67
  -2  -9   8   71.24    6.61
  -2  -9   7  250.95    6.49
   2  -9  -7  255.60    9.05
   2   9  -7  240.43    5.38
   2   9  -7  247.62    9.23
   2   9  -7  253.69    6.58
   2  -9  -7  246.52    6.30
  -2  -9   7  256.52    9.28
   2  -9  -6   73.06    3.54
  -2  -9   6   83.23    4.43
   2  -9  -6   80.38    5.74
   2   9  -6   71.84    6.30
   2   9  -6   79.86    4.45
   2   9  -6   77.81    3.35
   2  -9  -6   79.15    4.05
  -2  -9   6   72.63    5.99
  -2  -9   5    8.58    3.95
   2  -9  -5    9.75    2.78
  -2  -9   5   13.50    3.09
   2  -9  -5   10.65    2.38
   2  -9  -5    7.65    3.85
   2   9  -5    9.65    3.20
   2   9  -5    8.85    4.30
   2   9  -5    9.67    2.24
  -2  -9   4    2.69    3.59
   2  -9  -4    4.05    1.85
  -2  -9   4    1.64    2.69
   2  -9  -4    1.48    2.18
   2   9  -4    1.75    2.72
   2  -9  -4    2.18    3.12
   2   9  -4    1.06    3.77
   2  -9  -3 1888.50   12.92
   2  -9  -3 1838.21   39.37
  -2  -9   3 1877.80   46.37
   2   9  -3 1866.84   17.04
   2  -9  -3 1854.62   35.25
  -2  -9   3 1854.99   16.75
   2   9  -3 1855.62   46.88
   2  -9  -2   84.04    1.95
  -2  -9   2   89.49    3.47
   2   9  -2   82.07    4.62
   2   9  -2   90.85    3.42
  -2   9   2   84.90    1.88
  -2   9   2   90.05    1.95
  -2  -9   2   90.89    3.32
   2  -9  -2   79.40    1.94
   2  -9  -2   92.61    3.52
   2  -9  -2   88.07    2.50
   2  -9  -2   84.98    2.70
  -2  -9   2   84.30    4.47
   2  -9  -1  416.09    4.44
   2  -9  -1  423.42    6.39
  -2  -9   1  426.30    5.95
   2   9  -1  426.46    8.03
  -2   9   1  412.29    5.08
   2   9  -1  421.44    5.66
   2  -9  -1  426.74    5.24
  -2  -9   1  425.74    5.67
  -2  -9   1  429.32    8.09
  -2  -9   0  615.36    6.66
  -2   9   0  621.43    7.29
  -2  -9   0  592.90    6.01
   2  -9   0  603.16    5.55
   2   9   0  613.70    6.00
   2  -9   0  606.22    5.07
   2   9   0  598.23    8.50
  -2  -9   0  593.42    9.41
   2  -9   0  608.88    7.30
  -2   9   0  594.09    5.00
  -2  -9   0  609.87    7.43
  -2  -9   0  600.74    8.61
  -2   9  -1    0.64    1.34
  -2  -9  -1    1.34    1.82
   2   9   1    0.98    2.21
   2  -9   1    1.08    1.75
  -2  -9  -1    1.65    3.13
   2  -9   1    1.50    2.45
  -2  -9  -1    0.72    2.53
  -2   9  -1    2.06    2.43
  -2   9  -1    0.82    1.77
  -2  -9  -1    1.56    2.28
  -2  -9  -1    1.03    1.85
   2   9   1    1.64    1.66
  -2  -9  -1    0.47    2.41
  -2  -9  -2  245.63    4.53
   2  -9   2  243.69    6.31
  -2  -9  -2  251.56    6.55
   2  -9   2  246.39    4.43
   2   9   2  240.15    5.31
   2   9   2  242.94    3.73
  -2  -9  -2  242.22    3.84
  -2  -9  -2  246.48    6.20
  -2   9  -2  252.63    4.28
  -2   9  -2  237.80    6.11
  -2   9  -2  240.98    4.30
  -2  -9  -2  239.07    4.33
  -2  -9  -2  231.93    5.36
  -2   9  -2  232.48    2.94
  -2   9  -3  285.11    7.44
  -2  -9  -3  273.87    7.31
   2  -9   3  276.65    5.20
  -2   9  -3  274.47    5.29
  -2  -9  -3  290.39    6.19
  -2   9  -3  278.66    5.15
   2  -9   3  283.92    7.52
   2   9   3  275.05    4.11
  -2  -9  -3  277.22    4.29
   2   9   3  289.27    5.98
  -2   9  -3  268.48    3.69
  -2  -9  -3  281.71    7.46
  -2  -9  -3  269.10    5.09
  -2  -9  -3  279.43    5.15
   2  -9   4   74.69    5.34
   2   9   4   82.12    2.91
  -2   9  -4   70.71    3.77
   2   9   4   71.14    3.87
   2  -9   4   75.83    3.78
  -2   9  -4   72.68    2.72
  -2  -9  -4   78.69    3.06
  -2   9  -4   78.40    5.31
  -2  -9  -4   78.47    3.81
  -2   9  -4   78.87    3.77
  -2  -9  -4   80.61    5.43
  -2  -9  -4   79.02    3.89
  -2  -9  -4   74.55    4.20
   2  -9   5   40.59    5.36
  -2   9  -5   38.51    5.28
   2   9   5   30.21    3.60
  -2   9  -5   39.42    3.91
  -2   9  -5   41.29    2.81
  -2  -9  -5   34.98    3.89
  -2   9  -5   41.92    3.78
  -2  -9  -5   35.13    4.93
  -2  -9  -5   36.47    2.82
   2  -9   5   37.29    3.77
  -2  -9  -5   37.93    3.62
  -2  -9  -5   40.09    3.68
   2  -9   6    1.20    3.52
  -2   9  -6    5.01    5.03
  -2  -9  -6    0.63    3.34
  -2   9  -6    2.14    3.49
   2  -9   6    3.06    5.02
  -2  -9  -6    2.43    4.70
  -2  -9  -6    1.03    3.31
  -2  -9  -7   17.55    4.16
  -2   9  -7   14.96    5.50
   2  -9   7   16.17    3.85
   2  -9   7   12.17    5.64
  -2  -9  -7   14.76    5.87
  -2   9  -7   15.16    3.79
   2  -9   8    2.96    5.43
   2  -9   8   -0.29    4.00
  -2   9  -8   -1.59    5.70
  -2  -9  -8    2.57    5.92
  -2  -9  -8    4.00    4.09
  -2   9  -8   -0.06    4.03
   2  -9   9   52.20    5.68
  -2   9  -9   54.88    5.55
  -2  -9  -9   58.12    5.74
  -2  -9 -10   23.88    5.70
   2  -9  10   22.20    5.67
  -2   9 -10   23.28    5.63
   2  -9  11    1.80    5.67
  -2   9 -11    2.39    5.71
  -2  -9 -11    5.00    5.92
   2 -10 -12    3.04    5.71
  -2 -10  12    1.27    5.29
  -2 -10  11   16.85    5.43
   2 -10 -11   15.79    5.64
   2  10 -11   25.18    5.68
   2 -10 -10   19.26    4.83
  -2 -10  10   11.52    4.74
   2  10 -10   14.82    4.96
   2 -10  -9    9.79    4.29
  -2 -10   9   13.24    6.02
  -2 -10   9   10.27    4.11
   2  10  -9   12.76    5.97
   2  10  -9    8.52    4.13
   2 -10  -9    9.40    6.29
   2 -10  -8   81.40    4.87
   2 -10  -8   69.95    6.64
  -2 -10   8   71.71    4.76
   2  10  -8   64.50    6.61
   2  10  -8   72.77    4.86
  -2 -10   8   65.48    6.53
   2  10  -7  441.24    6.76
   2 -10  -7  449.70   11.51
   2  10  -7  455.63   12.31
   2  10  -7  460.19    8.61
   2 -10  -7  460.66    8.08
  -2 -10   7  463.29    8.52
   2 -10  -7  465.45    7.40
  -2 -10   7  477.02   12.31
   2  10  -6   83.42    6.43
   2 -10  -6   85.46    3.74
   2 -10  -6   93.14    5.97
  -2 -10   6   87.44    4.55
   2  10  -6   84.73    4.59
   2  10  -6   89.76    3.48
   2 -10  -6   90.03    4.20
  -2 -10   6   76.24    6.14
  -2 -10   5   23.29    4.17
  -2 -10   5   25.15    3.22
   2 -10  -5   22.20    4.03
   2  10  -5   26.33    3.31
   2  10  -5   19.48    4.26
   2 -10  -5   28.85    3.09
   2  10  -5   22.20    2.33
   2 -10  -5   24.71    2.63
   2  10  -4  265.86    5.59
   2 -10  -4  267.08    6.91
   2 -10  -4  265.07    6.21
  -2 -10   4  265.46    7.75
   2 -10  -4  264.27    4.83
  -2 -10   4  258.40    5.43
   2 -10  -4  259.62    4.29
   2  10  -4  263.95    7.89
   2 -10  -3   80.33    2.62
   2  10  -3   71.81    4.86
   2 -10  -3   83.14    3.67
  -2 -10   3   76.08    3.45
   2  10  -3   76.97    3.55
   2 -10  -3   76.44    2.77
  -2 -10   3   81.10    4.98
   2 -10  -2  411.51    4.58
  -2  10   2  409.06    3.75
   2 -10  -2  418.41    6.61
   2  10  -2  403.35    8.32
   2  10  -2  419.32    5.96
  -2 -10   2  406.41    5.91
  -2  10   2  416.55    3.97
   2 -10  -2  403.63    3.93
   2 -10  -2  397.32    3.83
  -2 -10   2  423.76    5.93
  -2 -10   2  426.17    8.44
   2 -10  -2  412.13    4.63
   2 -10  -1   24.06    2.14
   2 -10  -1   24.79    2.86
   2 -10  -1   26.53    2.19
   2  10  -1   25.17    2.69
  -2 -10   1   23.96    2.62
  -2 -10   1   23.93    3.00
   2  10  -1   21.63    3.52
  -2  10   1   23.76    2.14
  -2 -10   1   24.60    3.49
   2 -10   0  151.81    4.20
  -2 -10   0  156.86    4.04
   2 -10   0  145.48    2.91
   2  10   0  154.40    3.64
   2  10   0  149.95    5.03
  -2 -10   0  154.90    5.60
   2 -10   0  147.71    3.36
  -2 -10   0  151.06    4.19
  -2 -10   0  155.56    5.25
  -2  10   0  148.33    2.92
  -2 -10   0  153.02    3.72
  -2  10   0  149.05    4.13
   2 -10   1 1280.65   12.05
   2  10   1 1271.06    7.96
   2  10   1 1237.90   11.27
   2 -10   1 1222.56    8.21
  -2  10  -1 1255.95    8.23
  -2 -10  -1 1268.39   13.63
  -2 -10  -1 1264.80    9.45
  -2 -10  -1 1264.40   11.66
  -2 -10  -1 1253.40    8.14
  -2  10  -1 1231.05   11.74
  -2  10  -1 1255.47    6.90
  -2 -10  -1 1272.24   11.72
  -2 -10  -1 1248.95    8.11
  -2 -10  -2  276.80    4.94
   2 -10   2  263.74    6.72
  -2  10  -2  284.91    4.29
   2  10   2  277.62    5.71
  -2  10  -2  283.87    6.80
   2 -10   2  277.91    4.82
   2  10   2  275.64    3.98
  -2  10  -2  277.61    4.74
  -2 -10  -2  273.16    6.59
  -2 -10  -2  279.42    7.10
  -2 -10  -2  276.89    4.15
  -2 -10  -2  281.67    5.95
  -2 -10  -2  274.58    4.63
  -2 -10  -3  308.45    7.98
   2 -10   3  312.03    7.89
   2  10   3  310.05    6.21
   2  10   3  309.02    4.33
   2 -10   3  305.12    5.49
  -2 -10  -3  312.94    7.80
  -2 -10  -3  318.02    6.52
  -2  10  -3  310.67    5.41
  -2  10  -3  317.30    5.52
  -2 -10  -3  304.63    4.53
  -2  10  -3  307.04    7.80
  -2 -10  -3  300.90    5.39
  -2 -10  -3  301.76    5.49
   2 -10   4   43.49    4.52
  -2  10  -4   45.61    3.33
   2  10   4   48.76    2.59
  -2 -10  -4   41.75    3.64
  -2  10  -4   44.80    4.51
   2 -10   4   43.94    3.34
  -2  10  -4   51.34    3.37
  -2 -10  -4   45.51    2.62
  -2 -10  -4   44.30    3.54
  -2 -10  -4   47.67    4.98
   2  10   4   46.21    3.51
  -2 -10  -4   44.10    3.49
   2 -10   5   22.19    5.20
  -2 -10  -5   19.34    4.82
  -2  10  -5   18.10    3.49
  -2  10  -5   19.02    4.91
  -2 -10  -5   20.00    3.29
  -2 -10  -5   21.05    3.46
   2 -10   5   21.97    3.68
  -2 -10  -5   19.64    3.39
  -2 -10  -5    0.00    0.95
   2 -10   6    3.35    4.83
  -2  10  -6    4.68    3.45
   2 -10   6    7.76    3.57
  -2 -10  -6    4.62    3.57
  -2  10  -6    6.71    4.87
  -2 -10  -6    6.23    3.72
  -2 -10  -6    7.65    5.18
   2 -10   7   67.49    4.77
  -2  10  -7   63.70    6.64
  -2 -10  -7   63.60    6.64
  -2  10  -7   70.77    4.86
   2 -10   7   61.36    6.53
  -2 -10  -7   63.35    4.89
  -2 -10  -7   72.14    4.91
  -2  10  -8   13.29    4.63
  -2 -10  -8   14.57    4.44
   2 -10   8   10.55    4.71
   2 -10   9   38.05    5.44
  -2  10  -9   38.74    5.35
  -2 -10  -9   37.05    5.56
   2 -10  10    9.87    5.72
  -2  10 -10    5.93    5.43
  -2 -10 -10    7.08    5.68
   2 -10  11   61.65    6.75
  -2  10 -11   63.33    6.75
  -2 -10 -11   67.16    6.93
   2 -11 -12    2.90    5.61
   2  11 -12   -0.87    5.69
  -2 -11  12    1.93    5.31
  -2 -11  11  198.10    8.14
   2  11 -11  212.79    8.45
   2 -11 -11  201.01    8.42
  -2 -11  10   49.87    5.36
   2  11 -10   48.87    5.42
   2 -11 -10   46.80    5.57
   2 -11  -9    1.85    4.01
  -2 -11   9    1.55    6.24
  -2 -11   9    4.06    4.30
   2  11  -9    0.07    6.29
   2 -11  -9    4.13    5.95
   2  11  -9    1.86    4.38
  -2 -11   8    9.10    5.82
   2 -11  -8    7.43    3.84
   2 -11  -8    8.50    5.49
  -2 -11   8   10.97    4.16
   2  11  -8    6.71    5.81
   2  11  -8    8.14    4.18
  -2 -11   7    3.60    5.34
   2 -11  -7    2.76    3.41
   2 -11  -7    7.50    5.11
   2  11  -7    6.30    5.73
   2 -11  -7    3.36    2.94
  -2 -11   7    2.56    3.84
   2  11  -7    2.32    3.98
   2  11  -6   44.61    2.97
   2 -11  -6   44.93    3.37
   2  11  -6   48.10    5.67
   2  11  -6   49.51    4.10
   2 -11  -6   45.38    5.31
   2 -11  -6   48.43    3.71
  -2 -11   6   50.23    4.01
  -2 -11   6   51.28    5.46
   2 -11  -5   66.59    3.24
   2 -11  -5   64.73    5.01
   2  11  -5   68.21    4.00
   2 -11  -5   67.86    3.54
   2  11  -5   69.16    5.61
  -2 -11   5   63.78    3.85
  -2 -11   5   69.54    5.48
   2 -11  -4  174.39    5.92
  -2 -11   4  163.95    4.70
   2  11  -4  161.84    4.72
   2  11  -4  169.43    6.73
   2 -11  -4  160.40    3.75
   2 -11  -4  158.77    3.98
   2 -11  -4  155.61    5.30
  -2 -11   4  161.99    6.44
   2 -11  -3  182.45    3.63
  -2 -11   3  181.10    4.54
   2 -11  -3  192.00    5.23
   2  11  -3  197.57    4.72
   2 -11  -3  186.29    3.74
   2  11  -3  205.06    6.79
  -2 -11   3  178.32    6.31
   2  11  -2  175.72    6.31
  -2 -11   2  175.46    4.38
   2 -11  -2  173.65    3.29
  -2 -11   2  173.06    4.41
   2 -11  -2  176.12    3.43
   2 -11  -2  183.39    4.98
   2  11  -2  169.33    4.37
  -2  11   2  170.60    2.90
  -2 -11   2  180.25    6.25
   2 -11  -2  168.29    2.92
   2 -11  -1   10.06    2.06
   2 -11  -1    8.81    1.47
  -2 -11   1    9.82    2.58
  -2 -11   1   10.71    2.73
   2 -11  -1    7.65    2.59
   2 -11  -1    7.50    1.94
  -2 -11   1    8.28    3.52
  -2  11   1    8.86    1.42
   2  11  -1    9.71    3.35
   2  11  -1    9.79    2.46
  -2 -11   1    5.44    1.99
  -2  11   1    9.55    1.93
  -2 -11   1    9.82    3.35
   2 -11   0  226.05    5.14
  -2 -11   0  228.93    4.46
  -2  11   0  217.81    2.85
  -2 -11   0  226.21    4.76
  -2 -11   0  226.78    6.84
  -2 -11   0  230.63    5.06
   2  11   0  234.57    4.40
   2 -11   0  223.15    3.59
  -2  11   0  225.30    3.56
   2  11   0  222.21    6.09
   2 -11   0  214.83    4.03
  -2  11   0  227.39    5.08
  -2 -11   0  231.87    6.31
   2 -11   1  341.82    6.88
  -2 -11  -1  350.27    8.08
   2  11   1  348.12    6.64
   2  11   1  348.56    4.66
  -2  11  -1  339.07    3.38
  -2 -11  -1  338.67    5.60
  -2  11  -1  331.75    6.68
  -2 -11  -1  339.09    4.75
  -2 -11  -1  335.90    6.52
  -2  11  -1  336.30    4.68
   2 -11   1  339.21    4.79
  -2 -11  -1  344.47    6.78
  -2 -11  -1  328.09    4.54
   2  11   2    0.70    2.34
  -2  11  -2    0.94    2.12
   2 -11   2    2.46    3.13
   2 -11   2    0.36    2.27
  -2 -11  -2    0.83    2.10
  -2  11  -2    2.23    2.95
   2  11   2    1.03    1.77
  -2 -11  -2    1.71    1.85
  -2 -11  -2    0.81    2.91
  -2 -11  -2    0.54    3.37
  -2  11  -2    0.76    1.42
  -2 -11  -2    0.42    2.53
  -2 -11  -2    1.34    2.38
  -2 -11  -3   -1.06    3.42
   2  11   3    1.07    1.81
  -2  11  -3    0.32    2.62
   2  11   3   -0.26    2.54
  -2 -11  -3    0.68    3.36
   2 -11   3    0.92    2.77
  -2 -11  -3    0.46    2.53
  -2  11  -3    0.64    3.64
  -2 -11  -3    1.18    2.58
  -2 -11  -3   -0.73    2.62
  -2 -11  -3    0.79    1.97
   2 -11   3    2.79    3.72
   2 -11   4  101.30    6.07
   2 -11   4  103.42    4.31
  -2 -11  -4  100.80    4.16
   2  11   4  103.55    4.44
  -2 -11  -4   90.30    4.32
  -2  11  -4  104.85    5.95
  -2  11  -4  102.55    4.14
  -2 -11  -4   91.47    5.79
  -2 -11  -4   97.27    3.17
  -2 -11  -4  104.43    4.37
   2 -11   5  536.13   12.33
   2 -11   5  534.78    8.57
  -2  11  -5  548.23    8.56
  -2 -11  -5  563.07   12.25
  -2  11  -5  528.79   12.06
  -2 -11  -5  547.59    8.43
  -2 -11  -5  559.29    8.65
  -2  11  -6   -0.60    4.53
   2 -11   6    2.98    3.25
  -2 -11  -6    1.81    3.36
  -2 -11  -6    0.60    3.37
  -2 -11  -6   -1.23    4.71
  -2  11  -6    0.73    3.20
   2 -11   6   -1.78    4.70
   2 -11   7  208.08   10.01
  -2 -11  -7  202.52    9.81
  -2  11  -7  205.35    9.74
   2 -11   7  203.70    6.92
  -2 -11  -7  215.63    6.94
  -2  11  -7  204.06    6.76
  -2 -11  -7  205.75    6.70
   2 -11   8   16.39    4.90
  -2  11  -8   12.80    4.59
  -2 -11  -8   12.32    4.55
   2 -11   9   10.02    5.00
  -2 -11  -9    9.60    4.98
  -2  11  -9   13.69    4.91
   2 -11  10    0.00    5.63
  -2 -11 -10   -1.47    5.18
  -2  11 -10   -0.55    5.53
  -2  11 -11   70.95    6.89
   2 -12 -12    6.77    6.01
   2  12 -12    6.57    5.63
  -2 -12  12    9.76    5.68
  -2 -12  11   -0.42    5.46
   2 -12 -11   -0.93    5.19
   2 -12 -10   17.98    5.04
  -2 -12  10   19.29    5.15
   2  12 -10   21.13    5.25
   2 -12  -9    9.99    4.26
  -2 -12   9    2.65    6.16
  -2 -12   9    9.24    4.34
   2  12  -9    7.45    6.55
   2 -12  -9    1.77    5.95
   2  12  -9   11.62    4.65
  -2 -12   8    1.41    5.94
   2 -12  -8    2.79    3.60
  -2 -12   8    0.57    4.03
   2 -12  -8    0.76    5.01
   2  12  -8    1.14    5.96
   2  12  -8    4.84    4.32
  -2 -12   7  125.64    5.58
   2  12  -7  119.11    5.61
   2 -12  -7  115.41    7.01
   2 -12  -7  137.32    5.27
   2 -12  -7  125.76    4.77
   2  12  -7  123.63    8.09
  -2 -12   7  126.06    7.92
   2 -12  -6  697.89   12.99
   2  12  -6  698.57   14.27
  -2 -12   6  669.57    9.64
   2 -12  -6  665.89    8.85
   2  12  -6  677.35    9.79
   2 -12  -6  685.37    8.39
  -2 -12   6  679.02   13.78
  -2 -12   5   50.47    3.80
   2 -12  -5   43.48    4.63
   2  12  -5   39.11    5.22
   2 -12  -5   44.37    3.31
   2  12  -5   44.58    3.83
   2 -12  -5   43.51    3.10
  -2 -12   5   48.06    5.23
   2 -12  -4  886.41    7.90
   2 -12  -4  929.03   12.12
   2  12  -4  877.46    9.64
  -2 -12   4  864.67    9.46
   2 -12  -4  901.71    8.31
   2  12  -4  900.03   14.00
   2 -12  -4  900.44   11.44
  -2 -12   4  924.35   13.95
   2 -12  -3   66.46    2.78
   2  12  -3   58.74    4.80
   2 -12  -3   63.81    2.74
  -2 -12   3   64.75    3.45
  -2 -12   3   64.34    3.60
   2  12  -3   63.35    3.48
   2 -12  -3   64.98    3.94
  -2 -12   3   68.58    4.78
   2 -12  -2  669.32    6.36
   2 -12  -2  674.11    9.17
  -2 -12   2  658.71    7.75
  -2 -12   2  668.54   10.87
   2  12  -2  669.59   11.00
   2  12  -2  645.55    7.61
  -2 -12   2  655.24    7.57
   2 -12  -2  666.94    5.72
  -2  12   2  668.55    5.76
   2 -12  -2  655.63    5.73
   2 -12  -1  176.14    4.15
   2  12  -1  161.42    6.01
  -2 -12   1  178.88    6.40
  -2 -12   1  177.09    4.54
  -2  12   1  176.65    4.06
  -2 -12   1  181.32    4.24
  -2  12   1  164.96    2.80
  -2 -12   1  163.88    4.30
   2  12  -1  168.15    4.33
   2 -12  -1  171.19    3.67
   2 -12  -1  164.46    2.85
  -2 -12   1  163.14    6.03
   2 -12  -1  177.93    5.24
   2 -12   0  928.61    7.88
  -2 -12   0  928.41    9.09
   2 -12   0  958.81   10.12
  -2 -12   0  929.08    8.42
  -2  12   0  961.43    9.95
  -2 -12   0  954.13    9.52
  -2 -12   0  942.60   12.06
   2  12   0  945.42    8.33
  -2 -12   0  978.96   13.35
   2  12   0  916.64   11.77
   2 -12   0  939.78    6.93
  -2  12   0  958.74    6.94
   2 -12   1  266.94    6.44
   2 -12   1  261.87    4.48
   2  12   1  250.30    6.05
  -2 -12  -1  256.16    7.63
   2  12   1  263.04    4.35
  -2 -12  -1  242.48    5.82
  -2 -12  -1  259.93    6.29
  -2 -12  -1  264.69    5.41
  -2  12  -1  258.65    4.35
  -2 -12  -1  262.88    4.48
  -2  12  -1  252.79    6.16
  -2 -12  -1  249.15    4.16
  -2 -12  -2   14.43    2.16
  -2 -12  -2   13.04    3.62
   2 -12   2   15.45    2.66
  -2  12  -2   13.28    2.42
  -2 -12  -2   15.06    2.45
  -2  12  -2   14.55    3.39
  -2 -12  -2   14.87    3.39
   2  12   2   14.48    2.61
   2  12   2   14.91    1.96
  -2 -12  -2   15.45    2.74
  -2 -12  -2   12.79    2.84
   2 -12   2   16.33    3.68
   2 -12   3    5.17    3.53
  -2 -12  -3    5.62    2.62
   2 -12   3    7.05    2.75
   2  12   3    3.51    1.83
   2  12   3    3.03    2.50
  -2  12  -3    4.90    2.55
  -2  12  -3    5.64    3.39
  -2 -12  -3    4.66    3.62
  -2 -12  -3    3.63    2.98
  -2 -12  -3    3.01    2.88
  -2 -12  -3    4.99    2.20
  -2 -12  -3    3.33    4.13
   2 -12   4   32.55    3.62
  -2 -12  -4   30.48    3.30
   2 -12   4   31.25    5.06
  -2  12  -4   31.57    3.40
  -2 -12  -4   30.79    4.72
  -2 -12  -4   30.15    3.38
  -2  12  -4   24.93    4.74
  -2 -12  -4   32.07    3.48
   2 -12   5   86.78    6.60
  -2 -12  -5   82.89    4.39
  -2 -12  -5   72.86    6.04
  -2  12  -5   92.86    4.52
  -2  12  -5   83.88    6.23
  -2 -12  -5   87.36    4.70
   2 -12   5   92.43    4.69
  -2 -12  -6   24.25    3.79
  -2  12  -6   18.43    5.55
   2 -12   6   19.96    4.05
  -2 -12  -6   20.44    4.01
  -2 -12  -6   19.99    5.13
  -2  12  -6   19.56    3.97
   2 -12   6   22.16    5.89
   2 -12   7   63.21    6.73
   2 -12   7   61.28    4.87
  -2  12  -7   57.90    6.59
  -2 -12  -7   61.79    4.82
  -2 -12  -7   49.86    6.50
  -2 -12  -7   61.69    5.12
  -2  12  -7   56.95    4.69
   2 -12   8   31.21    4.87
  -2  12  -8   27.88    4.61
  -2 -12  -8   24.15    4.74
  -2  12  -9   11.09    5.01
   2 -12   9    6.61    4.93
  -2 -12  -9    5.27    5.10
  -2  12 -10    2.87    5.34
   2 -12  10   -1.47    5.65
  -2 -12 -10    0.24    5.42
  -2 -13  12    0.16    5.80
   2  13 -12    0.67    5.98
   2 -13 -12    0.35    5.73
   2  13 -11    1.91    5.25
  -2 -13  11   -1.08    5.16
   2 -13 -11    2.83    5.32
   2  13 -10  120.24    7.05
   2 -13 -10  119.77    6.72
  -2 -13  10  132.34    7.06
   2 -13  -9  100.52    5.78
  -2 -13   9   92.56    5.81
   2  13  -9   89.32    8.20
   2 -13  -9   86.43    8.21
   2  13  -9   91.02    5.85
  -2 -13   9   88.10    7.91
  -2 -13   8    7.06    5.81
   2 -13  -8   10.64    3.98
  -2 -13   8   12.28    4.29
   2  13  -8   10.92    6.42
   2 -13  -8   10.02    5.65
   2  13  -8   11.08    4.44
   2 -13  -8    6.76    3.58
   2  13  -7   42.02    6.47
  -2 -13   7   41.17    4.40
   2 -13  -7   41.50    5.63
   2 -13  -7   44.19    4.01
   2 -13  -7   45.28    3.78
   2  13  -7   49.32    4.68
  -2 -13   7   44.85    6.37
  -2 -13   6   18.27    4.87
   2 -13  -6   19.31    3.38
  -2 -13   6   22.95    3.71
   2 -13  -6   16.56    3.11
   2  13  -6   18.63    3.68
   2 -13  -6   18.32    4.74
   2  13  -6   15.09    4.96
   2  13  -5   65.08    5.97
   2 -13  -5   65.03    5.16
   2  13  -5   64.68    4.25
  -2 -13   5   70.58    4.12
   2 -13  -5   65.58    3.65
   2 -13  -5   62.25    3.39
  -2 -13   5   60.07    5.61
   2 -13  -4  165.38    6.01
   2 -13  -4  168.10    4.18
   2  13  -4  183.07    7.39
  -2 -13   4  171.63    5.02
   2  13  -4  169.29    5.08
   2 -13  -4  172.05    4.30
   2 -13  -4  165.89    5.90
  -2 -13   4  176.45    7.08
   2 -13  -3  402.80    5.54
   2  13  -3  403.11    6.69
  -2 -13   3  389.39    6.49
  -2 -13   3  391.93    6.69
   2 -13  -3  417.95    8.03
   2  13  -3  398.83    9.56
   2 -13  -3  395.32    5.21
  -2 -13   3  395.21    9.34
  -2 -13   2  402.83    6.36
  -2  13   2  401.61    4.90
   2 -13  -2  405.96    5.39
   2 -13  -2  402.52    4.58
   2  13  -2  427.41    9.39
   2  13  -2  413.32    6.48
  -2 -13   2  399.79    6.55
  -2 -13   2  434.38    9.33
   2 -13  -2  424.52    7.88
   2 -13  -2  417.33    4.98
  -2  13   1   11.45    2.13
   2 -13  -1   10.20    2.24
  -2 -13   1   14.12    2.79
   2 -13  -1   14.17    2.31
   2 -13  -1   12.41    3.08
   2  13  -1   11.78    2.83
   2  13  -1   10.32    3.71
  -2 -13   1   10.97    3.65
  -2 -13   1   12.49    2.82
  -2 -13   1   11.13    2.24
   2 -13  -1   11.66    1.76
  -2  13   1   10.96    1.66
  -2 -13   1   10.25    3.69
  -2 -13   0  357.88    5.80
   2 -13   0  383.19    4.85
   2 -13   0  377.23    5.59
  -2 -13   0  373.72    9.04
  -2 -13   0  377.78    6.35
  -2 -13   0  382.96    6.42
   2 -13   0  385.42    6.97
  -2  13   0  364.00    4.70
  -2  13   0  369.99    6.77
   2  13   0  357.39    8.08
   2  13   0  369.83    5.79
  -2 -13   0  374.39    8.37
  -2 -13   0  375.76    4.52
  -2 -13  -1    7.87    2.73
  -2 -13  -1    6.34    2.30
  -2 -13  -1    5.73    3.86
  -2 -13  -1    8.68    2.19
   2  13   1    9.48    2.22
   2 -13   1    7.71    2.27
  -2 -13  -1    3.59    2.90
  -2  13  -1    8.31    3.01
  -2  13  -1    8.85    2.17
  -2 -13  -1    2.12    2.73
   2 -13   1    6.60    3.05
   2  13   1    7.22    3.10
  -2 -13  -2    8.40    2.52
  -2 -13  -2   10.61    3.37
  -2 -13  -2   13.47    2.15
   2  13   2   13.41    2.13
   2 -13   2    9.22    3.59
   2 -13   2   10.83    2.71
  -2  13  -2    8.48    2.43
  -2 -13  -2    8.95    3.83
   2  13   2   11.74    2.87
  -2  13  -2    9.28    3.37
  -2 -13  -2   13.13    2.87
  -2 -13  -2   11.29    2.97
   2  13   3  631.12    8.79
  -2  13  -3  630.26   11.46
  -2 -13  -3  639.16   10.98
   2 -13   3  596.69    7.92
   2 -13   3  604.57   11.48
  -2 -13  -3  610.82    8.88
  -2  13  -3  613.04    7.90
  -2 -13  -3  614.36    6.26
  -2 -13  -3  611.32    7.54
  -2 -13  -3  598.66    8.28
  -2 -13  -3  626.39   12.08
   2 -13   4  325.71    9.68
   2 -13   4  317.39    6.68
  -2  13  -4  326.52    9.44
  -2 -13  -4  299.19    9.44
  -2  13  -4  309.32    6.45
  -2 -13  -4  318.51    6.28
  -2 -13  -4  316.04    6.63
  -2 -13  -4  311.63    8.88
   2 -13   5  115.28    7.17
  -2  13  -5  116.15    4.85
   2 -13   5  118.95    5.06
  -2 -13  -5  118.46    4.87
  -2  13  -5  113.10    6.84
  -2 -13  -5  107.48    6.73
  -2 -13  -5  110.33    5.04
   2 -13   6    1.27    3.67
  -2 -13  -6    1.11    3.43
  -2 -13  -6    2.84    3.41
   2 -13   6    2.90    5.14
  -2  13  -6    2.63    4.86
  -2  13  -6    0.99    3.54
  -2 -13  -6    1.59    4.95
   2 -13   7   48.86    7.16
   2 -13   7   60.27    5.21
  -2 -13  -7   49.64    6.58
  -2  13  -7   55.24    7.24
  -2  13  -7   54.54    5.03
  -2 -13  -7   58.51    4.84
  -2 -13  -7   61.91    5.12
   2 -13   8   48.37    5.42
  -2  13  -8   50.52    5.44
  -2 -13  -8   45.71    5.17
  -2  13  -9  162.15    7.68
   2 -13   9  161.06    7.70
  -2 -13  -9  158.16    7.48
   2 -13  10    3.86    5.98
  -2 -13 -10   -0.71    5.36
  -2  13 -10    1.79    5.66
  -2 -14  12    0.03    5.52
   2  14 -12   -1.64    5.70
   2 -14 -12    4.17    5.67
  -2 -14  11   32.82    5.86
   2  14 -11   27.68    5.82
   2 -14 -11   25.11    5.62
   2 -14 -10   21.44    5.16
  -2 -14  10   22.73    5.28
   2  14 -10   17.86    5.17
   2  14  -9   99.39    6.14
   2 -14  -9   99.46    5.82
  -2 -14   9  106.08    6.14
   2 -14  -9   92.90    8.30
   2  14  -8  130.82    8.95
  -2 -14   8  137.36    6.31
   2  14  -8  145.16    6.43
   2 -14  -8  149.98    5.99
   2 -14  -8  127.60    8.22
  -2 -14   8  130.95    8.79
   2 -14  -8  135.23    5.51
  -2 -14   7    7.15    5.61
   2 -14  -7    2.54    3.42
   2 -14  -7    0.46    4.85
  -2 -14   7    3.79    3.93
   2  14  -7    1.41    3.90
   2 -14  -7    2.38    3.16
   2  14  -7    1.68    5.63
  -2 -14   6    6.69    4.71
   2 -14  -6    7.14    3.16
  -2 -14   6    5.94    3.48
   2  14  -6    3.66    4.53
   2 -14  -6    4.28    4.31
   2 -14  -6    4.79    3.03
   2  14  -6    7.46    3.59
  -2 -14   5   79.49    4.41
   2  14  -5   69.00    6.08
   2 -14  -5   75.60    5.37
   2  14  -5   80.21    4.42
   2 -14  -5   78.14    3.83
   2 -14  -5   71.11    3.62
  -2 -14   5   77.32    6.00
   2 -14  -4   74.41    3.41
   2  14  -4   70.14    5.57
   2 -14  -4   74.34    4.78
  -2 -14   4   73.91    4.06
   2  14  -4   71.62    4.07
   2 -14  -4   73.80    3.29
   2 -14  -4   70.47    4.68
  -2 -14   4   72.75    5.49
   2 -14  -3    0.51    2.19
  -2 -14   3   -2.11    4.09
   2 -14  -3   -0.61    2.42
   2  14  -3   -0.08    3.00
   2  14  -3    1.67    4.23
  -2 -14   3   -0.53    2.96
  -2 -14   3    3.21    3.16
   2 -14  -3   -1.20    3.14
   2 -14  -2  359.72    7.76
  -2 -14   2  327.74    6.25
  -2 -14   2  347.99    8.73
   2  14  -2  348.95    6.19
   2  14  -2  347.96    8.82
   2 -14  -2  332.85    4.22
  -2 -14   2  337.82    6.07
   2 -14  -2  343.79    5.32
   2 -14  -2  359.22    4.95
   2 -14  -1  598.26    7.68
  -2 -14   1  628.87   11.57
  -2  14   1  584.19    5.29
   2 -14  -1  611.32    6.79
  -2 -14   1  622.57    7.76
   2  14  -1  637.48   11.23
  -2 -14   1  592.22    7.87
  -2  14   1  621.24    7.73
   2 -14  -1  570.72    5.29
   2  14  -1  628.33    7.83
  -2 -14   1  647.15    7.51
   2 -14  -1  642.83    9.91
  -2 -14   1  626.00   11.10
   2 -14   0   38.60    3.35
  -2 -14   0   45.54    3.57
   2 -14   0   40.44    2.43
  -2  14   0   42.89    3.41
   2  14   0   35.86    4.18
  -2 -14   0   43.52    2.31
   2 -14   0   42.89    3.05
  -2 -14   0   39.00    3.11
  -2 -14   0   43.48    4.99
  -2  14   0   41.09    2.47
  -2 -14   0   39.52    3.13
   2  14   0   37.80    3.15
  -2 -14   0   36.64    4.36
   2 -14   1   33.36    3.72
  -2 -14  -1   29.64    5.15
   2  14   1   36.92    2.67
   2  14   1   31.49    3.61
  -2  14  -1   30.22    3.64
   2 -14   1   37.06    3.11
  -2 -14  -1   33.39    2.79
  -2 -14  -1   31.56    3.43
   2 -14   1   36.16    2.71
  -2 -14  -1   32.69    3.76
  -2  14  -1   34.64    2.65
  -2 -14  -1   40.86    3.74
  -2 -14  -1   36.66    2.53
   2 -14   2  224.29    7.10
  -2 -14  -2  218.31    5.61
   2  14   2  220.25    4.08
  -2 -14  -2  219.97    5.89
  -2 -14  -2  217.90    4.17
   2  14   2  221.07    5.78
   2 -14   2  219.29    4.92
  -2  14  -2  218.15    6.80
  -2 -14  -2  229.13    6.67
  -2  14  -2  218.30    4.86
  -2 -14  -2  228.69    4.72
  -2 -14  -2  224.26    8.07
  -2 -14  -3  110.82    6.60
  -2 -14  -3  115.35    4.79
   2 -14   3  123.34    6.25
  -2  14  -3  123.29    6.02
   2 -14   3  124.41    4.42
  -2 -14  -3  114.75    5.77
  -2  14  -3  118.34    4.24
  -2 -14  -3  118.26    4.63
  -2 -14  -3  123.26    4.09
   2 -14   4  181.27    7.88
  -2 -14  -4  171.42    7.98
   2 -14   4  188.87    5.57
  -2 -14  -4  184.22    7.40
  -2  14  -4  175.12    7.55
  -2  14  -4  174.44    5.35
  -2 -14  -4  182.34    5.21
  -2 -14  -4  176.14    5.63
   2 -14   5   96.70    6.72
  -2  14  -5   95.21    6.54
  -2  14  -5   93.99    4.64
   2 -14   5  105.89    4.93
  -2 -14  -5  102.30    4.85
  -2 -14  -5   88.60    6.48
  -2 -14  -5   90.18    4.58
  -2 -14  -6    2.30    3.47
  -2 -14  -6    9.34    5.41
  -2  14  -6    2.05    3.48
   2 -14   6    3.51    3.62
  -2 -14  -6   -1.11    3.53
  -2  14  -6    3.35    4.83
   2 -14   6    4.25    4.83
  -2 -14  -7   46.86    4.82
   2 -14   7   42.95    6.80
   2 -14   7   48.40    4.91
  -2  14  -7   50.31    4.73
  -2 -14  -7   41.15    6.75
  -2  14  -7   47.89    6.41
  -2 -14  -7   45.75    4.63
  -2  14  -8  119.57    6.72
  -2 -14  -8  113.98    6.36
   2 -14   8  125.97    6.97
   2 -14   9   11.70    5.79
  -2  14  -9    7.29    5.47
  -2 -14  -9   12.62    5.39
   2 -14  10   37.03    6.60
  -2 -14 -10   31.36    5.95
  -2  14 -10   37.53    6.22
   2 -15 -12   17.87    6.25
  -2 -15  12   17.42    6.13
   2  15 -12   19.07    6.20
   2 -15 -11   18.87    5.78
   2  15 -11   23.11    6.17
  -2 -15  11   24.25    6.06
   2 -15 -10    2.92    4.81
  -2 -15  10    2.67    4.83
   2  15 -10    1.79    4.96
   2 -15  -9    5.36    4.30
  -2 -15   9    1.17    4.49
   2  15  -9    2.19    4.50
  -2 -15   8   97.41    5.81
   2 -15  -8   81.83    7.29
   2 -15  -8   90.15    5.21
   2 -15  -8   90.72    5.02
   2  15  -8   84.15    8.22
  -2 -15   8   89.53    8.08
   2  15  -8   94.90    5.84
   2  15  -7  108.00    8.09
   2 -15  -7  102.94    7.20
   2  15  -7  122.04    5.92
   2 -15  -7  101.49    4.85
   2 -15  -7  115.33    5.05
  -2 -15   7  113.74    5.67
  -2 -15   7  107.70    8.04
   2 -15  -6  151.03    5.08
   2 -15  -6  134.09    7.00
   2  15  -6  148.02    5.75
   2  15  -6  146.36    8.10
  -2 -15   6  155.45    5.81
   2 -15  -6  140.55    4.90
  -2 -15   6  156.62    8.23
   2 -15  -5  534.06    7.50
   2 -15  -5  540.28   10.92
  -2 -15   5  524.92    8.67
   2  15  -5  523.79    8.77
   2 -15  -5  535.42    7.57
   2 -15  -5  530.02   10.86
   2  15  -5  525.15   12.50
  -2 -15   5  526.40   12.35
   2 -15  -4  138.66    5.99
   2 -15  -4  130.88    4.16
   2  15  -4  138.96    4.96
  -2 -15   4  143.66    4.93
   2  15  -4  141.57    7.00
  -2 -15   4  137.28    5.07
   2 -15  -4  142.97    4.08
  -2 -15   4  133.44    6.67
   2  15  -3  323.82    6.46
   2 -15  -3  325.44    8.00
   2 -15  -3  324.27    5.55
   2  15  -3  314.53    9.11
  -2 -15   3  321.62    6.70
   2 -15  -3  311.54    4.79
  -2 -15   3  330.83    6.37
  -2 -15   3  332.70    9.15
  -2 -15   2   79.29    3.83
   2 -15  -2   74.60    3.33
   2 -15  -2   74.56    4.68
  -2 -15   2   80.00    3.11
  -2 -15   2   85.63    5.42
  -2 -15   2   76.00    3.98
   2  15  -2   82.37    3.91
   2  15  -2   75.23    5.34
  -2 -15   1  504.48    7.57
   2 -15  -1  487.52    5.15
   2 -15  -1  528.02    9.52
  -2 -15   1  517.03    7.38
   2 -15  -1  530.45    6.67
  -2  15   1  510.91    7.41
   2  15  -1  533.26    7.46
   2  15  -1  528.76   10.58
  -2 -15   1  544.71    7.08
  -2 -15   1  543.45   10.69
   2 -15  -1  500.65    7.41
  -2 -15   1  539.03   11.15
  -2 -15   0   60.07    3.57
  -2 -15   0   63.92    5.76
  -2 -15   0   62.55    3.53
   2 -15   0   66.66    3.48
   2  15   0   53.95    4.80
   2 -15   0   65.04    2.99
   2  15   0   59.54    3.51
  -2  15   0   63.96    3.91
   2 -15   0   64.01    4.11
  -2  15   0   66.70    2.84
  -2 -15   0   66.37    4.09
  -2 -15   0   60.01    4.97
  -2 -15   0   62.21    2.57
   2 -15   1  261.64    7.18
   2  15   1  266.64    4.92
  -2 -15  -1  256.89    6.14
  -2 -15  -1  248.68    8.66
  -2 -15  -1  254.29    4.99
  -2 -15  -1  261.76    6.31
  -2  15  -1  269.30    7.12
  -2  15  -1  275.14    5.01
   2 -15   1  268.93    5.11
  -2 -15  -1  260.87    4.51
   2  15   1  264.00    6.96
   2 -15   1  257.77    5.56
  -2 -15  -1  261.95    7.13
   2 -15   2  474.90    9.97
  -2 -15  -2  440.60    7.59
  -2 -15  -2  438.17    5.69
  -2  15  -2  453.56    6.68
  -2 -15  -2  462.10    8.93
  -2 -15  -2  453.38    6.25
  -2 -15  -2  443.86    8.17
  -2  15  -2  461.07    9.64
  -2 -15  -2  462.65   11.12
   2 -15   2  460.39    6.90
   2  15   2  453.08    7.92
   2 -15   3   30.49    3.45
  -2  15  -3   25.12    4.51
  -2 -15  -3   18.91    5.27
  -2  15  -3   28.19    3.28
  -2 -15  -3   23.20    4.25
   2 -15   3   25.32    4.84
  -2 -15  -3   25.64    3.77
  -2 -15  -3   25.79    3.05
   2 -15   4   43.28    3.77
  -2 -15  -4   34.93    4.86
  -2  15  -4   38.41    5.03
  -2  15  -4   43.28    3.65
   2 -15   4   44.47    5.12
  -2 -15  -4   29.86    5.67
  -2 -15  -4   41.97    3.52
  -2 -15  -4   36.15    4.04
  -2 -15  -5   19.83    3.50
   2 -15   5   20.15    5.08
  -2 -15  -5   18.15    3.58
  -2 -15  -5   20.48    5.15
  -2  15  -5   20.08    3.48
   2 -15   5   23.08    3.82
  -2  15  -5   20.52    4.88
  -2  15  -6    0.91    3.83
  -2 -15  -6    3.85    3.59
  -2  15  -6    1.68    5.57
   2 -15   6    1.67    5.78
  -2 -15  -6    2.17    5.22
   2 -15   6    2.16    4.09
  -2 -15  -6    2.52    3.88
  -2 -15  -7    1.07    4.05
   2 -15   7    0.45    4.47
  -2  15  -7   -1.03    4.18
  -2 -15  -7    0.43    4.05
  -2 -15  -7   -2.16    5.92
   2 -15   8   34.06    5.38
  -2  15  -8   36.30    5.20
  -2 -15  -8   26.63    5.07
  -2 -15  -8   25.27    4.91
   2 -15   9   18.24    5.75
  -2  15  -9   12.02    5.41
  -2 -15  -9   13.35    5.16
  -2  15 -10   47.17    6.34
  -2 -15 -10   55.92    6.35
   2 -15  10   51.50    6.72
   2 -16 -11    3.06    5.37
  -2 -16  11    5.74    5.74
   2  16 -11    6.41    5.84
   2  16 -10   71.86    6.34
   2 -16 -10   72.17    6.07
  -2 -16  10   74.95    6.42
   2 -16  -9   15.38    4.65
  -2 -16   9   15.58    5.00
   2  16  -9   17.82    5.12
  -2 -16   8   31.28    6.85
   2  16  -8   27.80    7.00
  -2 -16   8   33.73    4.96
   2 -16  -8   27.75    4.12
   2 -16  -8   31.85    6.18
   2  16  -8   35.35    5.03
   2 -16  -8   38.35    4.47
  -2 -16   7    2.10    5.86
   2 -16  -7    3.88    3.46
  -2 -16   7    4.32    4.14
   2  16  -7    3.92    5.89
   2 -16  -7    2.31    3.33
   2 -16  -7    1.09    5.00
   2  16  -7    2.10    4.12
  -2 -16   6   80.38    5.04
   2  16  -6   84.03    7.20
   2 -16  -6   78.90    6.08
   2  16  -6   79.82    4.96
  -2 -16   6   74.85    6.95
   2 -16  -6   81.73    4.32
   2 -16  -6   80.71    4.29
   2 -16  -5   31.21    4.63
   2  16  -5   38.36    5.33
   2 -16  -5   30.22    4.70
  -2 -16   5   41.93    4.09
   2 -16  -5   35.08    3.22
  -2 -16   5   37.63    5.51
   2  16  -5   41.01    4.00
   2 -16  -5   36.44    3.43
  -2 -16   4   65.43    4.20
   2 -16  -4   45.52    4.79
   2  16  -4   56.57    5.51
   2 -16  -4   47.96    3.35
  -2 -16   4   52.98    4.10
   2  16  -4   56.18    3.99
   2 -16  -4   46.98    3.15
  -2 -16   4   77.11    6.03
  -2 -16   3    0.99    4.14
   2  16  -3   -0.07    3.05
  -2 -16   3    1.60    3.02
   2  16  -3    0.66    4.36
  -2 -16   3    1.48    3.55
   2 -16  -3    0.34    3.61
   2 -16  -3    1.06    2.57
   2 -16  -2  326.06    5.70
  -2 -16   2  332.24    6.30
   2 -16  -2  322.34    8.09
   2  16  -2  325.93    8.92
   2  16  -2  321.71    6.28
  -2 -16   2  307.33    6.50
  -2 -16   2  327.99    8.87
   2 -16  -1  179.00    4.51
  -2 -16   1  159.06    5.01
   2  16  -1  168.21    6.91
   2  16  -1  175.86    4.96
  -2 -16   1  175.59    4.95
   2 -16  -1  170.66    6.33
  -2 -16   1   43.18    2.52
  -2 -16   1  163.53    6.80
  -2 -16   1  169.46    7.33
   2 -16  -1  159.84    4.83
   2 -16   0  225.31    6.30
   2  16   0  214.69    7.28
  -2 -16   0  241.92    8.41
  -2 -16   0  217.99    5.27
   2 -16   0  234.39    5.22
   2 -16   0  234.67    4.54
  -2  16   0  228.35    6.28
   2  16   0  232.77    5.26
  -2 -16   0  228.21    5.81
  -2  16   0  231.22    4.44
  -2 -16   0  237.07    7.61
  -2 -16   0  165.82    3.43
  -2 -16   0  242.55    5.63
  -2 -16  -1    4.00    3.59
  -2 -16  -1    3.70    2.73
  -2 -16  -1    4.25    3.10
   2 -16   1    2.03    3.43
   2 -16   1    4.66    2.70
  -2  16  -1    2.53    3.31
   2  16   1    4.06    3.20
  -2 -16  -1    4.89    4.86
   2  16   1    3.39    2.42
  -2 -16  -1    3.08    2.29
   2 -16   1    5.20    3.10
  -2  16  -1    3.20    2.41
  -2 -16  -1    2.12    3.49
  -2  16  -2   21.51    4.21
  -2  16  -2   24.81    3.02
  -2 -16  -2    0.00    0.78
   2 -16   2   26.68    4.35
   2 -16   2   27.46    3.14
  -2 -16  -2   24.91    5.33
  -2 -16  -2   21.81    2.70
  -2 -16  -2   18.01    3.38
  -2 -16  -2   19.89    3.67
  -2 -16  -2   25.21    3.91
   2 -16   3   -0.72    3.97
  -2 -16  -3    0.80    3.97
  -2  16  -3    0.49    2.90
  -2  16  -3    0.48    3.99
  -2 -16  -3    4.26    4.68
  -2 -16  -3    0.13    2.84
  -2 -16  -3    2.02    3.20
   2 -16   3    1.86    2.99
   2 -16   4   46.50    5.38
   2 -16   4   53.34    4.05
  -2  16  -4   47.63    5.26
  -2  16  -4   47.60    3.78
  -2 -16  -4   49.61    5.41
  -2 -16  -4   52.43    3.78
  -2 -16  -4   55.69    6.30
  -2 -16  -4   55.05    4.24
  -2 -16  -5   33.18    3.86
  -2 -16  -5   26.91    5.29
  -2  16  -5   35.01    5.49
  -2  16  -5   30.16    3.78
  -2 -16  -5   25.78    3.99
   2 -16   5   19.62    5.18
   2 -16   5   31.81    3.98
  -2 -16  -6  468.72   12.98
   2 -16   6  486.73    9.89
  -2  16  -6  475.44   13.60
  -2  16  -6  492.66    9.66
  -2 -16  -6  493.22    9.25
  -2 -16  -6  512.68   10.02
   2 -16   6  467.24   13.88
   2 -16   7    9.91    4.79
  -2 -16  -7   12.57    4.39
  -2 -16  -7    6.65    4.36
  -2  16  -7    8.77    4.43
  -2 -16  -8   19.81    5.12
  -2 -16  -8   23.32    4.89
   2 -16   8   26.10    5.83
  -2  16  -8   24.83    5.51
   2 -16   9    2.98    5.32
  -2 -16  -9    3.15    4.97
  -2  16  -9    0.46    5.09
  -2 -16 -10   26.64    6.01
   2 -16  10   24.44    6.18
  -2  16 -10   22.26    5.96
  -2 -17  11   -1.42    5.90
   2  17 -11    4.48    6.11
   2 -17 -10    0.33    5.04
   2  17 -10    3.01    5.31
  -2 -17  10    4.43    5.30
  -2 -17   9   35.70    5.51
   2  17  -9   36.86    5.55
   2 -17  -9   38.09    5.02
   2 -17  -8   98.74    7.84
   2 -17  -8  118.12    5.74
   2 -17  -8  117.61    5.82
   2  17  -8  114.56    6.43
  -2 -17   8  119.94    6.45
   2  17  -7   84.09    8.14
  -2 -17   7   79.00    5.51
  -2 -17   7   67.03    7.55
   2 -17  -7   67.48    4.48
   2  17  -7   76.61    5.49
   2 -17  -7   60.68    6.39
   2 -17  -7   75.68    4.66
   2  17  -6   46.71    6.70
  -2 -17   6   50.97    4.69
   2 -17  -6   50.76    5.67
  -2 -17   6   46.74    6.55
   2  17  -6   56.16    4.83
   2 -17  -6   51.57    3.97
   2 -17  -6   51.03    3.95
   2 -17  -5   58.37    5.25
   2  17  -5   59.71    6.37
   2  17  -5   51.99    4.41
   2 -17  -5   58.59    3.78
   2 -17  -5   45.43    5.25
  -2 -17   5   58.48    6.24
  -2 -17   5   59.09    4.47
   2 -17  -5   57.47    3.82
   2 -17  -4  162.50    4.82
   2 -17  -4  160.06    6.81
   2  17  -4  168.84    5.60
  -2 -17   4  169.72    5.87
  -2 -17   4  158.08    5.42
   2  17  -4  169.86    7.92
  -2 -17   4  165.71    7.82
  -2 -17   3  302.24    6.37
   2 -17  -3  307.65    5.89
   2  17  -3  286.30    9.03
  -2 -17   3  310.34    9.10
   2 -17  -3  302.03    8.39
   2  17  -3  300.21    6.46
  -2 -17   3  303.67    6.97
  -2 -17   2   18.53    4.27
   2  17  -2   20.82    4.49
   2 -17  -2   19.46    2.96
  -2 -17   2   20.20    3.60
   2 -17  -2   21.56    4.21
  -2 -17   2   24.22    3.28
   2  17  -2   24.31    3.32
  -2 -17   1  121.49    4.71
   2 -17  -1  120.38    4.14
   2  17  -1  119.34    6.22
   2  17  -1  123.08    4.53
  -2 -17   1  123.33    4.51
   2 -17  -1  118.03    5.75
  -2 -17   1  117.98    6.60
  -2 -17   1  114.15    6.16
   2 -17   0   55.05    3.15
   2 -17   0   56.72    3.63
   2  17   0   56.96    3.58
  -2  17   0   54.52    2.94
  -2 -17   0   54.12    5.84
   2 -17   0   47.61    4.15
   2  17   0   52.65    4.88
  -2 -17   0   53.81    5.09
  -2 -17   0   55.13    3.71
  -2  17   0   46.94    3.87
  -2 -17   0   50.00    4.14
   2 -17   1   34.92    4.35
   2 -17   1   33.13    3.20
  -2 -17  -1   28.71    3.58
   2  17   1   27.28    3.86
  -2 -17  -1   24.13    2.34
  -2  17  -1   33.13    4.11
  -2 -17  -1   30.55    3.13
  -2 -17  -1   28.69    5.61
   2 -17   1   33.43    3.48
  -2 -17  -1   31.04    4.08
  -2  17  -1   36.50    2.98
  -2 -17  -1   33.93    4.35
   2 -17   2  609.78   11.88
  -2  17  -2  624.46   11.67
  -2 -17  -2  655.11   10.78
   2 -17   2  609.68    8.58
  -2 -17  -2  631.10   13.52
  -2  17  -2  611.66    8.09
   2 -17   2  639.99    8.47
  -2 -17  -2  648.84    7.55
  -2 -17  -2  632.78    9.41
   2 -17   3   72.76    5.85
  -2 -17  -3   61.30    6.25
  -2 -17  -3   71.70    4.68
  -2 -17  -3   73.51    5.32
  -2  17  -3   70.38    5.53
  -2  17  -3   76.82    4.01
   2 -17   3   79.66    4.26
  -2 -17  -3   76.61    3.83
  -2 -17  -4   34.60    5.56
  -2  17  -4   27.35    4.89
  -2  17  -4   28.90    3.61
  -2 -17  -4   28.69    4.80
   2 -17   4   31.61    3.82
   2 -17   4   31.85    5.37
  -2 -17  -4   30.29    3.45
  -2 -17  -4   31.03    3.94
   2 -17   5    2.32    3.58
  -2  17  -5    2.76    4.78
  -2 -17  -5   -1.11    4.72
  -2 -17  -5    0.29    3.80
  -2  17  -5    0.94    3.36
   2 -17   5   -2.02    4.75
  -2 -17  -5    0.76    3.20
   2 -17   6    2.92    3.94
  -2  17  -6    4.01    5.14
   2 -17   6    3.53    5.58
  -2 -17  -6    4.42    3.94
  -2 -17  -6    1.43    5.47
  -2  17  -6    7.03    3.88
  -2 -17  -6    6.32    4.00
  -2 -17  -7    1.89    4.11
  -2 -17  -7   -1.45    4.69
   2 -17   7    2.13    4.56
  -2  17  -7    2.16    4.25
  -2 -17  -8    7.98    4.74
  -2 -17  -8    7.52    5.23
  -2  17  -8   12.38    5.04
   2 -17   8   12.82    5.22
   2 -17   9   10.16    6.17
  -2 -17  -9    9.66    5.19
  -2  17  -9   16.18    5.81
   2 -18 -11   12.14    5.86
  -2 -18  11   13.28    6.15
   2  18 -11   12.53    6.05
   2 -18 -10   14.32    5.24
  -2 -18  10    7.31    5.50
   2  18 -10    8.90    5.48
   2 -18  -9   23.93    4.92
   2  18  -9   26.80    5.42
  -2 -18   9   32.43    5.49
   2 -18  -8  162.24    9.32
  -2 -18   8  199.96    7.79
   2  18  -8  199.16    7.79
   2 -18  -8  192.57    6.83
   2 -18  -8  193.94    6.91
   2  18  -7   56.12    7.43
   2 -18  -7   51.36    6.12
   2  18  -7   57.95    5.27
   2 -18  -7   53.63    4.38
  -2 -18   7   55.14    5.10
   2 -18  -7   55.85    4.55
  -2 -18   7   53.34    7.51
  -2 -18   6   -1.22    5.51
   2  18  -6    0.25    5.87
  -2 -18   6    1.26    3.83
   2 -18  -6    0.00    3.04
   2 -18  -6    0.00    2.60
   2  18  -6    1.84    3.95
   2 -18  -6    1.08    3.20
  -2 -18   5   14.19    5.45
   2  18  -5   10.89    5.57
   2  18  -5   13.03    3.92
   2 -18  -5   14.83    4.66
   2 -18  -5   13.65    3.35
  -2 -18   5    8.79    3.82
  -2 -18   5   13.24    4.11
   2 -18  -4  132.26    4.67
   2 -18  -4  119.82    6.41
   2  18  -4  128.88    5.27
   2  18  -4  121.17    7.35
  -2 -18   4  133.03    5.19
  -2 -18   4  137.32    7.48
  -2 -18   4  136.86    5.64
  -2 -18   3   26.71    3.92
  -2 -18   3   22.20    4.60
  -2 -18   3   21.41    3.36
   2 -18  -3   23.12    3.21
   2  18  -3   24.55    4.69
   2  18  -3   23.04    3.44
   2 -18  -3   23.26    4.44
   2 -18  -2  441.06    6.90
  -2 -18   2  435.65    7.83
   2 -18  -2  461.12   10.11
   2  18  -2  429.55   10.35
   2  18  -2  437.24    7.39
  -2 -18   2  433.15    7.25
  -2 -18   2  432.44   10.35
  -2 -18   1   99.80    4.30
   2  18  -1  101.40    4.36
  -2 -18   1   98.80    4.48
   2  18  -1  106.87    6.07
   2 -18  -1  106.21    4.16
   2 -18  -1   93.18    5.58
  -2 -18   1   89.83    6.20
  -2 -18   1  103.74    5.99
   2 -18   0    2.11    3.41
   2  18   0    2.75    3.91
  -2 -18   0    5.35    3.56
   2 -18   0    5.28    2.55
   2  18   0    4.40    2.87
  -2 -18   0    4.62    3.08
  -2 -18   0    4.00    3.99
   2 -18   0    5.50    2.97
  -2 -18   0    3.20    4.44
  -2  18  -1  224.78    7.29
   2 -18   1  231.23    5.41
  -2 -18  -1  221.19    6.36
  -2 -18  -1  229.28    9.21
  -2 -18  -1  164.13    4.39
   2 -18   1  230.98    5.85
  -2 -18  -1  215.79    7.07
  -2  18  -1  233.23    5.20
   2 -18   1  238.38    7.69
  -2 -18  -2  169.85    8.25
  -2  18  -2  167.77    7.03
   2 -18   2  171.32    5.17
   2 -18   2  172.80    7.27
  -2 -18  -2  175.25    5.82
   2 -18   2  169.95    5.35
  -2  18  -2  178.32    5.08
  -2 -18  -2  126.78    3.85
  -2 -18  -2  162.73    6.18
   2 -18   3   69.15    6.08
  -2 -18  -3   74.45    4.57
  -2 -18  -3   66.48    6.30
  -2  18  -3   72.14    5.97
   2 -18   3   78.65    4.37
  -2 -18  -3   73.21    5.41
  -2  18  -3   70.03    4.12
  -2 -18  -3   74.17    3.89
   2 -18   4   89.49    4.91
  -2 -18  -4   78.32    6.03
  -2  18  -4   80.63    6.34
   2 -18   4   80.04    6.77
  -2  18  -4   94.13    4.73
  -2 -18  -4   96.70    4.45
  -2 -18  -4   75.54    7.25
  -2 -18  -4   93.46    5.32
  -2  18  -5   10.55    5.52
  -2  18  -5   13.27    3.81
  -2 -18  -5   12.32    5.24
  -2 -18  -5   16.04    3.66
   2 -18   5   15.75    3.97
   2 -18   5   13.77    5.46
  -2 -18  -5   15.33    4.44
   2 -18   6   21.67    4.45
  -2 -18  -6   19.24    4.11
  -2 -18  -6   20.26    4.72
  -2  18  -6   20.95    4.23
  -2 -18  -6   19.49    5.93
   2 -18   7   -0.49    5.10
  -2 -18  -7    0.80    5.00
  -2  18  -7    1.88    4.76
  -2 -18  -7   -0.48    4.34
  -2  18  -8   54.04    6.12
  -2 -18  -8   55.67    5.66
  -2 -18  -8   46.84    6.27
   2 -18   8   52.71    6.39
  -2 -18  -9   10.13    5.31
   2 -18   9   14.61    5.94
  -2  18  -9   18.29    5.64
   2 -19 -11   25.83    6.15
  -2 -19  11   33.79    6.32
   2  19 -11   24.71    6.27
  -2 -19  10   56.55    6.41
   2  19 -10   59.61    6.43
   2 -19 -10   62.53    6.01
   2 -19  -9   34.44    5.19
   2  19  -9   36.08    5.66
  -2 -19   9   31.09    5.46
   2 -19  -9   20.53    5.09
   2 -19  -8    1.79    4.23
  -2 -19   8    2.94    4.91
   2 -19  -8    2.21    4.26
   2  19  -8    3.35    5.00
  -2 -19   7   10.21    5.87
   2 -19  -7    8.01    3.90
   2  19  -7   13.26    6.30
   2 -19  -7   14.25    4.03
   2  19  -7    9.54    4.34
  -2 -19   7   12.46    4.34
  -2 -19   6    5.61    4.90
   2 -19  -6   12.78    3.69
   2  19  -6   12.30    4.02
  -2 -19   6   11.97    4.59
  -2 -19   6   11.67    3.96
   2  19  -6    6.18    5.40
  -2 -19   5    8.04    4.76
  -2 -19   5    8.97    4.32
  -2 -19   5   13.18    3.75
   2  19  -5    9.95    5.29
   2 -19  -5   10.04    3.34
   2 -19  -5    7.15    4.63
   2  19  -5   11.33    3.71
   2 -19  -4  141.88    4.92
   2 -19  -4  116.71    6.55
  -2 -19   4  144.80    5.35
  -2 -19   4  145.31    5.83
   2  19  -4  141.17    5.39
   2  19  -4  124.31    7.27
  -2 -19   4  131.43    7.30
   2  19  -3   26.38    4.93
  -2 -19   3   27.83    4.96
   2 -19  -3   27.47    3.36
  -2 -19   3   32.06    3.60
  -2 -19   3   31.76    3.91
   2  19  -3   31.89    3.64
   2 -19  -3   31.83    4.82
   2 -19  -2  173.45    7.11
  -2 -19   2  181.00    5.24
  -2 -19   2  172.93    5.70
  -2 -19   2  162.90    8.00
   2  19  -2  167.42    5.17
   2 -19  -2  178.96    5.03
   2  19  -2  159.35    7.21
  -2 -19   2  171.63    7.32
  -2 -19   1    0.61    4.16
  -2 -19   1   -0.21    3.12
   2  19  -1    4.40    4.23
   2 -19  -1    2.78    4.04
   2 -19  -1    0.66    2.90
   2  19  -1    4.65    3.15
  -2 -19   1   -0.32    3.06
  -2 -19   1    0.12    4.03
   2 -19   0    5.59    2.39
  -2 -19   0   30.75    3.74
  -2 -19   0   30.04    3.35
   2 -19   0   31.84    3.48
   2  19   0   32.46    3.46
   2 -19   0   28.88    4.77
   2  19   0   26.86    4.67
  -2 -19   0   35.96    5.49
  -2 -19   0   33.32    4.61
   2 -19   1   41.54    3.55
   2 -19   1   39.07    3.84
  -2 -19  -1   41.71    5.68
  -2  19  -1   37.13    4.50
  -2 -19  -1   39.38    3.99
  -2  19  -1   43.49    3.28
   2 -19   1   36.39    4.66
   2 -19   2   37.32    3.87
  -2  19  -2   31.05    4.87
   2 -19   2   36.97    4.98
  -2 -19  -2   41.98    5.92
  -2 -19  -2   40.77    4.07
   2 -19   2   39.34    3.65
  -2  19  -2   40.20    3.45
   2 -19   3  131.32    7.34
  -2 -19  -3  136.03    5.75
  -2 -19  -3  118.13    7.99
   2 -19   3  133.30    5.24
  -2  19  -3  123.32    6.91
   2 -19   3  127.40    5.07
  -2  19  -3  130.11    4.99
   2 -19   4  118.01    7.86
  -2 -19  -4  128.20    8.19
   2 -19   4  134.36    5.67
  -2  19  -4  118.47    7.56
  -2  19  -4  132.94    5.44
  -2 -19  -4  107.14    6.40
  -2 -19  -4  142.06    5.21
  -2 -19  -4  137.33    5.91
   2 -19   5  129.32    8.45
   2 -19   5  136.91    6.00
  -2 -19  -5  127.23    7.75
  -2  19  -5  141.79    8.41
  -2 -19  -5  147.62    6.30
  -2  19  -5  142.04    5.91
  -2 -19  -5  144.14    5.64
   2 -19   6    3.36    4.42
  -2 -19  -6   -0.97    4.55
  -2 -19  -6    0.33    5.75
  -2 -19  -6   -1.54    4.04
   2 -19   7  117.34    6.83
  -2  19  -7  109.56    6.41
  -2 -19  -7  115.56    6.30
  -2 -19  -7  113.12    6.84
  -2 -19  -8   58.89    5.78
  -2  19  -8   56.70    5.80
  -2 -19  -8   51.30    6.21
   2 -19   8   61.02    6.13
   2 -19   9   75.77    7.14
  -2  19  -9   78.53    6.94
  -2 -19  -9   71.22    6.45
   2 -20 -11    0.97    5.77
  -2 -20  10   12.60    5.72
   2 -20 -10   17.35    5.51
   2  20 -10   12.42    5.64
   2 -20  -9    0.54    4.42
   2 -20  -9    4.35    4.66
  -2 -20   9    2.18    5.03
   2  20  -9    3.27    4.91
   2  20  -8    0.83    4.80
  -2 -20   8    2.26    4.81
   2 -20  -8   -0.03    4.44
  -2 -20   7    0.29    4.13
   2 -20  -7   -0.58    3.84
   2  20  -7    0.77    4.19
   2  20  -6  422.79   13.29
  -2 -20   6  446.11    9.47
   2  20  -6  433.78    9.41
  -2 -20   6  424.75    9.74
   2 -20  -6  427.44    8.45
  -2 -20   6  404.24   12.98
  -2 -20   5    4.11    3.77
   2  20  -5    7.91    3.75
   2  20  -5   10.39    5.13
  -2 -20   5    2.84    4.21
   2 -20  -5    2.38    4.72
   2 -20  -5    8.86    3.48
  -2 -20   5    3.80    5.06
   2 -20  -4  241.38    6.18
   2 -20  -4  239.15    8.78
  -2 -20   4  258.21    7.29
   2  20  -4  243.24    9.40
   2  20  -4  248.43    6.69
  -2 -20   4  241.57    9.33
  -2 -20   4  253.18    6.69
  -2 -20   3   -0.11    3.13
   2  20  -3    0.57    4.60
  -2 -20   3    2.02    3.85
   2  20  -3   -0.29    3.21
  -2 -20   3   -0.96    4.45
   2 -20  -3    2.11    4.24
   2 -20  -3    0.71    3.04
  -2 -20   2   42.36    5.43
  -2 -20   2   45.01    3.95
  -2 -20   2   40.07    3.63
   2  20  -2   46.98    3.72
   2 -20  -2   40.34    3.55
   2  20  -2   39.49    5.09
   2 -20  -2   43.36    5.10
  -2 -20   2   42.59    5.16
  -2 -20   1   53.44    4.05
   2 -20  -1   56.45    3.73
   2  20  -1   46.62    5.11
   2  20  -1   59.98    3.85
   2 -20  -1   51.85    5.12
  -2 -20   1   56.98    3.86
  -2 -20   1   54.72    5.67
  -2 -20   1   54.32    5.18
   2 -20   0  624.71    8.79
  -2 -20   0  637.44    8.53
   2 -20   0  616.93   12.49
  -2 -20   0  628.84   12.03
  -2 -20   0  598.00   13.65
  -2 -20   0  580.88    9.39
  -2 -20  -1    1.13    3.75
   2 -20   1    0.93    3.95
   2 -20   1    1.50    2.89
  -2 -20  -1    1.67    5.14
   2 -20   1    3.92    3.42
   2 -20   2   11.78    4.68
   2 -20   2   12.10    3.35
  -2  20  -2   14.38    4.56
   2 -20   2   15.83    3.64
  -2 -20  -2   10.88    5.23
  -2 -20  -2   15.76    3.80
  -2  20  -2   14.70    3.26
   2 -20   3    9.73    5.07
  -2 -20  -3    2.65    5.75
  -2  20  -3    8.81    3.36
   2 -20   3    6.04    3.45
   2 -20   3    9.67    3.64
  -2 -20  -3    8.86    4.29
  -2  20  -3    6.41    4.66
   2 -20   4    7.95    5.48
  -2 -20  -4    8.71    6.29
   2 -20   4   15.40    3.98
  -2  20  -4   15.06    5.57
  -2  20  -4    7.70    3.69
  -2 -20  -4   11.12    4.32
   2 -20   5    6.40    5.69
  -2  20  -5    5.24    3.89
  -2 -20  -5    7.53    4.61
  -2  20  -5    4.27    5.66
  -2 -20  -5    7.06    3.85
   2 -20   5    5.22    4.12
  -2 -20  -6   31.07    4.66
  -2 -20  -6   23.36    5.08
  -2  20  -6   31.47    4.87
   2 -20   6   32.76    5.30
  -2 -20  -7    0.11    4.48
  -2 -20  -7    1.49    5.38
  -2  20  -7    0.45    4.49
   2 -20   7    3.12    4.98
   2 -20   8   15.07    6.11
  -2 -20  -8   13.94    5.15
  -2  20  -8   10.93    5.52
  -2 -20  -8    8.75    5.96
   2 -20   9    0.84    6.11
  -2  20  -9    1.81    5.51
  -2 -20  -9   -0.43    5.36
  -2 -21  10   94.20    7.16
   2  21 -10   98.81    7.25
  -2 -21   9   14.29    5.53
   2 -21  -9   16.30    5.11
   2  21  -9   13.83    5.47
   2 -21  -8    5.29    4.59
  -2 -21   8    9.13    4.83
   2  21  -8    6.18    4.75
  -2 -21   7   12.21    4.99
   2  21  -7    7.02    4.71
   2 -21  -7   11.22    4.26
  -2 -21   7   10.79    4.93
   2  21  -6    0.22    6.26
   2 -21  -6    5.63    3.79
   2  21  -6    1.94    4.24
  -2 -21   6   -1.57    4.51
  -2 -21   6    3.76    4.46
  -2 -21   6    3.21    6.19
  -2 -21   5   23.46    6.12
   2  21  -5   21.26    6.13
  -2 -21   5   23.76    4.22
   2 -21  -5   20.16    5.50
   2  21  -5   22.06    4.26
  -2 -21   5   25.81    4.78
   2 -21  -5   22.72    3.82
   2 -21  -4   71.24    4.33
   2 -21  -4   64.19    5.99
   2  21  -4   70.07    4.70
  -2 -21   4   76.37    5.04
  -2 -21   4   75.76    4.68
   2  21  -4   66.23    6.67
  -2 -21   4   68.45    6.46
  -2 -21   3    2.57    4.37
   2 -21  -3    2.48    3.22
  -2 -21   3    3.14    3.88
   2  21  -3    2.92    4.47
  -2 -21   3    4.38    3.27
   2  21  -3    3.19    3.17
   2 -21  -3    1.58    4.42
  -2 -21   2  103.03    6.42
   2 -21  -2  116.44    4.67
   2 -21  -2  102.41    6.42
   2  21  -2  108.28    6.55
  -2 -21   2  110.08    5.23
   2  21  -2  108.24    4.62
  -2 -21   2  111.71    4.61
  -2 -21   2  111.84    6.50
  -2 -21   1   22.78    3.28
   2 -21  -1   22.64    3.39
  -2 -21   1   20.35    4.91
   2 -21  -1   18.22    4.62
  -2 -21   1   25.91    3.76
   2  21  -1   19.85    3.31
   2  21  -1   18.65    4.48
  -2 -21   1   20.33    4.57
   2 -21   0  122.66    4.90
  -2 -21   0  110.36    7.38
  -2 -21   0  115.29    5.35
   2 -21   0  116.62    6.76
  -2 -21  -1   35.51    6.05
   2 -21   1   43.64    4.01
  -2 -21  -1   46.35    4.45
   2 -21   2    0.66    4.67
   2 -21   2   -0.30    3.33
  -2  21  -2   -0.12    4.22
   2 -21   2    0.66    3.43
  -2  21  -2    2.33    2.92
  -2 -21  -2    1.15    5.33
  -2 -21  -2    2.49    3.84
   2 -21   3   26.28    5.48
   2 -21   3   24.76    4.04
  -2 -21  -3   24.42    6.57
  -2  21  -3   24.36    5.45
  -2  21  -3   29.89    3.88
  -2 -21  -3   24.61    4.56
   2 -21   3   30.50    4.08
  -2 -21  -4  166.65   10.02
   2 -21   4  183.59    6.56
  -2  21  -4  174.23    8.78
   2 -21   4  172.47    6.09
  -2  21  -4  166.90    6.06
  -2 -21  -4  172.60    6.99
   2 -21   4  161.38    8.77
   2 -21   5  100.69    5.89
  -2  21  -5   73.45    7.33
  -2  21  -5   97.72    5.51
  -2 -21  -5   92.18    6.17
   2 -21   5   75.00    7.84
  -2 -21  -6    0.00    1.59
   2 -21   6    0.65    4.99
  -2 -21  -6    1.71    4.80
   2 -21   7   51.21    6.14
  -2  21  -7   40.88    5.64
  -2 -21  -7   51.17    5.54
  -2 -21  -7   48.75    5.98
   2 -21   8   29.71    6.08
  -2 -21  -8   32.31    5.74
  -2 -21  -8   26.33    5.93
  -2  21  -8   24.70    5.57
  -2 -21  -9    9.04    5.64
  -2 -22  10    7.27    5.73
   2  22 -10    6.35    5.69
   2  22  -9    9.53    5.81
   2 -22  -9    4.03    4.20
  -2 -22   9    7.81    5.69
  -2 -22   9    8.87    6.06
  -2 -22   8   61.64    6.14
  -2 -22   8   73.96    6.43
   2 -22  -8   59.65    5.71
   2  22  -8   69.85    6.11
  -2 -22   7   85.46    6.21
  -2 -22   7   83.46    6.05
   2  22  -7   82.85    6.14
   2 -22  -7   86.03    5.60
  -2 -22   6    4.76    4.12
  -2 -22   6    9.41    4.94
   2 -22  -6    3.91    3.90
   2  22  -6    4.79    4.16
  -2 -22   5    2.65    3.72
   2 -22  -5    0.58    5.04
   2 -22  -5    0.96    3.57
   2  22  -5    2.61    3.82
  -2 -22   5    2.84    4.40
   2  22  -5    1.41    5.36
  -2 -22   5    1.64    5.24
  -2 -22   4    1.28    4.72
   2 -22  -4    7.04    3.50
   2 -22  -4    3.77    4.87
  -2 -22   4    4.76    4.28
  -2 -22   4    4.06    3.65
   2  22  -4    3.68    3.59
   2  22  -4   -0.77    4.90
  -2 -22   3   21.18    5.02
  -2 -22   3   19.16    3.65
  -2 -22   3   27.99    4.13
   2  22  -3   18.83    4.89
   2 -22  -3   23.62    3.61
   2  22  -3   20.95    3.62
   2 -22  -3   18.29    5.05
   2  22  -2   37.76    5.15
  -2 -22   2   40.35    6.12
   2  22  -2   42.01    3.78
  -2 -22   2   40.86    4.20
  -2 -22   2   40.80    3.73
   2 -22  -2   38.01    5.18
   2 -22  -2   41.51    3.85
  -2 -22   2   38.31    5.23
   2 -22  -1    4.33    4.55
   2 -22  -1    9.54    3.45
  -2 -22   1    9.93    3.81
  -2 -22   1   13.45    5.22
  -2 -22   1    9.76    3.16
  -2 -22   1    4.52    3.06
  -2 -22   0    5.02    3.70
   2 -22   0    5.49    4.66
   2 -22   0    7.92    3.47
  -2 -22   0    9.95    4.90
   2 -22   1  202.58    6.15
  -2 -22  -1  192.45    9.40
  -2 -22  -1  206.23    6.76
  -2 -22  -2   87.74    5.44
  -2 -22  -2   71.00    7.51
   2 -22   2   86.55    4.74
  -2  22  -2   95.64    4.63
   2 -22   2   83.10    4.84
   2 -22   2   89.16    6.51
  -2 -22  -3   50.37    5.10
  -2 -22  -3   43.68    7.46
   2 -22   3   57.15    4.64
   2 -22   3   56.49    4.54
  -2  22  -3   39.68    5.66
  -2  22  -3   52.18    4.31
   2 -22   3   48.93    6.28
  -2  22  -4   88.14    5.17
  -2  22  -4   84.89    7.14
   2 -22   4   82.38    5.18
   2 -22   4   96.25    5.59
   2 -22   4   82.21    7.56
  -2 -22  -4   89.37    5.99
  -2 -22  -5    4.85    4.57
   2 -22   5    3.09    4.44
  -2  22  -5    0.18    4.07
   2 -22   5    1.73    4.14
   2 -22   6    2.25    5.10
  -2  22  -6    1.20    4.47
  -2 -22  -6    1.21    5.40
  -2  22  -7    6.59    5.01
  -2 -22  -7    0.68    5.73
   2 -22   7    3.17    5.43
   2 -22   8   78.94    7.04
  -2 -22  -8   75.78    7.49
  -2  22  -8   82.34    6.79
   2  23  -9   47.68    6.20
  -2 -23   9   50.53    6.88
  -2 -23   9   51.02    6.32
   2 -23  -8   10.99    4.99
   2  23  -8   11.48    5.43
  -2 -23   8    9.14    5.41
  -2 -23   8   12.18    5.62
  -2 -23   7   79.48    6.27
   2  23  -7   87.90    6.06
  -2 -23   7   89.25    6.19
   2 -23  -7   73.75    5.55
   2  23  -6   11.74    4.55
  -2 -23   6   10.26    5.12
   2 -23  -6   11.21    4.11
  -2 -23   6    6.20    4.58
   2 -23  -5   42.93    6.29
  -2 -23   5   62.17    5.42
   2  23  -5   63.33    4.99
   2  23  -5   45.03    6.77
  -2 -23   5   62.75    5.00
   2 -23  -5   54.83    4.61
  -2 -23   5   52.06    6.98
   2 -23  -4   50.50    4.26
  -2 -23   4   51.75    4.51
  -2 -23   4   51.92    5.17
   2 -23  -4   40.81    6.08
   2  23  -4   52.26    4.59
   2  23  -4   44.00    6.37
  -2 -23   4   49.53    6.43
  -2 -23   3  336.18    8.31
   2 -23  -3  318.86   10.48
   2  23  -3  317.52   10.55
   2 -23  -3  353.77    7.53
  -2 -23   3  324.21   11.70
   2  23  -3  330.31    7.48
  -2 -23   3  332.21    7.44
  -2 -23   3  328.64   10.48
   2 -23  -2    5.90    3.37
  -2 -23   2   11.40    3.35
  -2 -23   2    6.49    3.79
   2 -23  -2    4.21    4.82
  -2 -23   2    6.59    4.90
   2  23  -2    8.57    3.32
  -2 -23   2    8.24    4.59
  -2 -23   1  131.87    5.73
   2 -23  -1  132.46    7.37
   2 -23  -1  133.51    5.15
  -2 -23   1  133.29    8.16
   2 -23   0    0.79    4.09
   2 -23   0    0.73    3.45
  -2 -23   0    2.72    3.53
  -2 -23   0   -0.30    4.84
  -2 -23  -1    3.04    3.73
   2 -23   1    6.53    4.77
  -2 -23  -1    4.24    5.61
   2 -23   1    6.02    3.66
  -2 -23  -2   73.93    5.21
  -2 -23  -2   62.76    7.53
   2 -23   2   77.57    4.80
   2 -23   2   65.76    4.30
  -2 -23  -3   53.11    5.13
   2 -23   3   57.48    4.71
  -2 -23  -3   44.90    7.50
   2 -23   3   55.10    4.61
  -2  23  -3   54.58    4.44
   2 -23   3   52.50    6.58
   2 -23   4    2.74    5.73
   2 -23   4    1.56    4.11
  -2  23  -4    4.21    3.90
   2 -23   4   -0.21    3.93
  -2  23  -4    4.33    5.60
  -2 -23  -4    5.34    4.83
   2 -23   5   11.29    4.75
  -2  23  -5   10.48    4.35
  -2 -23  -5   13.66    4.96
   2 -23   5   12.68    4.88
  -2 -23  -6    1.42    5.33
  -2  23  -6   -0.26    4.59
   2 -23   6    4.65    4.73
  -2 -23  -7    2.33    5.78
  -2  23  -7    5.80    4.85
   2 -23   7    6.86    5.45
  -2 -23  -8   -0.57    6.02
   2 -23   8    4.56    6.19
  -2  23  -8   -1.39    5.62
   2  24  -9   -0.13    5.30
  -2 -24   9    3.49    6.33
  -2 -24   8   -1.32    5.43
   2  24  -8    3.50    5.03
  -2 -24   8   -0.29    5.06
   2 -24  -8    0.00    1.80
   2  24  -7   35.55    5.48
  -2 -24   7   35.01    5.43
  -2 -24   7   35.01    5.59
   2 -24  -7   33.37    5.19
  -2 -24   6    6.97    4.65
  -2 -24   6    5.25    5.24
   2 -24  -6    4.51    4.31
   2  24  -6    4.12    4.72
  -2 -24   5   11.61    5.97
   2  24  -5    9.59    6.24
  -2 -24   5   14.28    4.38
  -2 -24   5   17.59    4.69
   2 -24  -5    5.04    4.46
   2  24  -5   14.76    4.39
   2 -24  -5   15.59    4.23
  -2 -24   4    4.64    5.09
  -2 -24   4    1.27    3.76
   2  24  -4    3.25    5.29
  -2 -24   4    1.83    4.38
   2 -24  -4    1.15    5.29
   2  24  -4    4.40    3.84
   2 -24  -4    0.47    3.67
   2  24  -3    5.24    4.89
  -2 -24   3    8.45    3.94
  -2 -24   3    5.12    4.84
   2 -24  -3   11.48    5.45
  -2 -24   3    8.46    3.60
  -2 -24   3    3.45    5.40
   2  24  -3   10.07    3.65
   2 -24  -3    8.50    3.69
   2 -24  -2   26.03    3.91
   2 -24  -2   18.78    5.43
  -2 -24   2   29.18    4.49
  -2 -24   2   20.99    6.14
  -2 -24   2   24.92    3.68
  -2 -24   1   25.40    4.38
   2 -24  -1   29.05    3.88
  -2 -24   1   26.98    6.32
   2 -24  -1   20.88    5.34
   2 -24   0   39.63    4.13
  -2 -24   0   34.96    4.23
  -2 -24   0   32.28    6.02
   2 -24   0   31.68    5.79
   2 -24   1   75.52    6.60
   2 -24   1   95.73    5.10
  -2 -24  -1   89.77    5.58
  -2 -24  -1   74.00    7.81
  -2 -24  -2    9.62    4.47
  -2 -24  -2   12.42    6.35
   2 -24   2   11.64    3.97
   2 -24   3   11.25    4.18
  -2 -24  -3   14.30    4.42
   2 -24   3   15.40    4.26
   2 -24   4   53.53    4.94
   2 -24   4   52.21    5.23
  -2  24  -4   50.39    4.71
  -2 -24  -4   42.76    5.70
  -2  24  -5    6.85    4.43
   2 -24   5   13.16    4.96
  -2 -24  -5   10.97    5.03
   2 -24   5   11.79    4.64
   2 -24   6  163.15    7.76
   2 -24   6  160.66    7.58
  -2  24  -6  169.89    7.33
  -2 -24  -6  159.57    7.97
   2 -24   7   25.34    5.68
  -2 -24  -7   14.86    6.07
  -2  24  -7   20.77    5.35
   2 -24   7   13.31    6.33
   2 -24   8   45.26    7.80
  -2 -25   9    2.12    5.74
   2  25  -9    4.13    5.64
   2  25  -8   24.56    5.46
  -2 -25   8   36.19    5.93
  -2 -25   8   27.50    5.85
  -2 -25   7   13.83    5.14
   2  25  -7   19.42    5.25
   2 -25  -7    6.58    3.65
  -2 -25   7   23.92    5.48
   2  25  -6   36.29    5.16
  -2 -25   6   35.21    5.85
  -2 -25   6   39.10    5.20
   2 -25  -6   31.69    4.87
  -2 -25   5  203.83    7.74
   2  25  -5  188.29    7.09
  -2 -25   5  191.46    7.18
   2 -25  -5  178.89    6.80
  -2 -25   4    2.68    5.58
   2  25  -4    0.96    5.53
  -2 -25   4    4.01    4.30
   2 -25  -4    2.11    3.81
  -2 -25   4    3.97    3.98
   2 -25  -4    0.57    4.64
   2  25  -4    2.36    3.91
   2  25  -3   10.61    3.78
  -2 -25   3    8.21    4.46
  -2 -25   3    0.00    3.39
   2 -25  -3    1.38    5.18
  -2 -25   3    8.15    3.70
   2 -25  -3    5.82    3.79
   2 -25  -2    1.82    5.26
   2 -25  -2    5.61    3.76
  -2 -25   2    9.35    3.99
  -2 -25   2    6.90    5.73
  -2 -25   1  112.52    5.74
  -2 -25   1  101.45    7.99
   2 -25  -1  111.24    5.20
   2 -25  -1  103.49    7.28
   2 -25   0   39.62    4.25
  -2 -25   0   41.06    4.44
  -2 -25   0   37.88    6.58
   2 -25   0   33.27    5.83
  -2 -25  -1   84.61    7.84
  -2 -25  -1   96.30    5.72
   2 -25   1   96.63    5.27
   2 -25   1   85.49    7.23
  -2 -25  -2   72.11    5.53
   2 -25   2   77.59    5.09
   2 -25   3    0.00    2.01
  -2 -25  -3   -0.44    4.58
   2 -25   3    0.62    4.12
   2 -25   4   13.22    4.79
   2 -25   4   11.12    4.47
  -2  25  -4   14.95    4.43
  -2 -25  -4    8.64    5.27
   2 -25   5   35.65    5.36
  -2  25  -5   37.63    5.10
   2 -25   5   35.29    5.09
  -2 -25  -5   39.84    5.68
   2 -25   6    5.06    5.17
  -2 -25  -6    4.97    5.35
  -2  25  -6    4.85    4.68
   2 -25   6    6.32    5.53
   2 -25   7   15.71    6.00
  -2  25  -7   13.17    5.70
   2 -25   7   13.19    6.38
  -2 -25  -7   16.87    5.97
  -2 -26   8   38.01    6.10
   2  26  -8   34.33    6.01
  -2 -26   8   31.14    6.20
  -2 -26   7    4.30    5.25
   2  26  -7    5.29    5.09
  -2 -26   7    2.50    5.15
   2  26  -6   43.33    5.46
  -2 -26   6   46.19    5.98
   2 -26  -6   37.01    4.81
  -2 -26   6   45.51    5.28
  -2 -26   5   29.52    4.88
  -2 -26   5   21.23    5.28
   2 -26  -5   24.87    4.65
   2  26  -5   25.54    4.73
   2 -26  -4   90.50    5.49
  -2 -26   4  105.43    5.73
   2  26  -4  104.64    5.68
  -2 -26   4   87.20    7.77
  -2 -26   4  110.35    6.45
  -2 -26   3   -1.16    4.38
  -2 -26   3   -1.11    3.61
   2 -26  -3    2.53    3.91
   2 -26  -2   68.03    7.04
   2 -26  -2   88.52    5.22
  -2 -26   2   90.61    5.74
   2 -26  -1  148.09    8.32
  -2 -26   1  171.18    6.60
   2 -26  -1  166.81    6.21
  -2 -26   0   33.45    4.55
   2 -26   0   25.88    6.15
   2 -26   0   31.11    4.25
   2 -26   1    1.31    3.93
   2 -26   1    0.41    5.61
  -2 -26  -1   -0.14    4.03
   2 -26   2   30.31    4.50
  -2 -26  -2   27.77    5.09
  -2 -26  -3   23.36    5.28
   2 -26   3   27.93    4.83
   2 -26   4   13.94    4.96
   2 -26   4   14.99    4.85
  -2 -26  -4   12.72    5.16
  -2  26  -5   52.83    5.41
   2 -26   5   49.45    5.56
   2 -26   5   48.76    5.78
  -2 -26  -5   41.53    5.92
   2 -26   6    1.32    5.08
  -2  26  -6    4.07    5.02
  -2 -26  -6    3.37    5.45
   2 -26   6    1.99    5.37
   2 -26   7   27.91    6.30
  -2 -26  -7   34.69    6.39
   2 -26   7   35.26    6.72
  -2  26  -7   25.26    5.83
  -2 -27   8    2.55    5.46
  -2 -27   8    3.78    5.64
   2  27  -8    1.06    5.11
  -2 -27   7   -0.05    5.18
   2  27  -7   -0.34    4.97
  -2 -27   6    0.66    4.88
   2  27  -6    0.28    4.62
  -2 -27   6    3.86    5.41
  -2 -27   5   38.96    5.74
  -2 -27   5   35.97    5.32
   2  27  -5   35.88    5.10
   2 -27  -5   36.92    4.76
  -2 -27   4   -0.02    4.92
   2  27  -4    5.69    4.25
  -2 -27   4    3.16    4.15
   2 -27  -4    1.21    4.16
   2 -27  -3   37.05    4.74
  -2 -27   3   41.13    5.18
   2 -27  -2   -0.87    4.10
   2 -27  -2    0.48    1.81
   2 -27  -1    2.19    3.99
  -2 -27   1    0.53    4.11
   2 -27  -1    4.86    5.45
  -2 -27   0    9.31    4.40
   2 -27   0    8.98    4.20
   2 -27   0    5.71    5.82
   2 -27   1    4.61    4.24
  -2 -27  -1    0.59    4.44
   2 -27   2    5.83    4.25
  -2 -27  -2    7.87    4.58
  -2 -27  -3  190.75    7.80
   2 -27   3  179.56    7.04
   2 -27   4   -0.39    4.62
  -2 -27  -4    0.11    5.06
   2 -27   5   39.90    5.72
   2 -27   5   35.57    5.54
  -2 -27  -5   37.75    6.11
   2 -27   6   -1.22    5.31
   2 -27   6    1.71    5.57
  -2  27  -6    0.45    4.88
  -2 -27  -6   -0.18    5.73
  -2 -28   7    7.66    5.50
  -2 -28   7   12.55    5.78
   2  28  -7    9.41    5.37
  -2 -28   6   43.93    5.93
  -2 -28   6   46.15    5.73
   2  28  -6   50.02    5.60
  -2 -28   5   18.90    5.05
  -2 -28   5   21.17    5.53
   2  28  -5   16.84    4.79
   2 -28  -4  117.09    5.99
  -2 -28   4  128.64    6.77
  -2 -28   3    3.54    4.94
   2 -28  -3    3.92    4.34
  -2 -28   2  113.15    6.21
   2 -28  -2  102.59    5.72
   2 -28  -1   64.22    5.06
  -2 -28   1   63.43    5.73
   2 -28   0   44.89    4.95
  -2 -28   0   54.86    5.33
   2 -28   1   10.15    4.48
  -2 -28  -1    6.55    4.94
   2 -28   2   25.88    4.61
  -2 -28  -2   17.28    5.31
   2 -28   3   14.37    4.79
  -2 -28  -3   14.30    5.36
   2 -28   4    0.10    4.61
  -2 -28  -4    0.92    5.44
   2 -28   5   49.57    5.71
  -2 -28  -5   52.67    6.54
   2 -28   6   -0.56    5.38
   2 -28   6    0.43    5.72
  -2  28  -6   -0.93    4.89
  -2 -28  -6    0.94    5.91
  -2 -29   7    8.33    5.98
  -2 -29   7    7.62    5.40
   2  29  -7    7.85    5.21
  -2 -29   6   13.64    5.39
   2  29  -6    9.72    5.31
  -2 -29   6    9.33    5.33
  -2 -29   5   58.97    5.87
  -2 -29   5   49.99    5.65
  -2 -29   4    2.37    5.00
  -2 -29   3    7.85    4.82
   2 -29  -3   10.08    4.18
  -2 -29   2    2.08    4.97
   2 -29  -2    3.73    4.46
   2 -29  -1   23.71    4.71
  -2 -29   1   19.58    5.25
  -2 -29   0   22.95    4.90
   2 -29   0   22.70    4.79
  -2 -29  -1   50.99    5.77
   2 -29   1   51.74    5.14
  -2 -29  -2   65.86    6.05
   2 -29   2   70.02    5.51
   2 -29   3    7.71    4.51
  -2 -29  -3    0.11    5.01
   2 -29   4    1.76    4.80
   2 -29   5   49.13    5.84
  -2 -29  -5   48.63    6.23
  -2 -30   6   13.93    5.50
  -2 -30   6    8.87    5.47
  -2 -30   5   -0.28    4.96
  -2 -30   4    2.12    5.37
  -2 -30   3   11.03    5.42
  -2 -30   2   -0.91    4.55
   2 -30  -1    8.44    4.54
  -2 -30   1   13.16    4.93
  -2 -30   0   36.24    5.17
   2 -30   0   37.71    4.94
  -2 -30  -1   85.24    6.45
   2 -30   1   83.16    5.81
   2 -30   2   19.18    4.83
  -2 -30  -2   12.93    5.19
   2 -30   3   23.73    5.07
  -2 -30  -3   21.94    5.32
   2 -30   4   15.64    5.13
  -2 -30  -4   16.04    5.96
   2 -30   5    5.43    5.40
  -2 -31   5   18.15    5.56
  -2 -31   4   11.13    5.15
  -2 -31   3  177.71    7.73
  -2 -31   2   21.86    5.48
   2 -31  -1    0.00    1.16
  -2 -31   1   43.00    5.48
  -2 -31   0    7.07    5.02
   2 -31   0    3.18    4.03
   2 -31   1    7.55    4.77
  -2 -31  -1    7.05    5.38
   2 -31   2    6.45    4.80
  -2 -31  -2    4.10    4.97
  -2 -31  -3   47.19    6.30
   2 -31   3   47.63    5.45
   2 -31   4   10.14    5.17
  -2 -31  -4    2.74    5.59
  -2 -32   4    2.82    5.07
  -2 -32   3    3.08    5.45
  -2 -32   2    7.04    5.09
  -2 -32   1    3.30    5.44
  -2 -32   0   -1.17    5.35
  -2 -32  -1   25.22    5.82
  -2 -32  -2   41.09    5.84
   2 -32   2    1.27    2.60
   2 -32   3    1.37    3.19
  -2 -33   3    5.63    5.24
  -2 -33   2   26.69    5.77
  -2 -33   1   39.60    5.83
  -2 -33   0   21.16    5.79
  -2 -33  -1   37.56    6.07
   3   0 -13   -0.04    5.59
   3   0 -12    3.19    5.21
   3   0 -11    0.92    4.60
   3   0 -10  178.05    6.70
   3   0  -9    0.72    3.74
   3   0  -9    0.00    1.36
   3   0  -9    2.91    2.73
  -3   0   8   14.73    4.02
   3   0  -8   15.59    3.03
   3   0  -8   12.52    4.06
  -3   0   8   14.63    2.99
   3   0  -8   15.03    3.59
   3   0  -7    2.46    3.05
  -3   0   7    1.45    3.47
   3   0  -7    2.42    3.52
   3   0  -7    1.55    2.56
  -3   0   7    2.19    2.50
   3   0  -6  481.71    8.85
   3   0  -6  476.68    6.17
   3   0  -6  488.69    7.10
  -3   0   6  491.42    6.10
  -3   0   6  490.81    8.69
   3   0  -5    0.46    2.32
   3   0  -5    0.55    1.89
  -3   0   5    2.60    1.95
  -3   0   5    1.62    2.54
   3   0  -5   -0.40    2.49
  -3   0   4    3.16    2.45
  -3   0   4    2.96    1.84
   3   0  -4    1.17    1.92
   3   0  -4    1.12    2.51
   3   0  -4    0.67    2.37
   3   0  -3    0.42    2.06
   3   0  -3    0.70    2.72
  -3   0   3   -0.42    1.93
  -3   0   3   -1.49    2.54
  -3   0   2 2302.60   36.19
   3   0  -2 2307.06   51.94
   3   0  -2 2320.58   36.14
  -3   0   2 2269.99   51.20
  -3   0   1    2.17    1.87
  -3   0   1    2.52    1.01
   3   0  -1    1.87    2.41
   3   0  -1    0.94    1.83
  -3   0   1    3.32    2.48
   3   0   0 2138.82   13.54
   3   0   0 2194.38   37.47
  -3   0   0 2140.38   37.48
  -3   0   0 2095.67   53.22
  -3   0  -1    0.09    1.73
   3   0   1   -0.29    1.97
  -3   0  -1   -0.58    2.70
  -3   0  -1   -0.17    3.07
  -3   0  -1    0.39    1.97
   3   0   1    0.66    2.77
   3   0   2   35.36    2.32
  -3   0  -2   36.84    3.22
  -3   0  -2   39.05    2.40
   3   0   2   33.73    3.18
  -3   0  -2   36.57    3.49
   3   0   3    0.60    3.05
   3   0   3   -0.81    2.24
  -3   0  -3    1.15    3.10
  -3   0  -3   -0.02    3.10
  -3   0  -3   -0.45    2.31
  -3   0  -3   -0.55    2.34
   3   0   4  598.25   10.68
   3   0   4  591.27    7.41
  -3   0  -4  616.88   10.86
  -3   0  -4  614.01   11.16
  -3   0  -4  600.04    7.74
  -3   0  -4  606.44    7.55
  -3   0  -5    0.30    3.08
   3   0   5    1.77    3.92
  -3   0  -5   -0.09    4.32
   3   0   5    1.10    2.84
  -3   0  -5    1.04    4.08
  -3   0  -5    0.51    2.98
   3   0   6    4.83    3.16
   3   0   6    4.48    4.32
  -3   0  -6    2.52    4.44
  -3   0  -6    4.35    4.81
  -3   0  -6    4.44    3.17
  -3   0  -6    5.03    3.41
   3   0   7    0.74    3.26
  -3   0  -7    0.27    3.54
  -3   0  -7    2.08    4.62
  -3   0  -7    3.21    5.11
  -3   0  -7    0.69    3.33
   3   0   7    1.27    4.39
   3   0   8   69.00    6.94
  -3   0  -8   64.43    6.83
  -3   0  -8   79.28    7.82
  -3   0  -8   86.02    5.16
   3   0   8   79.72    5.05
  -3   0  -8   86.50    5.43
   3   0   9    3.97    4.23
  -3   0  -9    0.50    4.56
  -3   0  -9    2.33    4.16
  -3   0 -10    7.93    5.00
  -3   0 -11   -0.74    5.25
   3   1 -13   84.76    6.98
   3  -1 -13   84.58    7.20
   3   1 -12    2.80    4.97
   3  -1 -12    0.61    5.12
   3   1 -11  118.99    6.54
   3  -1 -11  120.14    6.63
   3   1 -10   23.03    4.34
   3  -1 -10   26.00    4.57
   3   1  -9  188.13    7.81
   3   1  -9  199.10    5.68
  -3  -1   9  192.50    5.47
   3  -1  -9  202.05    6.58
   3   1  -9  199.41    6.40
   3   1  -8    8.83    3.40
   3  -1  -8   13.10    3.70
   3  -1  -8   10.82    2.80
  -3  -1   8   13.26    2.93
  -3  -1   8    8.07    3.95
   3  -1  -8    7.84    3.89
   3   1  -8   11.14    4.33
   3   1  -8   10.89    3.07
  -3   1   8    7.37    3.79
   3  -1  -7  255.00    7.14
  -3   1   7  243.94    4.77
  -3  -1   7  244.56    5.16
   3   1  -7  237.68    5.26
   3  -1  -7  237.21    4.89
   3   1  -7  248.68    5.91
   3   1  -7  232.52    7.40
   3  -1  -7  240.81    5.91
  -3   1   7  243.58    6.77
  -3  -1   7  240.63    7.28
  -3   1   6  393.21    5.27
   3   1  -6  427.88    8.71
   3  -1  -6  399.47    5.51
   3   1  -6  390.52    5.90
   3  -1  -6  421.21    8.04
   3   1  -6  395.81    6.46
   3  -1  -6  396.11    6.57
  -3  -1   6  399.31    5.77
  -3   1   6  403.74    7.63
  -3  -1   6  385.22    8.11
   3  -1  -5  221.78    5.47
   3   1  -5  242.63    6.23
  -3  -1   5  234.56    4.24
  -3   1   5  227.88    3.80
   3  -1  -5  231.83    3.91
   3   1  -5  235.42    4.73
   3   1  -5  225.58    4.28
   3  -1  -5  223.84    4.82
  -3   1   5  233.06    5.45
  -3  -1   5  222.78    5.92
  -3  -1   4  121.85    3.11
  -3   1   4  125.13    2.78
   3  -1  -4  129.42    2.93
   3   1  -4  121.99    3.18
   3  -1  -4  130.92    4.08
   3   1  -4  125.00    3.60
   3  -1  -4  127.31    3.79
   3   1  -4  117.77    4.37
  -3   1   4  118.23    3.84
  -3  -1   4  117.15    4.26
   3   1  -3   18.45    2.28
   3   1  -3   17.32    3.01
  -3  -1   3   16.80    2.22
   3  -1  -3   17.50    2.08
   3  -1  -3   16.12    2.63
  -3   1   3   19.64    1.97
  -3   1   3   16.87    2.57
  -3  -1   3   18.99    2.88
   3  -1  -3   16.56    3.03
   3  -1  -2  127.38    3.80
   3   1  -2  126.57    4.01
  -3  -1   2  132.84    2.92
  -3   1   2  135.42    3.82
   3  -1  -2  135.03    2.72
   3   1  -2  130.03    2.90
  -3   1   2  136.45    2.77
  -3  -1   2  125.42    3.92
   3  -1  -1   64.32    1.44
  -3   1   1   66.38    2.34
   3  -1  -1   66.81    2.30
   3  -1  -1   63.92    3.19
   3   1  -1   68.54    2.43
  -3  -1   1   62.32    2.49
  -3   1   1   69.42    3.26
  -3  -1   1   65.33    1.97
  -3  -1   1   62.78    3.42
   3   1  -1   67.58    3.44
   3  -1   0  271.95    5.54
   3   1   0  284.74    4.04
  -3  -1   0  281.65    4.10
  -3   1   0  278.80    5.57
   3   1   0  285.09    5.75
  -3   1   0  272.72    3.93
  -3  -1   0  288.85    5.89
   3  -1   0  285.65    3.96
   3  -1   1  353.95    6.62
   3   1   1  351.18    4.54
   3   1   1  342.07    6.43
  -3  -1  -1  342.38    3.86
  -3  -1  -1  342.50    6.82
  -3   1  -1  357.98    6.77
  -3   1  -1  340.90    6.56
  -3  -1  -1  329.11    6.36
   3  -1   1  349.89    4.62
  -3   1  -1  349.82    4.65
  -3  -1  -1  344.45    4.62
   3  -1   2  395.64    5.21
  -3  -1  -2  391.59    7.72
   3   1   2  395.35    5.13
  -3   1  -2  383.47    7.32
  -3  -1  -2  402.29    7.43
   3   1   2  398.21    7.32
   3  -1   2  392.07    7.36
  -3   1  -2  379.81    7.40
  -3   1  -2  388.95    5.19
  -3  -1  -2  391.36    5.17
  -3  -1  -2  398.37    4.74
  -3  -1  -2  382.05    5.37
   3   1   3    7.57    2.83
  -3  -1  -3    5.63    2.47
  -3   1  -3    6.55    2.34
  -3   1  -3    5.77    2.19
   3  -1   3    3.12    3.01
  -3  -1  -3    5.71    3.20
   3   1   3    6.70    2.19
  -3   1  -3    2.97    2.92
  -3  -1  -3    5.53    2.91
   3  -1   3    6.90    2.19
  -3   1  -3    4.64    3.25
  -3  -1  -3    6.01    2.25
   3  -1   4  336.44    5.92
   3   1   4  342.32    5.82
  -3  -1  -4  351.77    5.94
  -3   1  -4  346.11    8.60
  -3  -1  -4  352.05    8.88
  -3   1  -4  332.01    5.94
   3   1   4  343.61    8.34
  -3  -1  -4  340.08    8.30
  -3   1  -4  345.84    8.60
   3  -1   4  338.15    8.49
  -3   1  -4  344.72    6.06
  -3  -1  -4  342.70    6.20
  -3   1  -5   63.07    5.11
   3   1   5   69.40    3.70
   3  -1   5   64.57    3.71
   3  -1   5   60.54    5.10
   3   1   5   65.33    5.12
  -3  -1  -5   70.40    5.15
  -3  -1  -5   62.91    5.49
  -3   1  -5   65.83    3.78
  -3  -1  -5   67.27    3.71
  -3   1  -5   68.15    5.42
  -3   1  -5   70.32    3.83
  -3  -1  -5   69.08    3.98
  -3  -1  -6   13.82    3.44
  -3   1  -6   11.42    3.41
   3  -1   6    9.04    3.25
   3   1   6   11.86    3.20
  -3   1  -6   14.08    4.68
   3   1   6    9.29    4.30
  -3   1  -6    7.32    4.45
  -3  -1  -6   10.21    4.60
  -3   1  -6    9.75    3.20
  -3  -1  -6    9.80    3.19
  -3  -1  -6    9.66    4.49
   3  -1   6    8.11    4.64
   3  -1   7   62.16    6.10
   3   1   7   68.85    6.05
  -3   1  -7   63.86    6.35
  -3   1  -7   74.23    6.75
   3   1   7   80.35    4.51
  -3   1  -7   73.86    4.55
  -3  -1  -7   79.39    4.53
   3  -1   7   81.25    4.62
  -3  -1  -7   78.02    7.08
  -3  -1  -7   71.32    6.25
  -3   1  -7   80.11    4.78
  -3  -1  -7   81.55    4.89
   3  -1   8   56.18    6.88
   3   1   8   55.69    6.49
  -3   1  -8   61.45    7.10
   3  -1   8   67.25    4.92
   3   1   8   59.05    4.66
  -3  -1  -8   66.87    7.30
  -3   1  -8   54.98    6.71
  -3  -1  -8   53.45    6.41
  -3  -1  -8   64.68    4.71
  -3   1  -8   64.36    4.93
  -3   1  -8   63.66    4.98
  -3  -1  -8   64.15    5.07
  -3   1  -9   62.75    5.33
   3  -1   9   57.84    5.20
  -3  -1  -9   57.55    5.07
  -3   1  -9   63.03    5.51
  -3  -1  -9   63.50    5.60
  -3   1 -10    0.50    4.81
  -3  -1 -10    4.81    5.10
  -3   1 -11   57.82    6.29
  -3  -1 -11   54.14    6.43
   3  -2 -13    6.09    5.82
   3   2 -13    7.50    5.78
   3   2 -12    3.17    5.02
   3  -2 -12   -1.26    5.42
   3   2 -11    1.09    4.47
   3  -2 -11    4.91    4.76
   3  -2 -10  216.99    7.31
   3   2 -10  188.82    6.03
   3   2 -10  218.25    7.14
   3  -2  -9  100.96    5.27
  -3  -2   9   92.13    4.41
   3   2  -9   90.38    4.98
   3   2  -9   96.96    6.67
   3   2  -9   94.96    4.62
  -3  -2   9   93.06    6.28
   3   2  -8   23.23    3.63
   3  -2  -8   22.73    3.83
  -3  -2   8   22.14    4.47
   3  -2  -8   25.24    3.98
   3   2  -8   21.20    4.74
   3  -2  -8    4.90    1.73
   3   2  -8   25.30    3.53
  -3  -2   8   23.03    3.18
  -3   2   7  192.54    4.25
   3  -2  -7  191.03    4.35
   3  -2  -7  194.02    6.15
   3   2  -7  195.15    7.10
   3   2  -7  187.59    4.98
   3  -2  -7  185.87    5.45
  -3  -2   7  186.77    4.85
   3   2  -7  190.50    5.30
  -3   2   7  194.22    6.00
  -3  -2   7  192.92    6.96
   3   2  -6   10.74    2.91
  -3   2   6   13.68    2.79
   3  -2  -6   14.77    2.97
  -3  -2   6   11.12    3.44
  -3   2   6   13.27    2.05
  -3  -2   6   11.57    2.61
   3  -2  -6   12.75    2.35
   3   2  -6   16.30    2.81
   3  -2  -6   10.21    3.11
   3   2  -6   12.74    3.76
   3  -2  -5  163.92    3.24
  -3  -2   5  172.30    3.89
   3  -2  -5  165.31    4.33
   3  -2  -5  161.78    4.54
   3   2  -5  174.10    5.76
  -3   2   5  163.77    3.19
   3   2  -5  162.67    3.93
   3   2  -5  159.88    4.09
  -3   2   5  161.18    4.48
  -3  -2   5  165.78    5.43
   3  -2  -4 1121.80    6.65
   3   2  -4 1137.69    8.61
  -3   2   4 1113.74    6.51
   3  -2  -4 1156.01    9.63
  -3  -2   4 1166.95    8.12
   3   2  -4 1182.72   11.90
   3   2  -4 1184.32    8.32
   3  -2  -4 1160.54    9.09
  -3   2   4 1170.19    9.53
  -3  -2   4 1163.15   11.59
   3  -2  -3 1037.54    6.01
  -3   2   3 1032.87    8.44
   3  -2  -3 1018.27    8.53
   3   2  -3 1035.88   10.34
  -3  -2   3 1028.87   27.76
   3   2  -3 1017.59    7.20
   3  -2  -3 1058.04    8.19
  -3   2   3 1039.82   23.25
  -3  -2   3 1029.83   10.18
  -3  -2   2   24.69    2.39
  -3   2   2   23.75    1.85
   3  -2  -2   22.21    2.58
   3   2  -2   22.81    3.24
   3  -2  -2   25.19    1.84
   3   2  -2   24.26    2.39
  -3   2   2   22.33    2.49
  -3  -2   2   24.41    3.19
  -3   2   1   77.34    2.33
  -3  -2   1   79.37    2.75
   3   2  -1   80.31    2.70
   3   2  -1   72.22    3.69
  -3  -2   1   77.54    2.46
   3  -2  -1   72.73    3.22
   3  -2  -1   77.48    2.33
  -3   2   1   75.49    3.13
  -3  -2   1   78.35    3.76
  -3  -2   0    0.82    1.92
   3   2   0   -0.29    2.25
   3  -2   0    0.91    1.99
  -3   2   0    0.49    2.48
   3  -2   0   -0.80    2.62
   3   2   0    0.86    3.09
  -3   2   0   -0.50    1.94
  -3  -2   0    1.09    2.34
  -3  -2   0    0.18    3.13
   3  -2   1  316.62    6.34
   3  -2   1  312.79    4.47
   3   2   1  309.52    6.28
  -3   2  -1  296.17    6.21
  -3   2  -1  319.55    6.40
  -3  -2  -1  303.92    6.27
  -3   2  -1  307.55    4.45
  -3  -2  -1  314.83    4.47
  -3  -2  -1  332.11    6.88
  -3  -2  -1  296.11    3.73
   3   2   1  311.62    4.41
   3   2   2  679.29    9.28
  -3   2  -2  641.23    9.18
  -3  -2  -2  678.27    9.97
  -3   2  -2  664.84    9.43
  -3  -2  -2  669.03    9.33
  -3   2  -2  664.74    6.62
  -3  -2  -2  659.85    6.51
   3  -2   2  663.84    9.42
  -3  -2  -2  675.08    6.07
   3   2   2  671.99    6.44
   3  -2   2  662.95    6.60
  -3  -2  -2  673.75    6.99
   3  -2   3  121.64    3.75
  -3   2  -3  115.99    5.14
   3   2   3  106.68    4.94
   3   2   3  110.57    3.52
  -3  -2  -3  116.24    5.31
  -3   2  -3  116.83    5.28
  -3  -2  -3  113.78    5.09
  -3  -2  -3  112.53    3.55
  -3  -2  -3  113.54    3.37
  -3   2  -3  111.42    3.55
  -3  -2  -3  114.29    3.80
  -3   2  -3  111.92    3.69
   3  -2   3  110.60    5.15
  -3   2  -4    0.00    2.55
  -3  -2  -4    1.03    2.76
   3   2   4    0.84    2.38
  -3  -2  -4   -0.31    3.65
  -3   2  -4    0.46    3.59
  -3  -2  -4    2.36    3.30
   3  -2   4   -0.55    2.61
  -3   2  -4    1.97    3.56
  -3   2  -4    0.73    2.58
   3  -2   4    3.30    3.74
  -3  -2  -4   -0.25    2.54
   3   2   4    1.14    3.21
   3  -2   5  258.38    8.43
   3   2   5  256.67    7.96
   3   2   5  261.50    5.59
  -3   2  -5  267.88    8.42
  -3  -2  -5  264.89    8.19
  -3   2  -5  264.31    5.97
  -3   2  -5  277.78    8.71
  -3   2  -5  269.48    5.90
  -3  -2  -5  268.74    6.20
  -3  -2  -5  254.47    5.65
  -3  -2  -5  279.10    8.90
   3  -2   5  262.19    5.93
   3  -2   6   44.39    3.76
   3  -2   6   40.04    5.16
   3   2   6   44.20    5.03
   3   2   6   45.57    3.62
  -3   2  -6   40.19    5.35
  -3  -2  -6   48.53    5.74
  -3   2  -6   41.38    5.21
  -3  -2  -6   40.19    5.01
  -3   2  -6   48.19    3.81
  -3  -2  -6   47.21    3.69
  -3   2  -6   47.92    3.85
  -3  -2  -6   46.68    4.00
   3  -2   7   61.07    6.28
   3   2   7   64.80    6.02
  -3  -2  -7   50.15    5.85
  -3  -2  -7   61.45    6.88
  -3   2  -7   62.22    6.37
  -3   2  -7   66.82    4.56
  -3   2  -7   62.18    6.28
  -3  -2  -7   65.06    4.31
  -3  -2  -7   65.24    4.78
   3   2   7   70.70    4.36
   3  -2   7   65.99    4.46
  -3   2  -7   66.21    4.45
   3  -2   8  104.67    7.95
   3  -2   8  123.63    5.80
  -3   2  -8  106.67    7.96
  -3   2  -8  115.75    8.19
  -3  -2  -8  108.05    8.63
   3   2   8  124.64    5.53
  -3  -2  -8   91.43    7.31
  -3   2  -8  117.30    5.74
  -3  -2  -8  113.88    5.39
  -3  -2  -8  129.44    6.21
  -3   2  -8  128.33    5.86
   3  -2   9   -0.56    4.44
  -3  -2  -9    0.01    4.73
  -3   2  -9    0.47    4.37
  -3  -2  -9    0.00    2.98
  -3   2  -9    0.60    4.39
  -3  -2 -10    5.38    5.21
  -3   2 -10    3.42    4.80
  -3   2 -10    0.43    4.71
   3  -2  10    0.72    4.77
  -3   2 -11    0.70    5.08
  -3  -2 -11    3.41    5.64
   3  -3 -13    8.64    6.05
   3   3 -13    4.74    5.48
   3   3 -12   14.67    5.33
   3  -3 -12   12.07    5.64
   3   3 -11    1.54    4.33
   3   3 -10    9.39    4.17
   3  -3 -10    6.40    4.50
   3   3 -10    0.03    3.34
   3   3 -10    4.52    3.73
  -3  -3  10    9.17    3.62
  -3  -3   9   26.90    5.18
  -3  -3   9   29.78    3.68
   3   3  -9   27.45    5.32
   3   3  -9   33.63    3.93
   3  -3  -9   27.74    4.27
   3   3  -9   33.35    4.05
   3   3  -8  291.86    6.74
   3   3  -8  305.99    6.61
  -3  -3   8  299.98    6.39
   3  -3  -8  303.78    7.09
   3   3  -8  292.38    9.26
  -3  -3   8  283.12    8.83
   3   3  -7   20.12    3.36
  -3   3   7   20.90    3.33
   3  -3  -7   21.91    3.58
  -3  -3   7   18.88    4.17
  -3  -3   7   18.96    3.09
   3   3  -7   13.44    4.36
   3  -3  -7   16.94    3.29
   3  -3  -7   20.48    2.46
   3   3  -7   20.46    3.24
  -3   3   6    0.49    2.46
   3  -3  -6    0.87    2.88
  -3  -3   6    2.04    3.30
   3  -3  -6    1.82    1.88
   3   3  -6    1.69    3.79
   3  -3  -6    1.46    2.39
  -3   3   6    1.68    1.87
  -3  -3   6   -0.48    2.43
   3   3  -6   -0.28    2.67
   3   3  -6    2.36    2.64
   3  -3  -5  695.48    8.02
  -3   3   5  685.26    5.43
   3   3  -5  703.59    7.44
   3   3  -5  687.65   10.57
   3   3  -5  659.59    7.28
  -3  -3   5  700.19    7.25
   3  -3  -5  683.23    5.58
   3  -3  -5  675.39    7.69
  -3   3   5  710.63    7.88
  -3  -3   5  699.94   10.39
   3  -3  -4   65.57    2.07
  -3  -3   4   67.79    2.93
   3  -3  -4   62.36    2.80
   3   3  -4   56.57    3.99
   3   3  -4   61.84    2.88
   3   3  -4   66.19    2.90
   3  -3  -4   62.96    3.20
  -3   3   4   59.91    1.97
  -3   3   4   62.55    2.71
  -3  -3   4   62.86    4.03
  -3  -3   3  931.82   10.15
   3   3  -3  948.25   10.35
   3  -3  -3  991.51    7.96
   3   3  -3  980.75    7.38
  -3  -3   3  946.76    7.18
   3  -3  -3  987.00    8.03
  -3   3   3  971.22    7.80
   3   3  -2   62.47    3.94
   3  -3  -2   62.84    2.86
  -3   3   2   65.51    2.08
   3  -3  -2   65.90    2.09
   3   3  -2   61.26    2.83
  -3  -3   2   69.47    2.86
  -3   3   2   65.05    2.85
  -3  -3   2   67.11    3.92
   3  -3  -1  408.88    5.87
   3   3  -1  394.52    6.53
  -3  -3   1  404.77    5.20
   3  -3  -1  404.97    4.06
   3   3  -1  395.01    4.57
  -3  -3   1  405.92    4.69
  -3  -3   1  400.76    6.60
  -3  -3   0  398.39    5.48
  -3  -3   0  396.46    3.85
   3  -3   0  404.21    6.37
   3   3   0  391.84    6.68
  -3  -3   0  402.14    4.83
   3   3   0  406.78    4.72
   3  -3   0  408.43    4.50
  -3   3   0  390.79    6.26
  -3  -3   0  405.53    6.86
  -3   3   0  415.79    4.54
   3   3   1 1648.79   13.07
   3  -3   1 1696.29    9.35
   3   3   1 1681.26   36.04
  -3  -3  -1 1691.27   36.90
  -3  -3  -1 1752.81   14.31
  -3   3  -1 1682.57   13.31
  -3   3  -1 1694.92   13.05
  -3  -3  -1 1691.74   13.45
  -3  -3  -1 1686.90   32.55
  -3   3  -1 1727.89    9.43
   3  -3   1 1716.80   13.44
  -3  -3  -2   11.42    2.36
  -3   3  -2   10.57    2.09
   3   3   2   11.06    2.65
   3  -3   2   11.29    3.10
  -3  -3  -2   12.48    2.13
   3  -3   2   11.65    2.22
   3   3   2   11.86    1.93
  -3  -3  -2    8.95    1.87
  -3   3  -2    9.12    2.19
  -3   3  -2   10.24    2.96
  -3  -3  -2    9.12    2.91
  -3  -3  -2   12.39    3.04
  -3   3  -2    9.22    2.88
   3   3   3  551.11    6.45
  -3   3  -3  528.31    9.10
  -3  -3  -3  552.33   10.09
  -3   3  -3  549.71    9.65
  -3  -3  -3  538.65    9.31
  -3  -3  -3  540.15    6.49
   3  -3   3  545.72    9.63
   3   3   3  563.32    9.30
  -3  -3  -3  539.95    6.33
  -3   3  -3  542.57    6.73
  -3   3  -3  541.85    6.44
  -3  -3  -3  540.76    7.04
   3  -3   3  542.84    6.69
  -3  -3  -4    2.77    2.86
   3  -3   4    1.62    2.59
   3   3   4    1.92    2.44
   3  -3   4    0.97    3.65
  -3  -3  -4    3.38    3.35
  -3   3  -4    3.43    3.44
  -3   3  -4    4.01    2.61
  -3   3  -4    2.76    2.56
  -3  -3  -4    3.45    3.92
  -3  -3  -4    2.06    2.51
  -3   3  -4    3.80    3.55
   3   3   4    3.92    3.16
   3  -3   5    3.88    4.24
  -3   3  -5    2.60    3.90
   3   3   5    5.13    2.72
  -3   3  -5    4.57    2.93
  -3  -3  -5    3.58    3.19
  -3   3  -5    3.41    4.43
  -3  -3  -5    3.94    3.84
   3   3   5    2.71    3.82
  -3  -3  -5    5.37    4.24
  -3  -3  -5    4.77    2.85
   3  -3   5    6.44    3.13
  -3   3  -5    4.99    3.17
   3  -3   6  331.53   10.20
  -3   3  -6  320.65   10.04
   3  -3   6  322.15    7.02
  -3  -3  -6  322.94   10.47
   3   3   6  331.88    9.48
  -3   3  -6  330.33    7.14
  -3  -3  -6  328.19    6.70
  -3  -3  -6  312.91    9.34
   3   3   6  327.57    6.56
  -3   3  -6  317.89    9.63
  -3   3  -6  313.47    6.70
  -3  -3  -6  316.43    7.23
   3  -3   7   61.26    6.48
   3   3   7   61.34    5.80
  -3   3  -7   66.37    6.24
  -3  -3  -7   58.43    6.00
  -3   3  -7   62.23    6.51
  -3  -3  -7   70.72    7.00
  -3   3  -7   68.35    4.66
  -3   3  -7   69.83    4.53
  -3  -3  -7   73.85    4.92
   3   3   7   66.06    4.19
   3  -3   7   67.18    4.64
  -3  -3  -7   65.59    4.29
  -3  -3  -8    9.30    4.39
  -3   3  -8   11.02    4.23
  -3   3  -8    7.61    5.96
  -3  -3  -8    0.00    2.02
  -3   3  -8    4.49    5.51
  -3  -3  -8   11.37    3.79
   3  -3   8    9.79    4.14
   3   3   8    7.13    3.71
   3  -3   8    9.85    6.00
  -3   3  -8    6.75    3.77
   3  -3   9    0.66    4.42
  -3  -3  -9    0.43    4.80
  -3   3  -9    0.08    4.58
  -3   3 -10    3.41    4.70
   3  -3  10    4.37    4.86
  -3  -3 -10    2.04    5.20
  -3   3 -10    4.26    4.99
   3  -4 -13    7.02    5.96
   3   4 -13    3.61    5.35
   3   4 -12  246.86    8.67
   3  -4 -12  237.10    9.15
   3   4 -11   18.58    4.59
   3  -4 -11   24.03    5.24
   3  -4 -10   89.45    5.68
  -3  -4  10   82.38    4.87
   3   4 -10   69.04    6.93
   3   4 -10   83.97    5.01
   3   4 -10   83.57    5.23
  -3  -4   9   60.68    4.24
   3   4  -9   48.66    6.08
   3   4  -9   66.59    4.46
   3   4  -9   62.38    4.50
   3  -4  -9   62.11    4.80
  -3  -4   9   53.37    5.80
   3  -4  -8  417.15   11.68
   3   4  -8  411.56    7.67
   3  -4  -8  424.24    8.19
  -3  -4   8  409.79    7.44
   3   4  -8  423.85   11.02
   3   4  -8  423.32    7.69
  -3  -4   8  418.57   10.72
   3   4  -7   13.75    3.19
   3  -4  -7   17.90    3.37
  -3  -4   7   10.60    4.14
   3  -4  -7    8.52    3.06
   3   4  -7   10.03    4.34
   3   4  -7   12.65    3.28
  -3  -4   7   11.03    3.00
   3  -4  -6  421.33    4.79
   3   4  -6  435.63    9.65
  -3  -4   6  428.98    6.55
   3  -4  -6  450.36    6.99
   3  -4  -6  423.04    6.95
   3   4  -6  420.76    6.52
   3   4  -6  413.22    6.62
  -3   4   6  427.93    6.63
  -3  -4   6  416.10    9.19
  -3   4   5  129.12    2.52
  -3  -4   5  133.22    3.89
   3  -4  -5  126.07    2.58
   3  -4  -5  132.04    3.65
   3   4  -5  136.79    5.71
   3   4  -5  139.39    4.05
   3   4  -5  131.93    3.81
   3  -4  -5  129.73    4.05
  -3   4   5  136.05    3.61
  -3  -4   5  129.08    5.48
   3   4  -4  248.46    6.62
   3   4  -4  230.45    4.53
   3  -4  -4  225.62    4.09
   3   4  -4  229.40    4.22
   3  -4  -4  228.62    4.63
  -3   4   4  223.26    3.96
  -3  -4   4  226.86    4.38
  -3  -4   4  231.49    6.32
  -3  -4   3  157.09    3.70
   3  -4  -3  164.20    3.47
   3  -4  -3  160.24    4.03
   3   4  -3  157.99    5.31
   3   4  -3  164.51    3.88
  -3   4   3  157.77    3.39
  -3  -4   3  158.78    5.19
  -3  -4   2   27.58    2.67
   3  -4  -2   25.97    2.37
   3   4  -2   22.47    2.49
   3   4  -2   21.52    3.38
  -3  -4   2   22.29    2.48
  -3   4   2   23.89    2.30
  -3  -4   2   23.54    3.43
  -3  -4   1   24.28    1.98
   3   4  -1   31.69    3.58
   3  -4  -1   22.55    2.68
  -3  -4   1   26.13    2.54
   3  -4  -1   27.54    1.96
   3   4  -1   30.52    2.56
  -3   4   1   27.60    2.69
  -3  -4   1   26.36    2.76
  -3   4   1   26.39    2.01
  -3  -4   1   22.38    3.38
  -3  -4   0   21.09    1.94
  -3  -4   0   25.94    2.50
  -3  -4   0   23.05    2.64
   3  -4   0   24.19    3.00
   3  -4   0   22.84    2.15
   3   4   0   20.01    2.36
  -3   4   0   22.75    2.78
  -3   4   0   21.79    2.10
   3   4   0   20.28    3.29
  -3  -4   0   21.68    3.34
   3  -4   1   93.46    4.22
   3  -4   1   91.36    2.98
   3   4   1   93.96    2.86
   3   4   1   89.36    4.01
  -3  -4  -1   86.31    4.38
  -3   4  -1   92.76    3.89
  -3   4  -1   89.37    4.12
  -3   4  -1   95.99    2.98
  -3  -4  -1   93.87    2.98
  -3  -4  -1   92.38    4.21
  -3  -4  -1   92.68    3.70
  -3  -4  -1   87.44    2.58
   3   4   2  464.89    7.90
  -3   4  -2  469.69    7.75
   3  -4   2  481.88    5.94
   3   4   2  483.74    5.59
  -3  -4  -2  473.62    8.70
  -3   4  -2  497.53    8.52
  -3  -4  -2  485.04    8.16
  -3   4  -2  489.93    5.95
  -3  -4  -2  478.29    5.68
   3  -4   2  477.81    8.45
  -3  -4  -2  471.31    5.40
  -3  -4  -2  468.88    6.09
  -3   4  -2  477.80    5.48
   3   4   3  172.34    5.58
  -3   4  -3  168.15    6.16
   3   4   3  177.79    4.04
  -3   4  -3  177.10    5.71
  -3  -4  -3  173.82    6.42
   3  -4   3  173.57    4.38
  -3  -4  -3  177.25    5.84
  -3   4  -3  175.34    4.43
  -3  -4  -3  177.18    4.12
  -3  -4  -3  176.17    4.10
  -3   4  -3  173.81    4.02
  -3  -4  -3  174.88    4.54
   3  -4   3  190.69    6.45
   3  -4   4  211.59    7.15
  -3  -4  -4  220.30    6.95
   3  -4   4  212.08    5.07
   3   4   4  215.63    6.76
  -3  -4  -4  208.52    4.84
  -3   4  -4  211.34    7.13
  -3   4  -4  203.63    6.65
  -3   4  -4  215.88    5.14
  -3  -4  -4  214.89    4.88
   3   4   4  208.23    4.69
  -3   4  -4  211.68    4.76
  -3  -4  -4  210.80    5.37
  -3  -4  -4  216.75    7.69
   3  -4   5   43.26    4.82
   3   4   5   46.58    3.29
   3  -4   5   49.57    3.60
  -3  -4  -5   44.70    5.18
  -3   4  -5   44.44    4.80
  -3   4  -5   42.54    4.80
  -3  -4  -5   42.51    4.74
  -3   4  -5   54.11    3.71
  -3  -4  -5   46.02    3.44
   3   4   5   46.21    4.71
  -3   4  -5   45.10    3.43
  -3  -4  -5   49.21    3.83
   3  -4   6  126.42    7.05
  -3  -4  -6  131.47    7.56
   3   4   6  141.75    4.76
  -3  -4  -6  136.37    6.77
  -3  -4  -6  145.03    4.91
  -3   4  -6  131.10    6.82
   3   4   6  134.86    6.66
  -3  -4  -6  141.66    5.45
  -3   4  -6  137.61    7.20
  -3   4  -6  144.10    5.21
   3  -4   6  139.95    5.18
  -3   4  -6  143.70    4.92
   3  -4   7   10.43    5.47
  -3   4  -7   16.93    3.65
   3  -4   7   13.37    3.79
  -3  -4  -7   13.37    3.94
  -3   4  -7   13.92    5.26
  -3  -4  -7   12.63    4.78
   3   4   7   14.52    4.74
  -3   4  -7   12.85    5.01
  -3  -4  -7   14.27    5.58
   3   4   7   11.15    3.36
  -3   4  -7   12.29    3.71
  -3  -4  -7   12.74    3.43
   3  -4   8   44.19    4.73
   3  -4   8   39.30    6.85
  -3   4  -8   39.45    6.86
  -3   4  -8   39.06    6.21
  -3   4  -8   52.90    5.00
  -3  -4  -8   47.27    4.32
  -3   4  -8   41.24    4.40
  -3  -4  -8   45.70    4.92
  -3  -4  -9   32.48    5.26
  -3   4  -9   27.82    4.67
   3  -4   9   30.11    5.00
  -3   4  -9   26.33    4.96
   3  -4  10  202.13    8.14
  -3   4 -10  194.85    7.90
  -3   4 -10  206.08    7.78
  -3  -4 -10  210.12    8.52
  -3   4 -11    8.28    4.99
   3  -5 -13   29.17    6.55
   3   5 -13   22.59    5.66
   3  -5 -12   16.97    5.80
   3   5 -12   22.50    5.28
   3  -5 -11    4.29    4.98
   3   5 -11    3.23    4.40
   3   5 -11    5.11    4.49
   3   5 -10   -0.74    3.80
   3  -5 -10   -0.75    4.21
  -3  -5  10   -1.58    5.24
  -3  -5  10    1.00    3.73
   3   5 -10    4.12    3.92
   3   5 -10    0.98    5.71
   3   5  -9   22.55    3.86
  -3  -5   9   24.67    3.84
   3  -5  -9   26.40    4.17
  -3  -5   9   22.38    5.26
   3  -5  -9   18.99    5.76
   3   5  -9   25.76    4.00
   3   5  -9   23.33    5.72
  -3  -5   8  149.93    5.22
   3   5  -8  154.65    7.63
   3   5  -8  150.27    5.33
   3  -5  -8  147.72    5.67
   3   5  -8  150.52    5.23
   3  -5  -8  149.25    8.27
  -3  -5   8  148.26    7.36
   3  -5  -7  270.83    9.09
   3   5  -7  255.70    6.02
   3  -5  -7  255.77    6.25
  -3  -5   7  255.14    5.90
   3   5  -7  251.45    8.51
  -3  -5   7  248.55    8.28
   3   5  -7  258.04    5.80
  -3  -5   6   26.91    4.35
  -3  -5   6   28.25    3.20
   3   5  -6   30.28    4.60
   3  -5  -6   29.53    2.62
   3   5  -6   33.58    3.34
   3   5  -6   29.95    2.96
   3  -5  -6   34.51    3.45
  -3   5   6   27.50    2.42
   3  -5  -5   12.79    2.84
   3  -5  -5   11.67    1.89
   3   5  -5   10.80    3.72
  -3  -5   5   11.88    3.41
   3   5  -5   12.64    2.76
  -3  -5   5   12.06    2.58
   3   5  -5   12.83    2.36
  -3   5   5   12.35    1.78
   3   5  -4  169.67    5.89
   3  -5  -4  171.64    3.35
   3   5  -4  169.09    4.13
  -3  -5   4  176.95    4.12
  -3   5   4  163.25    3.18
  -3  -5   4  169.73    5.82
   3  -5  -4  170.17    4.17
   3   5  -3  230.52    4.38
  -3  -5   3  232.78    4.32
   3  -5  -3  230.03    3.72
   3   5  -3  229.11    6.15
   3  -5  -3  237.89    4.57
  -3   5   3  227.14    3.63
  -3  -5   3  232.97    6.15
   3   5  -2  883.74   10.31
  -3  -5   2  934.09    7.40
   3   5  -2  915.84    7.35
   3  -5  -2  912.70    7.35
  -3  -5   2  902.66    7.30
   3  -5  -2  909.07   17.27
  -3  -5   2  897.86   10.39
   3  -5  -1 3063.29   57.16
  -3  -5   1 3085.56   48.88
  -3  -5   1 3040.83   43.92
   3   5  -1 2990.07   68.36
  -3  -5   1 3030.57   63.11
  -3   5   1 3051.61   56.85
  -3   5   1 3034.64   39.65
   3  -5  -1 3104.51   40.11
  -3  -5   1 3032.80   69.04
   3   5  -1 3011.87   47.71
   3   5   0  278.41    4.18
   3  -5   0  291.47    5.66
   3   5   0  264.13    5.85
  -3  -5   0  282.09    5.43
  -3  -5   0  280.32    6.11
  -3  -5   0  273.45    4.28
   3  -5   0  290.45    4.00
  -3   5   0  278.29    5.48
  -3   5   0  274.46    3.85
  -3  -5   0  278.81    3.80
  -3  -5  -1  223.48    3.70
  -3  -5  -1  226.50    4.00
   3  -5   1  218.29    5.63
   3   5   1  215.75    5.46
   3  -5   1  220.07    3.96
   3   5   1  230.08    3.91
  -3  -5  -1  226.72    5.94
  -3   5  -1  224.50    5.14
  -3   5  -1  216.53    5.57
  -3   5  -1  241.23    4.09
  -3  -5  -1  228.74    5.72
  -3  -5  -1  215.91    5.19
   3   5   2   42.80    3.36
  -3  -5  -2   40.76    3.33
   3   5   2   48.90    2.43
  -3   5  -2   44.18    3.29
  -3  -5  -2   42.44    3.98
  -3   5  -2   42.59    3.75
  -3   5  -2   47.31    2.75
   3  -5   2   45.92    2.73
  -3  -5  -2   45.91    2.52
   3  -5   2   45.07    3.80
  -3  -5  -2   44.26    2.37
  -3  -5  -2   44.68    2.86
  -3   5  -2   47.07    2.44
   3  -5   3  195.97    6.41
   3  -5   3  195.98    4.54
  -3   5  -3  189.97    5.79
  -3   5  -3  193.42    6.32
  -3  -5  -3  189.89    6.04
   3   5   3  187.53    4.13
  -3   5  -3  191.89    4.51
   3   5   3  191.34    5.87
  -3  -5  -3  192.41    4.28
  -3  -5  -3  187.87    4.32
  -3   5  -3  190.79    4.10
  -3  -5  -3  191.42    4.77
  -3  -5  -3  186.52    6.62
   3  -5   4  101.27    5.59
  -3   5  -4   96.78    3.95
   3   5   4  100.89    3.69
   3  -5   4   97.84    3.92
  -3  -5  -4  104.99    4.33
  -3   5  -4   95.16    5.07
  -3   5  -4  102.06    5.56
  -3  -5  -4   98.92    5.20
  -3  -5  -4  100.27    3.75
   3   5   4  100.28    5.20
  -3  -5  -4   99.42    3.93
  -3   5  -4  109.21    3.77
  -3  -5  -4   95.89    5.99
   3  -5   5  317.59    9.44
   3  -5   5  302.61    6.48
  -3   5  -5  318.54    8.60
  -3  -5  -5  326.27    9.77
  -3   5  -5  315.27    9.30
  -3  -5  -5  288.33    8.31
  -3   5  -5  319.20    6.58
  -3  -5  -5  312.91    6.02
   3   5   5  314.03    8.42
   3   5   5  327.29    6.04
  -3   5  -5  320.11    6.04
  -3  -5  -5  321.03    6.85
   3  -5   6  185.01    8.43
   3   5   6  197.11    5.32
  -3   5  -6  186.73    7.60
  -3  -5  -6  212.96    9.00
   3   5   6  202.46    7.68
  -3   5  -6  198.88    8.60
   3  -5   6  196.98    6.03
  -3  -5  -6  206.80    7.85
  -3   5  -6  205.65    6.08
  -3  -5  -6  209.27    5.57
  -3   5  -6  196.81    5.43
  -3  -5  -6  203.55    6.23
  -3  -5  -7   17.66    4.04
  -3   5  -7   15.12    4.86
   3  -5   7   13.16    3.77
   3   5   7   15.41    3.31
  -3   5  -7   14.45    3.59
  -3   5  -7   11.91    5.07
  -3  -5  -7   15.27    4.88
  -3   5  -7   20.76    3.78
  -3  -5  -7   14.49    3.45
  -3  -5  -7   18.38    5.95
   3  -5   7   17.40    5.25
   3  -5   8    0.92    4.16
  -3   5  -8   -3.07    6.06
  -3   5  -8    0.80    5.48
  -3  -5  -8    1.15    4.36
  -3   5  -8    2.77    3.79
  -3   5  -8    2.18    4.16
  -3   5  -9    1.91    4.07
  -3  -5  -9    0.29    4.88
   3  -5   9    1.60    4.38
  -3   5  -9    0.36    4.49
   3  -5  10    7.19    5.30
  -3  -5 -10    6.54    5.39
  -3   5 -10    0.68    4.94
   3  -5  11   11.62    6.04
  -3   5 -11   12.19    6.01
   3  -6 -13   19.39    6.52
   3   6 -12    3.02    4.69
   3   6 -11   52.39    5.21
   3   6 -11   44.89    5.22
   3  -6 -11   54.60    5.73
  -3  -6  11   45.38    5.00
   3   6 -10   93.32    5.29
   3   6 -10   75.57    7.65
  -3  -6  10   93.27    5.34
   3   6 -10   85.89    5.38
   3  -6 -10   89.37    5.79
  -3  -6  10   89.15    7.42
   3  -6  -9    3.86    4.01
  -3  -6   9    2.28    5.03
  -3  -6   9    3.28    3.67
   3  -6  -9    5.36    5.97
   3   6  -9    1.94    5.36
   3   6  -9    0.67    3.72
   3   6  -9    1.00    3.32
   3  -6  -8   49.18    6.14
   3   6  -8   48.80    4.11
   3   6  -8   46.43    5.85
   3   6  -8   54.77    3.98
   3  -6  -8   48.22    4.28
  -3  -6   8   50.99    4.04
  -3  -6   8   46.86    5.36
  -3  -6   7  114.88    4.58
   3  -6  -7  112.88    7.00
   3   6  -7  112.02    6.51
   3   6  -7  118.82    4.76
   3   6  -7  122.37    4.44
   3  -6  -7  118.82    4.93
  -3  -6   7  122.84    6.65
   3  -6  -6   12.74    3.19
  -3  -6   6   11.82    4.40
  -3  -6   6   13.86    3.20
   3   6  -6   16.01    3.31
   3  -6  -6   15.07    2.08
   3   6  -6   14.48    4.52
   3   6  -6   15.20    2.80
   3   6  -5  919.53    8.26
   3   6  -5  927.57   13.26
   3  -6  -5  961.57    7.08
  -3  -6   5  923.63   12.91
   3  -6  -5  906.56    9.00
  -3  -6   5  907.74    8.98
  -3   6   5  897.38    6.72
   3   6  -5  911.17    9.16
   3   6  -4  293.32    5.32
   3  -6  -4  298.99    3.80
   3   6  -4  308.94    7.69
   3  -6  -4  296.94    5.16
  -3  -6   4  304.74    5.24
   3  -6  -4  291.72    3.47
  -3   6   4  293.41    3.67
  -3  -6   4  292.35    7.32
  -3  -6   3   82.74    3.21
   3  -6  -3   82.39    2.39
   3   6  -3   85.65    4.55
   3   6  -3   83.83    3.23
   3  -6  -3   84.49    3.29
  -3   6   3   77.19    2.24
  -3  -6   3   78.97    4.43
   3  -6  -2   82.54    2.02
   3  -6  -2   74.42    2.66
   3   6  -2   84.81    3.24
   3   6  -2   74.97    4.29
  -3  -6   2   77.67    3.14
  -3  -6   2   86.69    3.36
  -3   6   2   82.81    2.72
  -3  -6   2   79.07    4.34
  -3  -6   1   51.66    2.74
  -3  -6   1   50.75    2.73
   3   6  -1   50.93    3.90
   3   6  -1   49.93    2.78
   3  -6  -1   50.60    2.13
  -3   6   1   48.19    2.72
  -3  -6   1   48.77    3.72
  -3   6   1   48.23    2.01
   3  -6  -1   48.31    2.84
  -3  -6   1   48.90    3.75
   3   6   0  224.94    3.92
   3  -6   0  206.35    5.01
   3   6   0  216.65    5.52
  -3  -6   0  219.44    3.94
  -3  -6   0  214.61    3.67
  -3   6   0  214.72    4.97
   3  -6   0  220.74    3.63
  -3   6   0  216.46    3.53
  -3  -6   0  215.13    5.21
  -3  -6   0  223.32    5.61
   3  -6   1   10.91    2.99
  -3  -6  -1   11.52    2.81
   3   6   1   11.61    2.82
   3  -6   1   12.26    2.15
  -3  -6  -1   14.16    2.07
   3   6   1   12.37    2.00
  -3   6  -1   11.16    2.81
  -3  -6  -1   14.91    3.24
  -3   6  -1   11.67    2.53
  -3   6  -1   11.73    2.08
  -3  -6  -1   13.99    2.09
  -3  -6  -1   10.08    2.72
  -3   6  -2  386.14    7.86
   3  -6   2  393.32    5.55
   3  -6   2  416.39    8.14
   3   6   2  395.58    7.45
  -3  -6  -2  399.04    8.31
  -3   6  -2  402.35    6.95
  -3  -6  -2  405.33    7.60
  -3   6  -2  399.48    5.59
  -3  -6  -2  399.14    5.32
   3   6   2  388.32    5.12
  -3  -6  -2  399.86    7.71
  -3  -6  -2  389.08    5.76
  -3   6  -2  407.84    4.91
  -3  -6  -2  395.73    5.35
  -3   6  -3 1021.11   11.63
   3   6   3 1007.88   12.05
  -3   6  -3 1002.65   13.26
   3  -6   3  979.23    9.18
   3   6   3 1016.30    8.45
  -3  -6  -3 1003.02   13.58
  -3  -6  -3  975.51   12.14
  -3   6  -3  972.98    9.14
  -3  -6  -3 1002.29    8.59
   3  -6   3 1024.97   13.48
  -3  -6  -3 1005.84    8.93
  -3   6  -3 1015.19    8.12
  -3  -6  -3  985.75    9.45
   3  -6   4   -2.55    3.87
  -3   6  -4    0.42    2.35
   3   6   4    0.97    2.47
   3   6   4   -1.05    3.28
   3  -6   4    1.28    2.87
  -3  -6  -4    3.45    3.04
  -3  -6  -4    0.55    2.81
  -3   6  -4   -0.16    3.77
  -3  -6  -4    0.29    3.31
  -3  -6  -4    1.92    3.96
  -3   6  -4    0.42    3.27
  -3   6  -4    0.71    2.90
  -3  -6  -4    0.72    2.50
   3   6   5   28.00    4.19
   3  -6   5   25.45    3.60
   3  -6   5   22.89    5.03
  -3  -6  -5   26.31    3.42
  -3   6  -5   25.20    4.98
  -3  -6  -5   17.31    4.20
  -3   6  -5   20.65    4.07
  -3  -6  -5   27.58    5.35
  -3   6  -5   24.89    3.49
  -3  -6  -5   21.97    3.14
  -3   6  -5   23.89    2.88
  -3  -6  -5   27.12    3.73
   3   6   5   24.99    2.95
  -3   6  -6   19.17    4.79
  -3   6  -6   18.73    3.10
   3  -6   6   19.74    4.72
   3  -6   6   20.43    3.55
  -3  -6  -6   20.90    3.79
   3   6   6   20.10    4.33
  -3  -6  -6   18.35    4.47
  -3  -6  -6   21.62    5.34
  -3   6  -6   18.99    4.48
  -3   6  -6   22.95    3.50
  -3  -6  -6   20.32    3.33
   3   6   6   20.76    3.10
   3  -6   7    9.20    3.83
  -3  -6  -7    8.35    5.96
  -3   6  -7    8.58    3.48
  -3  -6  -7    7.45    4.08
   3  -6   7    3.22    5.15
  -3   6  -7    8.38    5.67
  -3   6  -7    2.48    4.35
  -3  -6  -7    4.16    3.15
  -3   6  -7    7.90    3.91
  -3   6  -8   53.77    5.05
   3  -6   8   59.66    5.19
  -3   6  -8   59.50    4.50
  -3  -6  -8   60.61    5.44
   3  -6   9   73.07    5.83
  -3   6  -9   72.90    5.70
  -3  -6  -9   74.11    6.20
  -3  -6 -10    2.59    5.37
  -3   6 -10    3.95    5.16
   3  -6  10    4.86    5.44
  -3   6 -11   26.19    6.18
   3  -7 -13    7.69    6.20
   3  -7 -12    2.07    5.45
   3   7 -12   -1.28    4.43
   3   7 -12    0.31    4.59
   3   7 -11  191.75    7.44
   3   7 -11  186.16    7.09
   3  -7 -11  200.77    8.16
  -3  -7  11  211.54    7.48
  -3  -7  10    8.17    5.93
   3   7 -10    4.84    6.07
   3   7 -10    6.47    4.32
  -3  -7  10    4.37    3.88
   3  -7 -10    8.84    4.69
   3   7 -10    7.35    3.78
  -3  -7   9  390.38   11.94
   3   7  -9  423.68    8.80
   3   7  -9  389.70    7.95
   3  -7  -9  403.25    8.94
  -3  -7   9  399.91    8.42
   3  -7  -9  393.72   12.79
   3   7  -9  398.59   12.28
   3  -7  -8   -1.09    3.49
  -3  -7   8    0.29    4.75
   3   7  -8   -0.26    5.02
   3   7  -8    2.92    3.64
  -3  -7   8    1.69    3.40
   3  -7  -8   -1.28    4.96
   3   7  -8    0.45    3.10
  -3  -7   7   20.21    4.58
   3   7  -7   25.81    3.18
   3   7  -7   28.43    4.98
   3   7  -7   26.27    3.66
   3  -7  -7   30.19    3.84
  -3  -7   7   24.59    3.51
   3  -7  -7   23.36    5.46
  -3  -7   6  324.87    6.40
   3   7  -6  326.77    9.34
   3   7  -6  328.55    6.53
   3   7  -6  337.63    5.91
   3  -7  -6  328.93    6.43
  -3  -7   6  329.76    9.17
  -3  -7   5  259.15    5.41
   3  -7  -5  261.33    3.32
   3   7  -5  250.18    7.73
   3   7  -5  250.99    5.47
   3   7  -5  255.64    4.74
   3  -7  -5  256.15    5.35
   3  -7  -5  252.42    3.96
  -3  -7   5  255.05    7.57
   3  -7  -4  101.95    2.44
   3  -7  -4  104.55    2.44
  -3  -7   4  109.87    3.65
   3  -7  -4  103.27    2.13
   3   7  -4  104.22    5.17
   3   7  -4  103.64    3.71
   3  -7  -4  105.46    3.59
  -3   7   4  106.62    2.09
  -3  -7   4   98.74    4.98
   3  -7  -3  137.81    3.73
  -3  -7   3  136.89    3.80
   3   7  -3  130.01    5.41
   3   7  -3  142.50    3.98
  -3   7   3  137.43    2.66
   3  -7  -3  134.39    2.70
  -3  -7   3  138.72    5.32
   3  -7  -2    7.29    1.60
  -3  -7   2    8.30    2.39
   3  -7  -2    5.93    1.68
   3   7  -2    8.63    3.24
  -3  -7   2    8.93    2.65
   3   7  -2    7.54    2.47
  -3   7   2    8.04    1.77
  -3  -7   2    8.47    3.18
   3   7  -1 1044.79   11.46
  -3   7   1 1024.65    8.74
  -3  -7   1 1043.23    8.09
   3  -7  -1 1037.28    6.22
  -3  -7   1 1040.93    7.99
   3   7  -1 1062.00    8.04
  -3   7   1 1022.08   24.09
  -3  -7   1 1036.05   11.42
  -3  -7   1 1047.66   11.50
   3  -7  -1 1057.00    8.98
  -3  -7   0   13.09    2.11
  -3  -7   0   10.47    2.86
  -3  -7   0   11.61    2.32
   3  -7   0   13.11    1.96
   3   7   0   13.19    2.20
  -3   7   0   10.26    2.45
  -3   7   0   13.37    1.84
  -3  -7   0   11.61    2.97
   3  -7   0   15.57    2.69
   3   7   0   13.35    3.06
  -3  -7   0   13.16    3.15
  -3   7  -1  282.52    6.28
  -3  -7  -1  272.42    4.35
  -3  -7  -1  284.16    6.67
  -3  -7  -1  289.75    4.54
   3   7   1  283.67    6.22
   3  -7   1  283.22    4.45
   3   7   1  280.98    4.34
  -3   7  -1  276.92    5.33
  -3   7  -1  280.65    4.41
   3  -7   1  295.65    6.49
  -3  -7  -1  269.65    6.20
  -3  -7  -1  291.28    6.46
  -3  -7  -2   29.21    3.86
   3   7   2   27.10    3.19
   3  -7   2   30.35    3.44
  -3  -7  -2   27.32    2.75
  -3   7  -2   26.02    3.34
   3  -7   2   27.79    2.48
   3   7   2   30.44    2.29
  -3   7  -2   26.68    2.81
  -3  -7  -2   29.62    3.37
  -3   7  -2   32.52    2.51
  -3  -7  -2   29.60    2.44
  -3  -7  -2   32.02    3.60
  -3   7  -2   30.04    2.07
  -3  -7  -2   31.54    2.57
   3  -7   3   23.88    3.95
   3   7   3   24.59    3.35
   3   7   3   31.85    2.57
  -3   7  -3   26.70    3.36
  -3   7  -3   26.27    3.91
  -3  -7  -3   24.00    3.62
  -3   7  -3   25.14    2.88
  -3  -7  -3   25.74    4.30
  -3  -7  -3   30.89    2.74
   3  -7   3   24.65    2.93
  -3   7  -3   28.84    2.46
  -3  -7  -3   26.43    3.12
  -3  -7  -3   28.14    2.93
   3  -7   4  158.72    7.02
  -3  -7  -4  166.56    6.21
  -3   7  -4  167.92    7.09
   3  -7   4  171.78    5.06
   3   7   4  163.34    6.04
  -3  -7  -4  169.23    7.23
   3   7   4  167.54    4.30
  -3   7  -4  165.43    5.00
  -3  -7  -4  163.32    4.33
  -3   7  -4  161.20    5.82
  -3  -7  -4  168.70    4.77
  -3   7  -4  166.09    4.12
  -3  -7  -4  161.23    5.02
   3  -7   5   37.79    5.43
   3   7   5   36.92    4.38
  -3  -7  -5   35.34    3.73
   3   7   5   35.24    3.01
  -3   7  -5   33.24    5.36
  -3   7  -5   34.76    3.78
  -3  -7  -5   32.01    5.08
  -3  -7  -5   34.85    3.26
  -3   7  -5   35.60    4.33
  -3   7  -5   36.10    3.06
  -3  -7  -5   41.80    3.85
   3  -7   5   42.35    3.92
  -3  -7  -5   36.15    4.49
   3  -7   6    3.13    5.22
   3  -7   6    1.60    3.55
  -3   7  -6    3.43    2.97
   3   7   6    1.89    2.78
  -3   7  -6   -0.70    5.05
  -3  -7  -6    2.47    3.96
  -3   7  -6    1.44    4.10
  -3  -7  -6    2.40    5.26
  -3   7  -6    1.69    3.59
  -3  -7  -6   -0.06    2.86
   3   7   6    2.71    3.83
  -3  -7  -6    3.75    3.67
   3  -7   7  335.26   11.80
  -3   7  -7  355.48   11.92
  -3   7  -7  343.16    8.16
  -3  -7  -7  352.44   12.32
   3  -7   7  364.56    8.44
  -3   7  -7  362.34    7.30
  -3  -7  -7  371.69    8.72
   3  -7   8   28.48    4.73
  -3   7  -8   34.92    4.68
  -3  -7  -8   35.47    5.14
   3  -7   9   70.12    5.88
  -3   7  -9   68.76    5.68
  -3  -7  -9   71.53    6.15
   3  -7  10    2.66    5.26
  -3  -7 -10    5.49    5.50
   3  -8 -13    9.04    6.28
  -3  -8  12    0.24    4.95
   3   8 -12    0.76    5.06
   3   8 -11   66.04    5.81
  -3  -8  11   67.85    5.68
   3   8 -11   63.60    5.28
   3  -8 -11   68.26    6.23
   3  -8 -10   31.72    5.00
  -3  -8  10   29.28    6.51
  -3  -8  10   24.69    4.51
   3   8 -10   23.74    6.59
   3   8 -10   32.98    4.68
   3   8 -10   26.80    4.19
   3  -8  -9   17.07    4.38
  -3  -8   9   15.03    5.67
  -3  -8   9   21.97    3.98
   3  -8  -9   22.79    6.70
   3   8  -9   27.00    5.96
   3   8  -9   24.16    4.14
   3   8  -9   20.95    3.75
   3  -8  -8    1.33    3.57
  -3  -8   8    1.68    5.15
   3   8  -8    1.82    5.24
   3   8  -8    0.85    3.60
   3   8  -8    1.47    3.03
   3  -8  -7    8.31    3.61
  -3  -8   7   10.21    4.74
  -3  -8   7    8.15    3.49
   3   8  -7    4.20    3.57
   3  -8  -7    5.26    5.27
   3   8  -7    2.21    5.00
   3   8  -7    7.97    3.07
   3   8  -6   59.37    5.32
  -3  -8   6   53.87    3.74
   3   8  -6   60.27    3.94
   3   8  -6   52.89    3.19
   3  -8  -6   59.15    3.83
  -3  -8   6   54.24    5.04
  -3  -8   5  383.37    6.52
   3   8  -5  389.10    6.71
   3  -8  -5  394.94    6.43
   3  -8  -5  394.15    4.99
   3   8  -5  402.23    9.63
  -3  -8   5  404.67    9.44
   3  -8  -4  166.24    2.14
  -3  -8   4  188.46    6.60
  -3  -8   4  181.84    4.57
   3   8  -4  184.84    4.71
   3   8  -4  178.01    6.57
  -3   8   4  193.88    2.18
   3  -8  -4  191.60    4.40
   3  -8  -4  180.37    2.08
   3  -8  -4  193.60    3.18
   3  -8  -3  184.81    2.67
   3   8  -3  195.99    6.51
   3  -8  -3  186.22    2.87
   3  -8  -3  184.83    4.13
   3   8  -3  193.29    4.59
  -3  -8   3  184.65    4.07
  -3  -8   3  192.85    6.41
  -3   8   3  193.91    2.89
  -3  -8   3  191.32    4.48
   3  -8  -3  186.84    3.81
   3  -8  -2 1491.35    9.12
   3   8  -2 1462.25   14.63
  -3  -8   2 1577.83   42.06
   3  -8  -2 1566.47    9.25
   3   8  -2 1493.13   10.34
  -3  -8   2 1488.31   40.62
  -3  -8   2 1462.58   14.55
  -3   8   2 1546.34   36.38
  -3  -8   1  165.40    4.04
  -3  -8   1  169.22    4.03
   3   8  -1  163.81    5.58
  -3   8   1  163.94    2.85
   3   8  -1  161.55    3.93
   3  -8  -1  169.35    2.90
  -3   8   1  172.35    4.06
  -3  -8   1  156.98    5.52
   3  -8  -1  167.27    4.11
  -3  -8   1  171.43    5.74
   3   8   0 1480.56    9.35
   3   8   0 1493.10   13.46
   3  -8   0 1542.13   12.35
   3  -8   0 1471.67    8.40
  -3  -8   0 1490.40   13.07
  -3  -8   0 1475.02    9.46
  -3  -8   0 1478.10   13.61
  -3   8   0 1426.06   11.78
  -3   8   0 1506.25   33.48
  -3  -8   0 1492.28   37.97
  -3  -8   0 1498.02   13.70
  -3  -8  -1  284.44    4.63
  -3  -8  -1  286.26    6.62
   3  -8   1  300.14    4.61
   3   8   1  289.40    4.43
   3  -8   1  296.19    6.55
   3   8   1  284.17    6.31
  -3   8  -1  301.99    6.52
  -3   8  -1  298.06    4.57
  -3   8  -1  297.69    5.37
  -3  -8  -1  291.84    6.80
  -3  -8  -1  279.93    4.55
  -3  -8  -1  291.90    6.60
  -3  -8  -2  418.80    5.58
   3   8   2  407.42    7.68
   3  -8   2  420.59    5.88
   3  -8   2  437.61    8.57
   3   8   2  417.89    5.37
  -3   8  -2  415.04    6.71
  -3  -8  -2  415.75    8.65
  -3   8  -2  432.02    5.91
  -3  -8  -2  410.80    7.91
  -3   8  -2  429.27    8.43
  -3  -8  -2  418.48    8.27
  -3   8  -2  414.44    4.71
  -3  -8  -2  412.29    6.03
  -3  -8  -2  413.92    5.77
   3  -8   3  410.10    9.28
  -3   8  -3  389.70    6.30
  -3   8  -3  396.21    7.36
  -3  -8  -3  399.56    8.25
   3  -8   3  402.31    6.42
   3   8   3  389.99    5.55
  -3  -8  -3  394.10    9.29
   3   8   3  373.23    7.81
  -3   8  -3  400.85    9.07
  -3  -8  -3  387.80    5.71
  -3   8  -3  400.61    5.19
  -3  -8  -3  397.57    6.55
  -3  -8  -3  399.96    6.21
   3  -8   4  264.38    8.60
   3  -8   4  261.83    5.97
  -3   8  -4  256.25    4.71
   3   8   4  266.56    5.12
  -3  -8  -4  257.17    7.31
  -3  -8  -4  267.68    8.66
  -3   8  -4  267.51    8.52
  -3   8  -4  268.92    5.96
  -3  -8  -4  252.75    5.11
   3   8   4  256.82    7.16
  -3  -8  -4  274.00    6.00
  -3  -8  -4  268.77    6.12
  -3   8  -4  251.28    6.70
   3   8   5   20.85    2.81
  -3  -8  -5   18.86    3.64
  -3  -8  -5   20.15    5.23
   3  -8   5   18.50    3.55
  -3   8  -5   17.97    4.96
  -3  -8  -5   17.07    4.19
  -3   8  -5   25.89    3.60
  -3   8  -5   20.04    3.87
  -3  -8  -5   22.28    3.03
   3  -8   5   18.62    5.07
  -3  -8  -5   24.87    3.63
  -3   8  -5   19.06    2.69
   3   8   5   18.05    3.98
   3  -8   6    7.87    4.73
  -3  -8  -6   13.78    3.82
   3  -8   6   13.59    3.52
  -3   8  -6   10.65    2.86
  -3   8  -6   13.05    4.92
  -3  -8  -6    5.53    3.41
  -3  -8  -6    9.95    5.34
  -3   8  -6   10.00    3.43
  -3  -8  -6   10.33    3.01
  -3  -8  -6   13.43    3.56
  -3  -8  -7    5.89    3.94
   3  -8   7    8.65    3.77
  -3   8  -7   10.44    5.20
  -3  -8  -7    5.50    5.62
  -3   8  -7    6.71    3.73
   3  -8   7    6.27    5.30
  -3  -8  -8    7.33    4.67
   3  -8   8    9.92    4.42
  -3   8  -8    9.77    4.30
  -3   8  -9   87.05    6.12
  -3  -8  -9   83.02    6.50
   3  -8   9   83.84    6.11
  -3  -8 -10    0.00    5.38
   3  -9 -13  113.91    8.09
   3  -9 -12    1.43    5.55
   3   9 -12   -1.41    5.06
  -3  -9  12    1.95    5.01
  -3  -9  11   44.85    5.47
   3   9 -11   46.26    5.66
   3  -9 -11   50.62    6.00
   3  -9 -10    0.05    4.46
  -3  -9  10    1.50    5.58
   3   9 -10    3.18    4.36
  -3  -9  10    2.66    4.04
   3   9 -10   -0.77    5.95
   3   9 -10    1.12    3.60
   3  -9  -9   19.22    4.38
  -3  -9   9   22.55    5.73
  -3  -9   9   23.16    4.14
   3  -9  -9   18.88    6.26
   3   9  -9   25.27    6.11
   3   9  -9   18.46    4.22
   3   9  -9   23.14    3.70
  -3  -9   8   47.49    4.17
   3   9  -8   43.38    5.91
   3  -9  -8   46.46    6.22
   3   9  -8   43.75    4.23
   3   9  -8   44.72    3.73
   3  -9  -8   44.11    4.24
  -3  -9   8   44.58    5.81
  -3  -9   7  735.64   10.09
   3   9  -7  755.40   10.42
   3   9  -7  760.06    8.88
   3  -9  -7  760.53   10.11
   3  -9  -7  786.71   14.77
  -3  -9   7  795.54   14.90
   3   9  -7  783.82   15.12
  -3  -9   6  110.98    4.73
   3   9  -6  113.28    6.89
   3   9  -6  112.12    4.86
   3   9  -6  115.89    3.90
   3  -9  -6  110.45    4.49
   3  -9  -6  112.17    3.66
  -3  -9   6  114.65    6.59
   3  -9  -5   17.61    3.09
  -3  -9   5   14.25    4.30
   3   9  -5   14.68    4.58
  -3  -9   5   14.27    3.19
   3  -9  -5   13.38    2.14
   3   9  -5   15.70    3.41
  -3  -9   4  236.05    5.19
   3   9  -4  239.11    7.57
   3   9  -4  246.59    5.36
   3  -9  -4  245.43    4.89
   3  -9  -4  240.21    3.59
  -3  -9   4  260.52    7.69
   3  -9  -3   42.29    1.81
  -3  -9   3   46.72    3.17
   3  -9  -3   42.90    1.56
   3  -9  -3   45.83    2.78
   3   9  -3   43.34    4.44
  -3  -9   3   40.40    4.29
  -3   9   3   43.42    1.55
   3   9  -3   44.43    3.24
  -3  -9   3   48.86    2.86
   3  -9  -3   36.71    1.84
   3  -9  -3   42.97    2.45
   3  -9  -2   37.24    1.75
  -3  -9   2   38.47    2.94
   3  -9  -2   34.84    2.07
   3  -9  -2   34.24    2.32
  -3  -9   2   40.51    2.95
   3   9  -2   38.02    2.86
   3   9  -2   36.00    3.90
  -3   9   2   37.96    2.09
  -3  -9   2   37.76    3.99
   3  -9  -1  576.67    7.01
   3   9  -1  616.20    6.88
   3  -9  -1  599.33    4.97
  -3  -9   1  594.50    7.03
   3   9  -1  579.57    9.55
  -3  -9   1  585.49    6.82
  -3   9   1  596.27    7.05
  -3   9   1  561.29    4.83
  -3  -9   1  590.77   10.01
  -3  -9   1  592.63    9.74
   3  -9  -1  600.16    4.95
   3   9   0    1.95    2.67
  -3  -9   0    2.62    2.08
  -3  -9   0    2.67    2.82
   3  -9   0   -0.19    1.73
  -3  -9   0   -1.50    2.11
  -3   9   0    0.82    2.13
  -3  -9   0    1.08    2.59
   3  -9   0    2.03    2.36
  -3  -9   0    0.28    2.69
   3   9   0    1.47    1.93
  -3  -9  -1   55.30    2.86
  -3  -9  -1   58.50    2.76
   3  -9   1   58.02    2.68
   3   9   1   51.50    3.63
  -3   9  -1   51.51    3.56
   3  -9   1   56.24    3.65
   3   9   1   59.08    2.63
  -3  -9  -1   56.86    3.93
  -3   9  -1   57.06    2.86
  -3   9  -1   56.28    2.59
  -3  -9  -1   58.06    4.02
  -3  -9  -1   56.77    3.88
  -3  -9  -2  198.08    4.44
   3  -9   2  210.51    6.46
  -3  -9  -2  190.46    4.13
   3   9   2  195.25    4.00
  -3   9  -2  191.15    4.76
  -3  -9  -2  187.69    6.34
   3  -9   2  194.29    4.42
  -3  -9  -2  190.00    5.86
  -3   9  -2  197.97    4.39
  -3   9  -2  200.68    6.19
   3   9   2  190.96    5.70
  -3   9  -2  188.88    3.35
  -3  -9  -2  192.30    4.54
  -3  -9  -2  201.54    6.44
  -3   9  -3    1.26    1.92
  -3  -9  -3    0.35    2.91
   3   9   3    0.60    2.96
   3  -9   3   -0.76    2.82
  -3   9  -3    0.77    2.63
   3   9   3    1.14    2.13
   3  -9   3   -0.29    3.88
  -3   9  -3   -1.48    3.65
  -3  -9  -3    1.59    3.23
  -3  -9  -3    0.42    2.45
  -3  -9  -3    1.93    4.05
  -3   9  -3    2.64    2.79
  -3  -9  -3    3.30    2.45
   3  -9   4  132.22    6.80
   3   9   4  133.03    5.61
  -3  -9  -4  138.21    6.77
   3   9   4  138.71    4.01
  -3   9  -4  126.17    5.04
  -3  -9  -4  124.73    5.71
  -3   9  -4  128.92    4.70
  -3  -9  -4  139.06    4.17
  -3   9  -4  136.64    6.79
   3  -9   4  129.76    4.74
  -3   9  -4  135.46    3.67
  -3  -9  -4  131.52    4.77
  -3  -9  -4  132.29    4.73
   3  -9   5  410.23   11.16
  -3  -9  -5  429.73   11.34
  -3  -9  -5  412.86    6.71
   3   9   5  430.89    6.60
   3   9   5  432.74    9.54
  -3   9  -5  425.66   11.14
   3  -9   5  418.57    7.86
  -3  -9  -5  408.76    9.51
  -3   9  -5  399.82    7.60
  -3  -9  -5  433.27    7.91
  -3  -9  -5  428.24    7.95
   3  -9   6   59.07    6.52
  -3   9  -6   47.86    6.07
   3  -9   6   58.76    4.51
  -3  -9  -6   50.78    6.34
  -3   9  -6   60.22    4.40
  -3  -9  -6   56.44    4.55
  -3  -9  -6   54.64    4.50
   3  -9   7    0.25    5.97
   3  -9   7    0.99    4.04
  -3   9  -7   -0.30    5.82
  -3  -9  -7    4.55    5.90
  -3   9  -7    1.98    4.07
  -3  -9  -7    0.89    4.00
  -3  -9  -8    9.14    4.66
   3  -9   8   10.33    4.49
  -3   9  -8    7.90    4.40
   3  -9   9  102.64    6.57
  -3   9  -9  101.47    6.48
  -3  -9  -9   89.95    6.73
   3  -9  10   -1.32    5.32
  -3   9 -10    1.47    5.30
  -3  -9 -10    1.57    5.43
   3  10 -13    0.00    2.80
   3 -10 -12   27.03    5.99
  -3 -10  12   33.15    5.75
   3  10 -12   35.25    5.77
   3  10 -11   71.21    6.12
  -3 -10  11   64.18    5.86
   3 -10 -11   72.79    6.44
   3 -10 -10   18.34    4.87
  -3 -10  10   15.35    6.69
  -3 -10  10   15.15    4.63
   3  10 -10   13.24    7.22
   3  10 -10   16.08    4.91
  -3 -10   9  125.53    5.99
   3  10  -9  109.52    8.34
   3  10  -9  123.93    6.05
   3 -10  -9  134.60    6.09
  -3 -10   9  127.79    8.51
  -3 -10   8   52.83    4.55
   3 -10  -8   45.78    6.35
   3  10  -8   44.51    6.51
   3  10  -8   50.85    4.67
   3  10  -8   57.53    3.79
   3 -10  -8   48.01    4.41
  -3 -10   8   51.09    6.45
  -3 -10   7  212.27    6.15
   3  10  -7  205.83    8.80
   3  10  -7  213.09    6.31
   3  10  -7  215.44    5.28
   3 -10  -7  209.98    6.02
  -3 -10   7  213.20    8.71
  -3 -10   6   78.53    4.37
   3  10  -6   64.60    6.02
   3  10  -6   70.94    4.42
   3 -10  -6   73.65    4.09
   3 -10  -6   68.93    3.26
  -3 -10   6   73.07    6.10
   3 -10  -5    2.01    2.81
  -3 -10   5    2.83    4.46
  -3 -10   5    3.21    3.23
   3  10  -5    3.10    4.68
   3 -10  -5    2.84    2.19
   3  10  -5    2.54    3.34
  -3 -10   4   65.30    3.57
   3 -10  -4   65.95    3.24
   3  10  -4   64.41    3.60
   3  10  -4   63.10    4.89
  -3 -10   4   52.49    4.57
   3 -10  -4   63.77    2.45
   3 -10  -3  745.11    5.60
   3 -10  -3  736.91    4.94
   3 -10  -3  786.71    8.24
  -3 -10   3  719.18    8.18
  -3  10   3  780.40    5.05
   3  10  -3  734.06   11.96
   3  10  -3  719.12    8.32
   3 -10  -3  769.66    7.38
  -3 -10   3  736.64    7.94
   3 -10  -3  687.31    5.23
  -3 -10   3  740.82   11.85
   3 -10  -2  181.84    3.64
  -3 -10   2  186.13    4.60
   3 -10  -2  181.79    3.02
   3  10  -2  176.85    6.46
  -3 -10   2  193.90    4.70
   3 -10  -2  186.65    4.29
  -3  10   2  197.98    3.71
  -3 -10   2  182.74    6.48
   3  10  -2  183.28    4.65
   3 -10  -1   21.74    2.27
   3 -10  -1   22.25    1.68
   3  10  -1   23.80    2.67
  -3 -10   1   25.65    2.87
  -3  10   1   23.69    1.74
   3 -10  -1   23.08    1.94
   3  10  -1   20.07    3.59
  -3  10   1   21.28    2.34
  -3 -10   1   19.76    4.07
  -3 -10   1   23.49    2.93
  -3 -10   1   21.91    3.84
   3 -10   0  183.81    5.02
  -3  10   0  178.55    3.43
   3  10   0  187.52    5.95
   3 -10   0  181.04    3.51
   3  10   0  189.01    4.19
  -3 -10   0  185.57    4.26
  -3 -10   0  200.00    6.34
  -3 -10   0  198.00    4.46
  -3  10   0  178.20    4.88
  -3 -10   0  185.58    5.36
  -3 -10   0  180.13    5.97
   3 -10   1  337.09    7.25
  -3 -10  -1  331.75    5.49
  -3 -10  -1  331.76    7.87
  -3  10  -1  327.12    5.21
   3  10   1  320.66    4.92
   3  10   1  325.85    7.07
  -3  10  -1  332.94    7.11
  -3 -10  -1  319.73    7.24
   3 -10   1  322.76    4.97
  -3  10  -1  325.92    4.95
  -3 -10  -1  321.02    5.11
  -3 -10  -1  331.29    7.33
  -3 -10  -2   82.47    3.46
   3 -10   2   83.87    4.83
  -3 -10  -2   87.46    3.29
   3  10   2   84.40    3.07
   3  10   2   77.43    4.26
  -3  10  -2   82.54    3.39
  -3  10  -2   89.55    4.69
   3 -10   2   85.15    3.45
  -3  10  -2   85.85    3.40
  -3 -10  -2   88.71    4.57
  -3  10  -2   79.93    2.46
  -3 -10  -2   83.24    3.58
  -3 -10  -2   83.85    5.04
  -3 -10  -2   84.13    4.88
   3  10   3   40.96    2.71
   3 -10   3   43.98    4.46
   3  10   3   41.12    3.79
   3 -10   3   42.23    3.29
  -3  10  -3   35.80    3.19
  -3 -10  -3   41.28    4.73
  -3 -10  -3   43.14    3.94
  -3  10  -3   42.15    3.16
  -3 -10  -3   42.92    2.88
  -3 -10  -3   37.35    4.46
  -3  10  -3   41.77    4.48
  -3 -10  -3   37.81    3.35
  -3 -10  -3   43.37    3.20
   3 -10   4  146.47    6.97
   3  10   4  147.04    5.74
  -3  10  -4  158.27    4.96
  -3  10  -4  149.80    6.88
  -3 -10  -4  154.94    7.09
   3 -10   4  162.19    5.07
  -3 -10  -4  145.71    6.02
   3  10   4  155.65    4.13
  -3 -10  -4  154.03    4.33
  -3 -10  -4  152.73    5.04
  -3 -10  -4  150.09    5.03
   3 -10   5  348.32   10.49
  -3 -10  -5  361.89    7.51
   3 -10   5  369.19    7.56
  -3 -10  -5  351.43   10.65
  -3  10  -5  341.28   10.21
  -3 -10  -5  349.35    8.84
  -3  10  -5  379.26    7.49
  -3 -10  -5  342.54    6.17
  -3 -10  -5  372.81    7.60
   3 -10   6   85.56    7.28
   3 -10   6   96.06    5.23
  -3 -10  -6   87.84    7.04
  -3  10  -6   77.11    6.98
  -3  10  -6   90.72    5.06
  -3 -10  -6   96.19    5.14
  -3 -10  -6   94.95    5.12
   3 -10   7  131.30    8.81
   3 -10   7  150.86    6.31
  -3 -10  -7  134.27    8.97
  -3  10  -7  136.81    8.65
  -3  10  -7  150.84    6.17
  -3 -10  -7  147.93    6.33
   3 -10   8   25.77    5.11
  -3 -10  -8   30.38    5.19
  -3  10  -8   24.03    5.05
  -3 -10  -9   29.47    5.38
   3 -10   9   31.32    5.47
  -3  10  -9   27.07    5.30
   3 -10  10   21.20    5.74
  -3 -10 -10   24.96    6.11
  -3  10 -10   18.68    5.62
   3  11 -13   13.49    6.20
   3 -11 -12    3.15    5.73
  -3 -11  12    1.72    5.08
   3  11 -12   -1.11    5.26
   3 -11 -11    5.43    5.42
  -3 -11  11    5.35    4.98
   3  11 -11    0.42    5.15
   3 -11 -10    6.41    4.73
  -3 -11  10    2.37    4.37
   3  11 -10    2.30    4.50
   3 -11  -9   22.45    4.41
  -3 -11   9   25.52    6.12
  -3 -11   9   19.13    4.17
   3  11  -9   15.76    6.01
   3  11  -9   18.08    4.36
   3 -11  -8   11.40    3.90
  -3 -11   8    4.82    4.93
  -3 -11   8    5.71    3.58
   3 -11  -8    1.29    4.97
   3  11  -8    6.98    5.14
   3  11  -8    5.77    3.79
   3  11  -7   79.01    4.91
   3  11  -7   79.83    7.08
   3 -11  -7   89.97    4.65
  -3 -11   7   85.00    4.91
   3 -11  -7   78.78    3.80
  -3 -11   7   83.56    6.87
   3  11  -6  103.54    4.95
   3  11  -6   93.04    6.74
  -3 -11   6   93.14    4.69
   3 -11  -6   94.90    4.36
   3 -11  -6   86.92    3.53
  -3 -11   6  100.14    6.55
  -3 -11   5  389.16    7.08
   3  11  -5  396.68    7.26
   3 -11  -5  395.41    6.59
   3 -11  -5  389.36    5.46
   3  11  -5  398.36   10.32
  -3 -11   5  403.62   10.17
  -3 -11   4  135.85    4.69
   3 -11  -4  137.65    4.11
   3  11  -4  134.02    6.68
   3  11  -4  128.21    4.70
   3 -11  -4  124.56    4.44
  -3 -11   4  131.63    6.49
   3 -11  -4  128.15    3.15
   3 -11  -3 1026.89    5.60
   3 -11  -3 1093.00    7.10
  -3 -11   3 1070.76   10.09
  -3 -11   3 1054.12    9.73
   3  11  -3 1051.51   10.16
   3 -11  -3 1155.14    8.92
   3  11  -3 1089.55   14.72
   3 -11  -3 1129.53   10.40
  -3 -11   3 1074.75   14.47
   3  11  -2   12.85    2.97
   3  11  -2   16.79    4.11
   3 -11  -2   11.18    1.44
   3 -11  -2   14.64    1.84
   3 -11  -2   11.99    1.88
  -3 -11   2   14.84    2.82
  -3  11   2   10.60    1.78
   3 -11  -2   14.38    2.37
  -3  11   2   12.08    1.40
  -3 -11   2   14.06    3.02
  -3 -11   2    8.95    3.93
  -3 -11   1    0.68    2.67
  -3 -11   1    3.21    2.87
   3 -11  -1    1.64    1.50
   3  11  -1    1.23    3.65
   3 -11  -1    0.97    1.82
   3  11  -1    0.60    2.58
  -3  11   1    1.70    2.08
  -3 -11   1    4.65    4.01
  -3  11   1    2.12    1.55
   3 -11  -1    1.49    1.94
  -3 -11   1    3.51    3.71
  -3 -11   0    1.15    2.68
   3  11   0    0.65    3.20
   3 -11   0    0.98    1.82
  -3 -11   0    0.08    2.43
   3  11   0    0.91    2.26
  -3  11   0    0.67    2.38
  -3  11   0    0.92    1.76
   3 -11   0   -0.92    2.04
  -3 -11   0    0.97    2.73
  -3 -11   0    1.89    3.69
   3 -11   0    0.74    2.44
  -3 -11   0    1.91    3.30
   3 -11   1 1538.25   14.68
  -3 -11  -1 1492.96   10.37
   3 -11   1 1492.90   10.04
   3  11   1 1508.32   14.49
  -3 -11  -1 1512.76   16.24
   3  11   1 1521.31   10.13
  -3  11  -1 1506.62   14.26
  -3 -11  -1 1495.32   14.61
  -3  11  -1 1522.76   10.03
  -3  11  -1 1492.40    9.92
  -3 -11  -1 1489.24   11.21
  -3 -11  -1 1561.87   15.13
  -3 -11  -1 1463.24   10.13
  -3 -11  -2   78.82    3.76
  -3 -11  -2   84.57    5.36
   3 -11   2   86.90    5.04
  -3 -11  -2   84.38    3.33
   3  11   2   79.12    4.41
   3 -11   2   84.43    3.56
   3  11   2   78.89    3.06
  -3  11  -2   79.72    3.25
  -3  11  -2   86.77    3.47
  -3 -11  -2   78.87    4.49
  -3  11  -2   80.99    4.77
  -3 -11  -2   83.15    3.61
  -3 -11  -2   81.62    4.99
   3 -11   3  347.92    9.22
   3  11   3  353.99    5.45
  -3 -11  -3  358.28    9.12
  -3 -11  -3  336.31    7.81
  -3  11  -3  345.61    6.32
   3  11   3  341.74    7.71
  -3 -11  -3  345.82    5.58
  -3  11  -3  351.45    9.04
   3 -11   3  374.05    6.66
  -3 -11  -3  362.76    9.40
  -3 -11  -3  349.97    6.35
  -3 -11  -3  345.69    6.43
   3 -11   4   39.74    5.01
   3  11   4   39.91    3.88
   3 -11   4   46.51    3.66
   3  11   4   48.59    2.95
  -3 -11  -4   41.66    5.04
  -3  11  -4   40.55    4.76
  -3 -11  -4   45.21    4.35
  -3 -11  -4   45.01    3.17
  -3  11  -4   44.83    3.56
  -3 -11  -4   44.33    3.71
  -3 -11  -4   45.80    3.65
  -3  11  -5    2.62    4.26
   3 -11   5    2.50    4.43
  -3 -11  -5    6.89    3.53
   3 -11   5    5.24    3.35
  -3 -11  -5    6.45    3.26
  -3 -11  -5    2.81    5.03
  -3  11  -5    5.28    3.13
   3 -11   6    6.52    3.59
  -3 -11  -6    3.16    3.75
   3 -11   6    4.24    4.76
  -3 -11  -6    3.83    3.70
  -3  11  -6    6.69    4.93
  -3 -11  -6    2.33    5.49
  -3  11  -6    3.96    3.42
   3 -11   7   77.26    5.49
  -3 -11  -7   75.30    7.75
  -3  11  -7   81.78    5.37
  -3 -11  -7   80.14    5.46
  -3  11  -8   11.00    4.93
   3 -11   8   14.62    5.18
  -3 -11  -8   11.37    4.99
   3 -11   9    3.78    5.20
  -3 -11  -9    1.64    5.28
  -3  11  -9    5.17    5.22
  -3 -11 -10   -0.45    5.52
  -3  11 -10    2.30    5.36
  -3 -12  12   40.97    6.14
   3  12 -12   52.18    6.39
   3 -12 -12   46.82    6.42
   3 -12 -11   21.29    5.48
  -3 -12  11   24.53    5.52
   3  12 -11   24.47    5.56
   3  12 -10  212.10    8.04
   3 -12 -10  213.01    7.93
  -3 -12  10  223.59    8.06
  -3 -12   9   48.76    7.42
  -3 -12   9   66.01    5.33
   3  12  -9   53.13    7.45
   3  12  -9   59.91    5.32
   3 -12  -9   54.46    5.08
  -3 -12   8  139.75    6.04
   3  12  -8  132.68    8.66
   3  12  -8  137.79    6.15
   3 -12  -8  142.83    5.77
  -3 -12   8  126.94    8.37
  -3 -12   7   32.27    5.67
  -3 -12   7   34.56    4.12
   3  12  -7   24.97    5.84
   3  12  -7   28.74    4.27
   3 -12  -7   30.84    3.82
   3 -12  -7   30.30    3.25
  -3 -12   6   37.12    5.37
   3 -12  -6   41.71    3.68
   3  12  -6   40.37    3.97
   3  12  -6   46.16    5.68
  -3 -12   6   36.68    3.88
   3 -12  -6   35.00    3.08
  -3 -12   5   35.18    5.32
   3  12  -5   33.60    5.56
  -3 -12   5   40.13    3.87
   3  12  -5   33.98    4.00
   3 -12  -5   35.50    3.28
   3 -12  -5   30.23    2.63
   3 -12  -4   54.59    3.30
  -3 -12   4   54.51    3.77
   3  12  -4   45.71    5.24
  -3 -12   4   51.92    3.52
   3  12  -4   52.13    3.89
   3 -12  -4   47.95    3.52
  -3 -12   4   50.29    5.21
   3 -12  -4   50.57    2.66
   3  12  -3  420.02   10.00
   3 -12  -3  415.04    4.92
   3 -12  -3  445.94    7.30
  -3 -12   3  410.48    6.70
   3  12  -3  410.14    7.00
  -3 -12   3  430.55    7.01
   3 -12  -3  435.60    5.82
  -3 -12   3  431.44    9.95
   3  12  -2  102.77    5.90
   3 -12  -2   95.55    3.09
   3 -12  -2  103.64    2.92
  -3 -12   2   99.08    4.15
  -3  12   2  107.67    3.14
  -3 -12   2  102.74    4.01
   3  12  -2   92.92    4.06
   3 -12  -2  104.59    4.11
   3 -12  -2   93.58    2.21
  -3 -12   2   93.30    5.81
   3 -12  -1    1.91    2.22
  -3 -12   1    2.94    2.68
   3 -12  -1   -0.07    1.69
   3 -12  -1    2.82    1.90
   3  12  -1    2.33    2.74
  -3  12   1    1.35    2.00
  -3 -12   1    2.38    2.76
  -3  12   1    1.95    1.55
  -3 -12   1   -0.14    3.81
   3  12  -1    1.75    3.60
  -3 -12   1    1.61    2.51
  -3 -12   1    2.82    3.78
   3 -12   0   87.02    4.12
   3  12   0   91.69    5.10
   3 -12   0   92.85    2.97
   3 -12   0   95.57    3.29
  -3 -12   0  101.75    4.04
   3  12   0   99.13    3.74
  -3  12   0   98.37    4.15
  -3 -12   0  106.91    5.75
  -3  12   0   99.10    2.95
  -3 -12   0   90.16    4.30
  -3 -12   0   96.65    3.80
  -3 -12   0   94.63    5.30
   3 -12   1  118.52    5.09
   3 -12   1  116.30    3.61
  -3 -12  -1  116.65    3.83
  -3 -12  -1  116.00    4.29
   3  12   1  114.50    5.10
  -3 -12  -1  119.27    6.22
   3  12   1  116.99    3.66
  -3  12  -1  111.09    4.88
  -3 -12  -1  109.91    5.01
  -3  12  -1  115.06    3.50
  -3 -12  -1  113.39    5.31
  -3 -12  -1  118.16    3.71
  -3 -12  -2   31.83    3.14
  -3 -12  -2   26.41    2.69
   3 -12   2   29.78    2.92
   3  12   2   27.63    2.54
  -3 -12  -2   23.56    4.11
   3 -12   2   23.06    3.83
   3  12   2   22.67    3.47
  -3  12  -2   26.72    2.77
  -3 -12  -2   20.91    4.03
  -3  12  -2   22.06    3.65
  -3 -12  -2   19.31    3.57
  -3 -12  -2   23.19    2.91
   3 -12   3   99.02    5.76
   3  12   3   99.31    4.94
   3 -12   3  102.18    4.18
   3  12   3  105.60    3.56
  -3  12  -3   95.23    5.59
  -3 -12  -3  110.58    5.99
  -3 -12  -3  102.22    5.07
  -3  12  -3  102.12    4.05
  -3 -12  -3  105.29    3.68
  -3 -12  -3  108.39    4.24
  -3 -12  -3  100.19    6.24
  -3 -12  -3  105.65    4.41
   3 -12   4   12.26    3.53
  -3 -12  -4   11.62    3.30
  -3 -12  -4    8.07    3.75
   3 -12   4    8.91    4.89
  -3  12  -4   12.15    4.56
  -3 -12  -4    8.00    3.45
  -3 -12  -4    5.91    4.29
  -3  12  -4   11.57    3.31
  -3 -12  -4   10.27    2.82
   3 -12   5   62.33    5.95
   3 -12   5   69.18    4.43
  -3 -12  -5   54.72    6.06
  -3  12  -5   65.41    5.91
  -3  12  -5   66.97    4.23
  -3 -12  -5   64.94    4.40
  -3 -12  -5   64.10    4.54
   3 -12   6   66.47    7.08
  -3 -12  -6   74.35    6.98
  -3  12  -6   69.04    6.95
  -3  12  -6   74.29    4.96
  -3 -12  -6   78.37    4.98
  -3 -12  -6   74.83    4.97
   3 -12   6   77.58    5.09
  -3 -12  -7   27.93    4.56
   3 -12   7   30.73    4.69
  -3  12  -7   27.63    4.52
  -3 -12  -7   25.26    4.73
   3 -12   8  131.47    6.88
  -3  12  -8  146.62    6.97
  -3 -12  -8  149.46    7.19
  -3 -12  -9   15.01    5.39
  -3  12  -9   18.56    5.51
   3 -12   9   16.84    5.74
   3 -12  10   43.95    6.45
  -3  12 -10   46.67    6.32
  -3 -12 -10   39.58    6.38
   3 -13 -12    6.17    5.72
   3  13 -12    7.06    5.49
  -3 -13  12    0.30    5.38
  -3 -13  11    0.72    5.13
   3  13 -11   -0.83    5.32
   3 -13 -10   12.21    4.85
   3  13 -10    9.62    4.90
  -3 -13  10   10.00    4.83
   3 -13  -9   29.98    4.66
  -3 -13   9   25.92    6.81
  -3 -13   9   32.58    4.85
   3  13  -9   32.54    7.24
   3  13  -9   33.41    5.13
   3 -13  -8    4.22    3.75
  -3 -13   8    3.34    5.39
  -3 -13   8    8.72    4.02
   3  13  -8    5.31    5.81
   3  13  -8    5.83    4.14
   3  13  -7  153.97    8.35
  -3 -13   7  174.99    6.08
   3 -13  -7  166.61    5.67
   3  13  -7  177.79    6.31
   3 -13  -7  162.81    4.97
  -3 -13   7  159.01    8.31
  -3 -13   6  250.90    6.72
   3  13  -6  250.81    9.76
   3  13  -6  258.82    6.92
   3 -13  -6  267.59    6.29
   3 -13  -6  257.04    5.38
  -3 -13   6  250.66    9.54
   3 -13  -5   21.72    3.25
  -3 -13   5   16.93    4.96
  -3 -13   5   18.30    3.67
   3  13  -5   20.57    4.97
   3  13  -5   22.77    3.80
   3 -13  -5   13.83    2.48
   3  13  -4  159.42    7.37
  -3 -13   4  153.24    5.07
  -3 -13   4  155.62    4.93
   3  13  -4  166.27    5.33
   3 -13  -4  162.60    4.34
  -3 -13   4  161.86    7.23
   3 -13  -4  148.28    5.21
   3 -13  -4  161.19    3.80
   3  13  -3  149.64    6.77
   3 -13  -3  155.44    3.62
   3 -13  -3  157.04    5.05
  -3 -13   3  158.70    4.79
  -3 -13   3  156.40    4.85
   3 -13  -3  154.23    3.91
   3  13  -3  152.13    4.86
  -3 -13   3  151.26    6.64
   3  13  -2    9.27    3.20
   3 -13  -2    4.64    1.97
   3 -13  -2   -0.32    2.55
   3  13  -2    5.94    4.31
  -3 -13   2    1.62    2.89
  -3  13   2    1.30    1.82
   3 -13  -2    0.79    2.02
  -3 -13   2   12.56    3.30
  -3 -13   2   10.86    4.40
   3 -13  -1  764.47    9.03
   3 -13  -1  768.68    9.96
  -3 -13   1  737.83    9.02
   3 -13  -1  737.12    6.19
   3  13  -1  695.74   12.21
   3 -13  -1  759.43    6.96
  -3  13   1  747.96    8.72
   3  13  -1  708.36    8.61
  -3 -13   1  705.12    8.68
  -3 -13   1  774.03    9.68
  -3  13   1  739.19    6.06
  -3 -13   1  778.26   13.17
  -3 -13   1  710.15   12.37
   3 -13   0   29.81    3.28
  -3 -13   0   28.62    3.25
   3  13   0   29.49    4.18
  -3  13   0   30.25    3.21
   3 -13   0   31.29    2.72
   3  13   0   33.08    3.12
  -3 -13   0   28.68    3.37
  -3 -13   0   25.93    5.03
  -3  13   0   27.32    2.25
  -3 -13   0   29.48    3.55
   3 -13   0   27.29    2.39
  -3 -13   0   30.20    4.36
   3 -13   1   75.55    4.63
  -3 -13  -1   84.21    6.00
   3 -13   1   83.66    3.38
  -3 -13  -1   81.30    3.55
  -3 -13  -1   85.80    4.20
   3  13   1   86.46    3.47
  -3  13  -1   83.76    4.57
  -3 -13  -1   81.43    4.72
  -3  13  -1   86.51    3.32
   3  13   1   80.29    4.69
  -3 -13  -1   74.72    4.81
  -3 -13  -1   87.24    3.50
  -3 -13  -2  126.10    4.53
   3 -13   2  133.43    6.01
  -3 -13  -2  122.07    3.81
   3  13   2  127.04    5.29
   3 -13   2  130.14    4.26
   3  13   2  132.32    3.78
  -3  13  -2  122.32    5.68
  -3  13  -2  130.15    4.09
  -3 -13  -2  131.53    6.45
  -3 -13  -2  117.42    5.30
  -3 -13  -2  125.32    4.14
  -3 -13  -2  130.80    5.91
   3 -13   3   98.00    6.19
   3 -13   3   91.59    4.26
   3  13   3   97.66    4.93
   3  13   3   92.75    3.44
  -3 -13  -3   91.49    5.82
  -3  13  -3   89.69    5.79
  -3 -13  -3   92.66    4.96
  -3  13  -3   92.54    4.17
  -3 -13  -3   91.32    3.55
  -3 -13  -3   88.71    4.06
  -3 -13  -3   87.74    6.27
  -3 -13  -3   90.16    4.40
   3 -13   4  139.39    7.50
  -3  13  -4  134.80    7.19
  -3  13  -4  139.23    5.08
  -3 -13  -4  147.98    7.19
  -3 -13  -4  144.11    5.04
   3 -13   4  146.73    5.31
  -3 -13  -4  143.85    5.23
   3 -13   5  225.75    9.43
   3 -13   5  244.72    6.76
  -3 -13  -5  238.20    9.37
  -3  13  -5  235.79    9.27
  -3  13  -5  246.58    6.62
  -3 -13  -5  242.45    6.55
  -3 -13  -5  245.06    6.81
   3 -13   6   10.61    4.32
  -3 -13  -6   11.99    3.94
  -3 -13  -6    3.96    4.17
  -3  13  -6    9.43    5.77
  -3 -13  -6   12.71    5.63
  -3  13  -6   12.61    4.16
   3 -13   6   11.57    6.13
  -3  13  -7   19.90    4.58
  -3 -13  -7   16.16    4.84
  -3 -13  -7   17.55    4.57
   3 -13   7   23.30    4.97
   3 -13   8   44.21    5.91
  -3  13  -8   42.10    5.61
  -3 -13  -8   46.41    5.61
   3 -13   9    4.34    5.38
  -3  13  -9    4.04    5.33
  -3 -13  -9    0.40    5.37
  -3 -13 -10    4.55    5.78
   3 -13  10   -0.63    5.93
  -3  13 -10    1.50    5.91
   3 -14 -12   34.17    6.22
  -3 -14  12   35.64    6.27
   3  14 -12   30.33    6.26
   3 -14 -11    6.06    5.30
  -3 -14  11   10.97    5.21
   3  14 -11    7.32    5.45
   3 -14 -10    4.05    4.90
  -3 -14  10    5.42    5.14
   3  14 -10    2.65    5.19
[truncated: 517,223 more chars]
