# Supplementary material for: Crystal structure of [Ag(NH3)3]2[Ag(NH3)2]2[SnF6]F2, a compound showing argentophilic inter­actions
Source: Acta Crystallogr E Crystallogr Commun. 2016 Nov 29;72(Pt 12):1860–3. doi: 10.1107/S2056989016019010 (PMC5137628; doi:10.1107/S2056989016019010)
Supplement: Supplementary file 2 [file e-72-01860-Isup2.hkl]

data_I                                                                          
_shelx_title ' 1 in P2(1)/c'                                                    
_shelx_refln_list_code          4                                               
_shelx_F_calc_maximum      292.52                                               
_exptl_crystal_F_000       820.00                                               
_reflns_d_resolution_high  0.5623                                               
                                                                                
loop_                                                                           
 _space_group_symop_operation_xyz                                               
 'x, y, z'                                                                      
 '-x, y+1/2, -z+1/2'                                                            
 '-x, -y, -z'                                                                   
 'x, -y-1/2, z-1/2'                                                             
                                                                                
_cell_length_a     7.3274                                                       
_cell_length_b    19.4495                                                       
_cell_length_c     7.8579                                                       
_cell_angle_alpha  90.000                                                       
_cell_angle_beta  113.205                                                       
_cell_angle_gamma  90.000                                                       
                                                                                
_shelx_F_squared_multiplier     1.000                                           
                                                                                
loop_                                                                           
 _refln_index_h                                                                 
 _refln_index_k                                                                 
 _refln_index_l                                                                 
 _refln_F_squared_calc                                                          
 _refln_F_squared_meas                                                          
 _refln_F_squared_sigma                                                         
 _refln_observed_status                                                         
   1   0   0        454.74        562.32        30.43 o                         
   2   0   0      13972.49      14827.31       111.92 o                         
   3   0   0      60147.91      58679.50       413.28 o                         
   4   0   0      14204.57      14103.19        88.60 o                         
   5   0   0        129.66        106.66        31.13 o                         
   6   0   0       2942.74       2980.14        83.79 o                         
   7   0   0        318.46        343.03        46.22 o                         
   8   0   0       3497.67       3605.47       150.14 o                         
   9   0   0       1193.28       1219.44        62.50 o                         
  10   0   0        693.66        715.28       142.33 o                         
  11   0   0       1861.43       1956.73       121.82 o                         
   1   1   0      52417.94      59569.98       368.78 o                         
   2   1   0      12130.37      12081.64        67.58 o                         
   3   1   0       7335.53       7136.21        48.23 o                         
   4   1   0      10502.70      10577.85        50.33 o                         
   5   1   0        354.76        376.79        22.30 o                         
   6   1   0       1154.24       1174.35        35.03 o                         
   7   1   0         45.56         65.33        31.19 o                         
   8   1   0        111.34        140.08        33.31 o                         
   9   1   0       1559.47       1471.10        47.74 o                         
  10   1   0        168.50        168.85        57.69 o                         
  11   1   0        744.36        794.06        68.52 o                         
   1   2   0      14937.64      16413.06        54.63 o                         
   2   2   0      50296.39      50501.19       486.77 o                         
   3   2   0          4.61          7.79        19.33 o                         
   4   2   0       3639.74       3630.78        31.32 o                         
   5   2   0      11482.65      11335.60        56.39 o                         
   6   2   0       9541.37       9479.94        67.06 o                         
   7   2   0         11.29         24.28        30.57 o                         
   8   2   0        236.22        230.06        35.38 o                         
   9   2   0       3117.40       3235.07        62.24 o                         
  10   2   0       2555.08       2763.66       100.11 o                         
  11   2   0         34.62         61.41        60.11 o                         
   1   3   0        866.26        984.29        18.27 o                         
   2   3   0       4879.97       5025.85        32.65 o                         
   3   3   0      10316.13      10268.39        51.91 o                         
   4   3   0          9.33          7.89        16.38 o                         
   5   3   0      16876.00      16796.35       116.58 o                         
   6   3   0       2557.40       2585.83        46.66 o                         
   7   3   0       5700.35       5802.23        57.23 o                         
   8   3   0       3777.13       3841.98        54.39 o                         
   9   3   0         47.88         72.96        40.92 o                         
  10   3   0       1452.80       1530.29        69.54 o                         
  11   3   0        134.87        155.11        64.59 o                         
   0   4   0       5485.01       6149.34        63.26 o                         
   1   4   0      30239.81      31683.93       340.82 o                         
   2   4   0        140.14        160.49        15.97 o                         
   3   4   0        513.58        562.89        19.76 o                         
   4   4   0      42812.88      41355.75       196.48 o                         
   5   4   0       2699.41       2719.90        33.68 o                         
   6   4   0       9884.94       9804.63        62.00 o                         
   7   4   0      13184.99      13014.05        80.03 o                         
   8   4   0       4905.62       4899.64        88.13 o                         
   9   4   0       1453.96       1394.48        51.68 o                         
  10   4   0       1572.13       1655.24        71.24 o                         
  11   4   0       1248.81       1179.39        72.50 o                         
   1   5   0        492.38        570.28        18.73 o                         
   2   5   0       2366.96       2395.70        21.15 o                         
   3   5   0       7300.44       7083.00        47.05 o                         
   4   5   0       1054.34       1062.32        22.16 o                         
   5   5   0       7939.57       7937.43        62.74 o                         
   6   5   0       1268.37       1280.22        30.61 o                         
   7   5   0       3430.69       3417.48        47.70 o                         
   8   5   0       5931.81       5889.11        64.08 o                         
   9   5   0         61.97         64.41        44.50 o                         
  10   5   0       1327.54       1339.51        69.91 o                         
  11   5   0        157.89        161.01        64.66 o                         
   0   6   0        632.95        671.23        19.84 o                         
   1   6   0        164.83        235.19        16.65 o                         
   2   6   0      25448.90      25659.19       112.59 o                         
   3   6   0       5284.42       5501.45        34.33 o                         
   4   6   0        327.32        298.66        19.51 o                         
   5   6   0       2968.49       2999.26        33.63 o                         
   6   6   0       4926.73       4847.60        45.87 o                         
   7   6   0         74.66         54.26        33.05 o                         
   8   6   0        327.38        333.63        34.87 o                         
   9   6   0       2293.98       2347.89        65.24 o                         
  10   6   0        729.05        675.60        64.52 o                         
  11   6   0         18.45         56.83        63.01 o                         
   1   7   0      32218.12      32570.81       143.04 o                         
   2   7   0       3659.56       3593.97        27.29 o                         
   3   7   0        349.20        322.35        18.11 o                         
   4   7   0       4982.09       5022.52        36.41 o                         
   5   7   0        495.76        560.38        23.39 o                         
   6   7   0        229.97        200.83        25.84 o                         
   7   7   0        106.89        100.95        30.92 o                         
   8   7   0        384.28        364.92        34.90 o                         
   9   7   0        351.52        365.72        53.27 o                         
  10   7   0          9.78         43.27        57.50 o                         
  11   7   0        362.10        441.08        60.09 o                         
   0   8   0      41721.54      40881.00       424.19 o                         
   1   8   0       1110.89       1159.26        17.19 o                         
   2   8   0        901.57       1000.30        20.46 o                         
   3   8   0      39421.46      38877.37       157.58 o                         
   4   8   0         34.90         60.77        18.28 o                         
   5   8   0         64.46         62.53        22.09 o                         
   6   8   0       8469.36       8449.06        80.25 o                         
   7   8   0        163.58        153.58        29.85 o                         
   8   8   0        816.11        808.75        37.95 o                         
   9   8   0       2913.86       3061.18        76.20 o                         
  10   8   0         76.86         67.65        57.39 o                         
  11   8   0        273.64        345.04        61.46 o                         
   1   9   0       4392.39       4256.30        27.50 o                         
   2   9   0      15525.45      15476.57        59.75 o                         
   3   9   0          4.86         26.30        17.69 o                         
   4   9   0       3336.66       3275.48        34.32 o                         
   5   9   0       2833.32       2891.76        35.39 o                         
   6   9   0          1.04         41.46        25.32 o                         
   7   9   0        620.22        553.07        33.32 o                         
   8   9   0       1527.21       1544.68        45.25 o                         
   9   9   0        238.59        253.90        55.16 o                         
  10   9   0        238.39        269.88        60.17 o                         
  11   9   0        492.60        481.69        61.75 o                         
   0  10   0       3928.93       3925.41        33.89 o                         
   1  10   0       6972.32       7107.24        55.62 o                         
   2  10   0       3728.77       3798.52        27.96 o                         
   3  10   0       4602.35       4672.61        42.51 o                         
   4  10   0       6489.04       6521.99        44.07 o                         
   5  10   0       3450.41       3510.78        38.55 o                         
   6  10   0        247.70        209.89        25.28 o                         
   7  10   0       3497.31       3470.65        52.13 o                         
   8  10   0       1654.24       1619.98        75.48 o                         
   9  10   0         92.40        100.62        53.05 o                         
  10  10   0        334.94        312.79        63.69 o                         
  11  10   0        261.11        256.38        61.54 o                         
   1  11   0       4838.62       4702.37        47.39 o                         
   2  11   0       5715.85       5670.86        31.95 o                         
   3  11   0         22.36         18.93        17.27 o                         
   4  11   0       3866.51       3843.27        37.30 o                         
   5  11   0        627.60        631.03        27.05 o                         
   6  11   0        138.30        110.52        26.26 o                         
   7  11   0         65.49         56.24        29.73 o                         
   8  11   0         59.15         42.81        43.84 o                         
   9  11   0        386.88        341.44        57.02 o                         
  10  11   0         52.43         75.52        54.20 o                         
  11  11   0        231.10        191.79        62.50 o                         
   0  12   0      10626.31      10633.00        94.95 o                         
   1  12   0       7111.35       7036.64        62.17 o                         
   2  12   0      25441.63      24322.88       111.55 o                         
   3  12   0       2423.58       2419.54        31.59 o                         
   4  12   0       1554.72       1588.31        27.59 o                         
   5  12   0       7296.89       7286.71        53.31 o                         
   6  12   0        354.88        323.91        28.71 o                         
   7  12   0       3445.89       3355.68        59.90 o                         
   8  12   0        291.74        271.93        42.34 o                         
   9  12   0         24.67         18.10        55.03 o                         
  10  12   0       2727.85       2766.09        78.49 o                         
  11  12   0        138.27        114.12        60.39 o                         
   1  13   0      12247.75      11642.94        86.84 o                         
   2  13   0       9830.29       9461.89        51.21 o                         
   3  13   0        768.39        736.10        22.81 o                         
   4  13   0       5671.17       5594.81        42.36 o                         
   5  13   0       1002.46       1003.67        30.88 o                         
   6  13   0        139.89        120.73        28.32 o                         
   7  13   0         68.56         80.76        30.02 o                         
   8  13   0        249.93        208.82        40.74 o                         
   9  13   0        623.93        611.10        61.00 o                         
  10  13   0          5.94         13.59        54.83 o                         
  11  13   0        703.70        709.40       140.82 o                         
   0  14   0      29685.42      27523.96       359.24 o                         
   1  14   0        611.70        667.37        20.06 o                         
   2  14   0       1050.60       1029.90        21.72 o                         
   3  14   0       5533.27       5445.06        47.34 o                         
   4  14   0       9044.46       9018.11        54.30 o                         
   5  14   0        506.39        472.30        28.75 o                         
   6  14   0        189.76        158.87        28.78 o                         
   7  14   0       2460.03       2395.95        61.58 o                         
   8  14   0       1916.12       1925.36        63.00 o                         
   9  14   0         79.14         87.30        52.34 o                         
  10  14   0          1.96         26.55        67.33 o                         
   1  15   0       2677.87       2581.18        28.11 o                         
   2  15   0       1600.84       1590.98        25.03 o                         
   3  15   0       2942.07       2942.02        31.76 o                         
   4  15   0        178.52        136.54        23.84 o                         
   5  15   0       5911.20       5925.35        52.95 o                         
   6  15   0        762.78        723.11        33.34 o                         
   7  15   0        929.06        872.51        38.41 o                         
   8  15   0       1806.88       1842.05        60.77 o                         
   9  15   0         56.73         70.24        63.48 o                         
  10  15   0        745.19        712.21        88.12 o                         
   0  16   0        629.34        620.80        31.53 o                         
   1  16   0          8.03         30.63        15.67 o                         
   2  16   0       5960.53       5593.87       103.76 o                         
   3  16   0       7328.95       7139.46        91.61 o                         
   4  16   0       4767.46       4743.47        40.82 o                         
   5  16   0       2314.20       2281.44        36.91 o                         
   6  16   0      13062.13      13027.75       132.02 o                         
   7  16   0        611.64        594.10        37.14 o                         
   8  16   0        187.27        235.18        59.27 o                         
   9  16   0       4771.28       4677.17       117.77 o                         
  10  16   0        267.96        308.82        85.66 o                         
   1  17   0        123.21        100.71        21.66 o                         
   2  17   0       1323.46       1346.16        29.28 o                         
   3  17   0       3702.31       3695.21        43.68 o                         
   4  17   0         60.86         65.22        24.32 o                         
   5  17   0       9904.35       9687.07        72.71 o                         
   6  17   0       1830.93       1764.64        52.76 o                         
   7  17   0       2272.08       1952.57        73.84 o                         
   8  17   0       3987.32       4070.81       115.57 o                         
   9  17   0        255.96        149.53        76.34 o                         
  10  17   0        913.28        888.85        92.49 o                         
   0  18   0      13745.13      13146.28        82.31 o                         
   1  18   0       1992.60       2001.70        34.19 o                         
   2  18   0         98.72        106.62        27.42 o                         
   3  18   0       2618.00       2650.33        42.10 o                         
   4  18   0      10947.84       9723.49       451.56 o                         
   5  18   0        569.37        406.22        47.85 o                         
   6  18   0        686.10        586.22        43.56 o                         
   7  18   0       3076.41       2870.30        83.37 o                         
   8  18   0       2977.46       2867.16        95.75 o                         
   9  18   0        101.03        132.71        78.70 o                         
  10  18   0         73.25         70.16        84.57 o                         
   1  19   0       8589.79       8662.65        77.74 o                         
   2  19   0        736.80        737.68        44.28 o                         
   3  19   0       2398.65       2411.52        58.26 o                         
   4  19   0       1645.56       1623.08        53.89 o                         
   5  19   0        655.49        591.32        51.28 o                         
   6  19   0        248.36        255.63        45.07 o                         
   7  19   0        325.34        291.32        54.10 o                         
   8  19   0        106.03        106.48        70.52 o                         
   9  19   0        307.37        300.89        80.79 o                         
   0  20   0       4736.90       4622.27       206.48 o                         
   1  20   0       5187.42       5488.94       156.73 o                         
   2  20   0      15732.87      15649.18       180.41 o                         
   3  20   0        994.17       1009.19        45.99 o                         
   4  20   0        567.78        550.87        49.88 o                         
   5  20   0       4130.61       4095.61       118.16 o                         
   6  20   0        273.05        208.85        55.71 o                         
   7  20   0        606.81        543.32        75.15 o                         
   8  20   0         38.97         68.10        68.22 o                         
   9  20   0        312.29        293.37        78.38 o                         
   1  21   0       9683.96       9732.52       174.86 o                         
   2  21   0       2827.66       2955.52        73.56 o                         
   3  21   0       2342.41       2422.04       100.59 o                         
   4  21   0       2267.14       2217.27        91.65 o                         
   5  21   0        146.38        120.33        70.29 o                         
   6  21   0         77.19         81.49        81.03 o                         
   7  21   0          0.44         13.33        87.97 o                         
   8  21   0         26.02          8.03       131.99 o                         
   9  21   0        321.77        156.36       148.83 o                         
   0  22   0      10207.64      10368.10       166.63 o                         
   1  22   0        739.31        813.99        75.99 o                         
   2  22   0        182.72        175.88        50.83 o                         
   3  22   0       4021.28       4050.77       128.76 o                         
   4  22   0       2606.33       2524.69       117.68 o                         
   5  22   0         52.84         13.65        92.50 o                         
   6  22   0         91.44         -4.56        25.10 o                         
   7  22   0       1128.92       1097.51       151.41 o                         
   8  22   0        750.74        600.97       145.35 o                         
   1  23   0        370.24        393.61        54.76 o                         
   2  23   0          3.41         27.28        48.59 o                         
   3  23   0        704.99        695.29        63.42 o                         
   4  23   0        118.65        117.35        95.37 o                         
   5  23   0       1607.61       1435.67       145.43 o                         
   6  23   0        265.26        246.20       142.80 o                         
   7  23   0        690.63        533.43       150.87 o                         
   8  23   0        629.20        673.98       154.38 o                         
   0  24   0       4096.83       4162.27       124.31 o                         
   1  24   0        109.44         94.26        54.77 o                         
   2  24   0        887.10        899.78        60.55 o                         
   3  24   0       3304.11       3393.53       123.61 o                         
   4  24   0        426.06        433.97       112.70 o                         
   5  24   0        892.57        785.32       140.09 o                         
   6  24   0       3603.38       3676.13       197.37 o                         
   7  24   0        181.97        329.01       143.80 o                         
   8  24   0         58.13         41.66       147.05 o                         
   1  25   0         39.29         50.85        56.06 o                         
   2  25   0       1008.98        975.40        63.05 o                         
   3  25   0        575.77        597.17        77.02 o                         
   4  25   0        635.48        643.63       127.77 o                         
   5  25   0       1852.85       2134.88       160.01 o                         
   6  25   0        131.82        102.14       133.51 o                         
   7  25   0        595.64        534.66       157.64 o                         
   8  25   0        498.63        522.33       153.61 o                         
   0  26   0        557.80        495.17        84.56 o                         
   1  26   0        926.47        937.86        65.44 o                         
   2  26   0        835.05        782.30        69.60 o                         
   3  26   0         20.31         -1.16        25.45 o                         
   4  26   0       1151.72       1189.69       140.36 o                         
   5  26   0        453.10        387.04       138.55 o                         
   7  26   0        885.59        744.61       160.42 o                         
   1  27   0        185.77        233.85        68.59 o                         
   2  27   0        197.65        206.19        67.59 o                         
   3  27   0          7.23         60.22       114.43 o                         
   5  27   0         64.37         92.85       134.25 o                         
   6  27   0         19.18          1.25       130.74 o                         
   7  27   0          1.75        -38.64       142.28 o                         
   0  28   0         45.15         31.37       109.41 o                         
   1  28   0       2312.92       2402.19       101.00 o                         
   2  28   0       1173.81       1255.65       125.17 o                         
   3  28   0          4.12        -14.05       113.17 o                         
   4  28   0       2216.34       2178.70       157.27 o                         
   5  28   0        934.16        977.62       143.86 o                         
   6  28   0         64.12         38.14       144.29 o                         
   1  29   0        219.81        248.91        85.27 o                         
   2  29   0        515.04        572.87        85.98 o                         
   3  29   0         43.59         -1.76       116.94 o                         
   4  29   0        414.19        282.11       135.28 o                         
   5  29   0        617.90        555.00       148.35 o                         
   6  29   0         18.94          1.76       131.24 o                         
   0  30   0        454.96        409.88       125.75 o                         
   1  30   0        188.18        207.49        86.89 o                         
   2  30   0        950.80        929.51        89.67 o                         
   3  30   0       1415.44       1558.72       145.15 o                         
   4  30   0         20.64         -1.76       136.51 o                         
   5  30   0        331.46        332.55       148.08 o                         
   1  31   0        399.19        440.61        90.00 o                         
   2  31   0        111.54        123.27        78.86 o                         
   3  31   0         76.66         83.31       125.22 o                         
   4  31   0        115.15        102.64       142.79 o                         
   0  32   0       3810.96       4069.73       187.07 o                         
   1  32   0         22.32         77.79        84.37 o                         
   2  32   0          0.10        -29.36       134.25 o                         
   3  32   0       2089.43       2145.54       165.04 o                         
   1  33   0       1454.90       1554.87       107.39 o                         
   2  33   0        524.02        531.12       145.33 o                         
   0  34   0        395.25        490.43       136.03 o                         
   1  34   0        462.54        489.66        99.53 o                         
 -12   1   1          5.00          7.60        77.49 o                         
 -11   1   1       1200.92       1278.21        72.81 o                         
 -10   1   1       1724.08       1706.67        69.22 o                         
  -9   1   1         85.92        102.88        37.15 o                         
  -8   1   1       1432.58       1427.00        41.75 o                         
  -7   1   1       5344.59       5345.44        56.89 o                         
  -6   1   1          1.20         10.91        27.81 o                         
  -5   1   1       6755.00       6820.24        92.63 o                         
  -4   1   1      16632.82      16616.62        64.27 o                         
  -3   1   1       1575.27       1648.89        18.73 o                         
  -2   1   1      25864.98      26431.52       227.73 o                         
  -1   1   1      11418.17      13036.13        60.21 o                         
   0   1   1        156.88        235.62         9.39 o                         
   1   1   1      32638.13      34409.67       335.01 o                         
   2   1   1         26.25         47.05        13.92 o                         
   3   1   1       8376.26       8786.64        49.33 o                         
   4   1   1      15862.71      15841.67        59.11 o                         
   5   1   1       4668.24       4637.09        40.35 o                         
   6   1   1         42.39         48.99        27.62 o                         
   7   1   1       3022.57       2953.94        52.20 o                         
   8   1   1        939.49        941.65        40.11 o                         
   9   1   1         20.30         42.57        49.88 o                         
  10   1   1       1919.16       1948.23        62.57 o                         
  11   1   1        211.16        173.78        56.91 o                         
 -12   2   1          0.12         43.29        80.09 o                         
 -11   2   1       1268.51       1373.90        71.04 o                         
 -10   2   1       2606.56       2725.75        75.09 o                         
  -9   2   1         28.88         31.84        35.93 o                         
  -8   2   1       4319.60       4304.19        79.61 o                         
  -7   2   1       3184.06       3204.57        55.58 o                         
  -6   2   1       1217.64       1236.00        33.11 o                         
  -5   2   1       2954.38       3055.19        31.09 o                         
  -4   2   1      11020.40      10914.49        54.17 o                         
  -3   2   1       1831.89       1943.93        23.51 o                         
  -2   2   1       3065.90       3447.90        44.33 o                         
  -1   2   1      19071.95      20113.69        98.72 o                         
   0   2   1       6536.35       6921.92        33.28 o                         
   1   2   1        965.56       1114.64        20.11 o                         
   2   2   1      23428.38      23395.90        93.25 o                         
   3   2   1       7610.89       7846.38        61.76 o                         
   4   2   1       4775.03       4992.42        36.19 o                         
   5   2   1      13283.36      13257.22        83.32 o                         
   6   2   1        748.27        775.13        32.64 o                         
   7   2   1       1583.40       1594.92        40.44 o                         
   8   2   1       1461.42       1402.92        44.04 o                         
   9   2   1         71.20         63.65        55.15 o                         
  10   2   1        301.53        296.35        50.98 o                         
  11   2   1        211.24        193.17        58.87 o                         
 -12   3   1       1651.20       1787.25        92.33 o                         
 -11   3   1         18.43         10.07        59.04 o                         
 -10   3   1         30.56         43.66        53.99 o                         
  -9   3   1       7147.66       7242.87       107.66 o                         
  -8   3   1        288.88        285.02        33.68 o                         
  -7   3   1       1019.91        996.26        35.56 o                         
  -6   3   1       8526.76       8617.66        74.29 o                         
  -5   3   1       7188.04       6881.90        53.31 o                         
  -4   3   1       1175.13       1177.55        17.49 o                         
  -3   3   1      10227.43      10265.79        49.41 o                         
  -2   3   1        369.77        380.24        18.09 o                         
  -1   3   1      24671.71      26678.78       214.76 o                         
   0   3   1      32121.71      34964.72       171.54 o                         
   1   3   1       1555.47       1748.41        22.67 o                         
   2   3   1        168.30        183.92        15.00 o                         
   3   3   1      46180.20      45253.65       180.14 o                         
   4   3   1       2880.21       2888.32        29.88 o                         
   5   3   1        571.45        558.01        24.50 o                         
   6   3   1      15367.25      15390.85        73.51 o                         
   7   3   1          9.77         32.14        32.08 o                         
   8   3   1        291.44        248.92        36.65 o                         
   9   3   1       2235.89       2376.49        72.14 o                         
  10   3   1        190.67        176.80        50.43 o                         
  11   3   1        620.63        690.07        60.12 o                         
 -12   4   1         76.68         80.82        79.57 o                         
 -11   4   1        434.25        440.49        61.56 o                         
 -10   4   1        287.49        255.96        57.80 o                         
  -9   4   1         28.46         38.04        34.82 o                         
  -8   4   1        600.32        594.28        38.13 o                         
  -7   4   1         21.12         53.98        31.33 o                         
  -6   4   1        260.56        233.12        28.06 o                         
  -5   4   1       1600.25       1564.16        27.51 o                         
  -4   4   1       2806.98       2764.80        22.71 o                         
  -3   4   1        613.53        669.24        19.58 o                         
  -2   4   1      14435.13      14719.50        62.19 o                         
  -1   4   1       1023.48       1147.25        16.86 o                         
   0   4   1       5351.46       5583.36        26.16 o                         
   1   4   1      12512.35      13251.83        74.93 o                         
   2   4   1       7692.93       7840.27        43.71 o                         
   3   4   1       2361.61       2311.27        24.74 o                         
   4   4   1        906.51        961.47        24.10 o                         
   5   4   1       2904.38       2949.26        35.42 o                         
   6   4   1        180.71        186.12        25.49 o                         
   7   4   1       1266.64       1243.26        38.42 o                         
   8   4   1         59.80         55.16        35.84 o                         
   9   4   1       1143.02       1259.00        63.44 o                         
  10   4   1          7.97         14.57        48.77 o                         
  11   4   1        174.95        204.07        57.01 o                         
 -12   5   1        358.70        388.87        94.71 o                         
 -11   5   1       1031.45        972.26        67.23 o                         
 -10   5   1        449.13        419.74        59.75 o                         
  -9   5   1        933.71        872.79        41.50 o                         
  -8   5   1          2.34         -2.24        36.49 o                         
  -7   5   1       5753.38       5858.43        59.16 o                         
  -6   5   1      11378.83      11212.80        64.23 o                         
  -5   5   1       3974.97       3913.18        34.28 o                         
  -4   5   1       7148.80       7037.89        47.89 o                         
  -3   5   1      85570.62      85603.49       447.96 o                         
  -2   5   1       1962.54       2171.52        26.57 o                         
  -1   5   1       2187.46       2541.24        18.15 o                         
   0   5   1      50062.07      51156.84       426.48 o                         
   1   5   1      31039.18      31539.88       153.17 o                         
   2   5   1       1314.38       1409.12        20.79 o                         
   3   5   1       5501.88       5689.56        43.89 o                         
   4   5   1       2901.73       2942.39        29.82 o                         
   5   5   1       7287.61       7331.39        64.59 o                         
   6   5   1       1496.60       1442.77        32.57 o                         
   7   5   1        382.18        325.73        33.42 o                         
   8   5   1       4835.88       4837.88        74.21 o                         
   9   5   1       2416.10       2455.71        73.51 o                         
  10   5   1        573.31        615.82        52.60 o                         
  11   5   1        265.49        311.47        58.54 o                         
 -12   6   1        532.50        557.45        95.98 o                         
 -11   6   1        160.08        143.07        61.45 o                         
 -10   6   1         91.49         72.40        56.26 o                         
  -9   6   1         61.75         79.27        37.27 o                         
  -8   6   1          0.81          8.87        31.54 o                         
  -7   6   1       4734.34       4702.43        55.55 o                         
  -6   6   1       4944.07       4851.66        42.24 o                         
  -5   6   1       8260.86       8288.10        49.43 o                         
  -4   6   1      32353.58      31662.29       128.45 o                         
  -3   6   1       1224.55       1247.17        21.77 o                         
  -2   6   1      33969.42      32666.36       177.45 o                         
  -1   6   1      34988.17      34320.05       456.13 o                         
   0   6   1       2377.09       2425.22        19.58 o                         
   1   6   1      22392.32      21892.76        97.61 o                         
   2   6   1       4230.86       4547.77        30.08 o                         
   3   6   1        311.32        312.97        17.59 o                         
   4   6   1       1644.48       1641.49        25.73 o                         
   5   6   1          2.97         18.10        22.25 o                         
   6   6   1       4582.59       4586.33        54.08 o                         
   7   6   1        328.81        343.56        33.36 o                         
   8   6   1       2013.73       1937.04        47.29 o                         
   9   6   1       4113.41       4284.04        86.45 o                         
  10   6   1        183.61        236.37        50.78 o                         
  11   6   1       2485.62       2578.49        80.20 o                         
 -11   7   1          3.62         65.31        58.67 o                         
 -10   7   1        294.39        283.94        59.68 o                         
  -9   7   1       1394.29       1344.38        48.13 o                         
  -8   7   1       4120.36       4080.72        76.80 o                         
  -7   7   1         14.03         30.57        30.75 o                         
  -6   7   1       1276.37       1246.13        29.38 o                         
  -5   7   1      25344.99      24626.79        91.78 o                         
  -4   7   1      10699.06      10386.58        81.91 o                         
  -3   7   1      27645.45      27105.16        81.14 o                         
  -2   7   1      35303.83      34514.70       153.66 o                         
  -1   7   1      43853.93      42544.39       507.16 o                         
   0   7   1      13279.34      13789.71        85.70 o                         
   1   7   1        576.08        630.49        16.41 o                         
   2   7   1      31259.83      30929.69        96.65 o                         
   3   7   1       6959.46       7133.93        41.62 o                         
   4   7   1       3408.63       3460.06        39.73 o                         
   5   7   1        288.83        273.97        23.06 o                         
   6   7   1       2073.39       2107.98        36.68 o                         
   7   7   1      10316.89      10354.65        92.71 o                         
   8   7   1          4.29          5.48        35.24 o                         
   9   7   1        126.51        152.57        48.86 o                         
  10   7   1       4758.19       5032.42        90.04 o                         
  11   7   1        205.74        215.54        62.06 o                         
 -11   8   1         77.82        130.10        61.73 o                         
 -10   8   1        345.30        358.00        60.58 o                         
  -9   8   1        612.00        592.48        46.41 o                         
  -8   8   1       1477.23       1513.47        61.74 o                         
  -7   8   1        451.24        390.14        32.38 o                         
  -6   8   1       3396.69       3399.47        39.11 o                         
  -5   8   1        240.57        274.17        22.78 o                         
  -4   8   1       8253.66       8157.43        45.11 o                         
  -3   8   1       3995.45       4199.09        31.89 o                         
  -2   8   1      11309.21      11126.40        91.38 o                         
  -1   8   1       3043.54       3083.72        26.13 o                         
   0   8   1       1809.10       1789.05        24.14 o                         
   1   8   1      17762.76      17901.70        75.28 o                         
   2   8   1       9628.75       9685.51        43.25 o                         
   3   8   1       7461.78       7378.95        44.63 o                         
   4   8   1       3430.07       3525.28        33.50 o                         
   5   8   1       3125.55       3145.66        35.93 o                         
   6   8   1       1183.45       1182.46        33.58 o                         
   7   8   1       2818.94       2807.79        54.00 o                         
   8   8   1        199.64        166.49        39.18 o                         
   9   8   1        989.27        988.89        55.88 o                         
  10   8   1         33.12         77.43        54.81 o                         
  11   8   1        864.80        948.69        70.02 o                         
 -11   9   1       2871.63       2856.92        86.91 o                         
 -10   9   1       2845.20       2935.23        80.07 o                         
  -9   9   1       1352.03       1285.89        57.83 o                         
  -8   9   1       1308.62       1233.12        41.95 o                         
  -7   9   1      16452.67      16261.82        91.45 o                         
  -6   9   1        157.61        159.31        24.89 o                         
  -5   9   1        327.58        298.19        23.44 o                         
  -4   9   1       4234.93       4336.55        54.19 o                         
  -3   9   1      15500.28      15067.96        85.84 o                         
  -2   9   1      10563.68      10732.19        48.81 o                         
  -1   9   1       4311.13       4437.43        33.83 o                         
   0   9   1        213.50        240.55        20.00 o                         
   1   9   1      66617.25      65038.59       276.30 o                         
   2   9   1         17.97         29.08        13.77 o                         
   3   9   1       1359.79       1423.63        22.64 o                         
   4   9   1      18962.49      18663.55        87.46 o                         
   5   9   1       5914.21       5881.87        45.94 o                         
   6   9   1       1927.63       1866.84        39.74 o                         
   7   9   1        937.63        933.20        42.61 o                         
   8   9   1       4138.66       4098.73        80.87 o                         
   9   9   1         94.68        111.19        50.22 o                         
  10   9   1          0.67          6.75        55.91 o                         
  11   9   1        116.41        156.86        92.83 o                         
 -11  10   1       1946.61       1991.32        79.10 o                         
 -10  10   1       2061.69       2014.41        72.37 o                         
  -9  10   1        400.44        393.54        50.31 o                         
  -8  10   1       6634.34       6691.16        70.11 o                         
  -7  10   1       1572.81       1515.97        39.88 o                         
  -6  10   1       3901.28       3977.10        47.25 o                         
  -5  10   1       4706.48       4832.96        43.11 o                         
  -4  10   1         19.11         29.17        17.99 o                         
  -3  10   1        526.75        571.80        18.16 o                         
  -2  10   1        603.63        615.31        21.81 o                         
  -1  10   1       5998.25       5979.89        41.75 o                         
   0  10   1      18650.14      18073.33       106.37 o                         
   1  10   1        880.47        925.58        18.03 o                         
   2  10   1      33659.11      32659.24       101.17 o                         
   3  10   1       8105.02       8255.70        43.15 o                         
   4  10   1       5703.75       5806.74        41.83 o                         
   5  10   1      20272.20      19995.44       109.01 o                         
   6  10   1         34.76         47.14        26.66 o                         
   7  10   1       5425.40       5327.44        59.23 o                         
   8  10   1       1575.46       1528.12        47.14 o                         
   9  10   1        282.57        345.05        52.06 o                         
  10  10   1         37.95         19.06        55.10 o                         
 -11  11   1         96.69        101.47        80.68 o                         
 -10  11   1        208.02        196.09        60.21 o                         
  -9  11   1       8494.40       8527.05       194.81 o                         
  -8  11   1        443.60        428.68        37.36 o                         
  -7  11   1       1083.94        996.76        43.46 o                         
  -6  11   1       7641.69       7634.54        60.26 o                         
  -5  11   1       3997.12       4040.94        41.69 o                         
  -4  11   1          3.66         15.90        18.69 o                         
  -3  11   1         34.72         45.48        16.61 o                         
  -2  11   1        230.99        224.22        14.90 o                         
  -1  11   1      20553.13      20213.72       128.63 o                         
   0  11   1       5394.41       5354.34        36.05 o                         
   1  11   1      10251.06      10129.17        52.85 o                         
   2  11   1       8507.68       8592.18        36.76 o                         
   3  11   1      40139.50      39146.63       139.91 o                         
   4  11   1       3922.30       3933.15        37.21 o                         
   5  11   1          8.56         20.31        24.47 o                         
   6  11   1      15241.23      15210.02        79.90 o                         
   7  11   1        154.66        138.12        32.49 o                         
   8  11   1         54.46         60.47        39.22 o                         
   9  11   1       1118.81       1127.35        59.21 o                         
  10  11   1        517.16        501.80        61.01 o                         
 -11  12   1        438.37        251.74       141.27 o                         
 -10  12   1        930.02        939.61        66.34 o                         
  -9  12   1         51.44         85.08        45.52 o                         
  -8  12   1       2355.17       2340.29        55.89 o                         
  -7  12   1         80.40         91.60        29.57 o                         
  -6  12   1       2603.25       2656.64        39.60 o                         
  -5  12   1        148.64        162.75        24.91 o                         
  -4  12   1       2803.05       2794.14        31.44 o                         
  -3  12   1         27.75         44.43        16.64 o                         
  -2  12   1       4302.94       4296.24        46.33 o                         
  -1  12   1        113.97        127.28        16.95 o                         
   0  12   1       5284.96       5197.08        59.94 o                         
   1  12   1       1909.49       2024.76        22.04 o                         
   2  12   1       6476.09       6513.86        45.24 o                         
   3  12   1       2924.44       2912.23        31.25 o                         
   4  12   1       2223.10       2201.22        31.79 o                         
   5  12   1       5565.59       5614.01        49.82 o                         
   6  12   1        349.18        318.10        29.58 o                         
   7  12   1       1483.46       1387.25        37.80 o                         
   8  12   1          1.36         25.01        47.78 o                         
   9  12   1       1056.78       1077.31        60.10 o                         
  10  12   1          0.63         74.65        65.56 o                         
 -11  13   1       1036.15        848.88        94.24 o                         
 -10  13   1        389.29        340.41        70.32 o                         
  -9  13   1        344.56        319.98        70.04 o                         
  -8  13   1          3.99         23.81        38.39 o                         
  -7  13   1       4816.33       4774.67        68.21 o                         
  -6  13   1       8399.04       8611.11        76.20 o                         
  -5  13   1       1983.80       1982.68        35.64 o                         
  -4  13   1        976.19        934.01        24.33 o                         
  -3  13   1      19400.09      18943.46       170.72 o                         
  -2  13   1        282.22        295.92        16.93 o                         
  -1  13   1        423.72        414.70        16.37 o                         
   0  13   1      23219.37      21937.53       139.78 o                         
   1  13   1       7304.92       7147.28        49.45 o                         
   2  13   1        191.79        181.72        18.80 o                         
   3  13   1       2117.66       2097.81        29.33 o                         
   4  13   1       4823.84       4824.31        41.75 o                         
   5  13   1       4775.84       4761.08        45.55 o                         
   6  13   1        553.21        550.89        29.92 o                         
   7  13   1        156.01        139.29        31.67 o                         
   8  13   1       3041.24       3206.05        69.82 o                         
   9  13   1       1003.12       1013.82        60.98 o                         
  10  13   1        285.59        246.96        60.60 o                         
 -11  14   1         95.11         75.21        85.09 o                         
 -10  14   1         12.15         67.27        95.54 o                         
  -9  14   1         34.56         29.09        45.22 o                         
  -8  14   1        209.24        197.58        52.57 o                         
  -7  14   1       2922.66       2934.20        52.38 o                         
  -6  14   1       1405.69       1349.43        34.92 o                         
  -5  14   1       2807.34       2796.75        38.56 o                         
  -4  14   1      10292.74      10135.50       104.97 o                         
  -3  14   1        441.66        449.88        20.80 o                         
  -2  14   1      15910.47      15493.39       157.56 o                         
  -1  14   1      13459.08      13264.30        82.31 o                         
   0  14   1        711.87        723.02        18.15 o                         
   1  14   1      14157.43      13509.99        70.72 o                         
   2  14   1        891.65        877.63        22.06 o                         
   3  14   1        115.01        106.55        21.29 o                         
   4  14   1          3.65         17.56        22.98 o                         
   5  14   1        882.77        879.89        29.71 o                         
   6  14   1       2142.10       2123.69        38.83 o                         
   7  14   1          6.44         48.81        34.21 o                         
   8  14   1       2626.99       2691.36        68.04 o                         
   9  14   1       1636.67       1603.22        65.57 o                         
  10  14   1         36.50         55.88        59.39 o                         
 -10  15   1        551.18        485.72       113.31 o                         
  -9  15   1         26.21         17.18        96.70 o                         
  -8  15   1       2668.69       2467.99       134.12 o                         
  -7  15   1        897.34        811.76        43.15 o                         
  -6  15   1        202.38        182.84        32.35 o                         
  -5  15   1      11227.21      10813.91        75.89 o                         
  -4  15   1       3044.30       2969.04        35.22 o                         
  -3  15   1       4464.38       4397.76        52.28 o                         
  -2  15   1      13401.78      13151.57       121.99 o                         
  -1  15   1      12929.65      12764.13       130.84 o                         
   0  15   1       1046.23       1037.58        22.27 o                         
   1  15   1       7629.95       7190.18        50.01 o                         
   2  15   1       6568.04       6637.53        40.64 o                         
   3  15   1       1084.16       1055.80        25.40 o                         
   4  15   1       3752.36       3671.37        37.34 o                         
   5  15   1        864.11        841.61        30.08 o                         
   6  15   1        728.96        657.78        32.07 o                         
   7  15   1       3531.87       3513.24        54.06 o                         
   8  15   1          3.99         33.21        48.34 o                         
   9  15   1          9.83         35.53        68.53 o                         
  10  15   1       2467.38       2449.66        78.41 o                         
 -10  16   1         26.01         51.69        81.34 o                         
  -9  16   1         69.22         55.54        97.03 o                         
  -8  16   1         20.02         22.24        85.43 o                         
  -7  16   1         28.71         12.25        48.77 o                         
  -6  16   1        883.06        753.84        48.56 o                         
  -5  16   1        546.17        504.94        44.16 o                         
  -4  16   1       2470.57       2368.13        44.70 o                         
  -3  16   1          2.92         33.73        26.28 o                         
  -2  16   1       4238.12       3901.45       200.35 o                         
  -1  16   1        504.17        517.13        24.28 o                         
   0  16   1       1698.11       1577.84        63.07 o                         
   1  16   1         38.98         57.34        17.88 o                         
   2  16   1         95.82         90.29        20.57 o                         
   3  16   1          8.32         25.43        21.71 o                         
   4  16   1         56.11         41.76        23.11 o                         
   5  16   1          9.94         22.80        26.36 o                         
   6  16   1         45.65         37.69        28.92 o                         
   7  16   1        124.97        110.13        35.87 o                         
   8  16   1        186.81        158.60        50.89 o                         
   9  16   1        246.69        225.53        57.35 o                         
  10  16   1          7.14          7.85        55.95 o                         
 -10  17   1        954.89        906.62       103.69 o                         
  -9  17   1         50.33         70.22        97.95 o                         
  -8  17   1        570.85        473.17        98.95 o                         
  -7  17   1       1780.45       1606.00        59.35 o                         
  -6  17   1         62.46         67.23        45.55 o                         
  -5  17   1       1713.93       1619.43        52.45 o                         
  -4  17   1       3290.80       3319.85        59.07 o                         
  -3  17   1        240.70        250.84        33.79 o                         
  -2  17   1       2936.42       3030.17        45.42 o                         
  -1  17   1       2292.75       2279.28        37.55 o                         
   0  17   1        263.17        244.91        28.10 o                         
   1  17   1       8698.27       8712.68        55.00 o                         
   2  17   1        829.98        784.43        25.37 o                         
   3  17   1        252.07        253.09        23.33 o                         
   4  17   1       5118.78       5077.43        45.47 o                         
   5  17   1       1255.63       1221.54        33.43 o                         
   6  17   1          0.38          7.87        29.87 o                         
   7  17   1       1670.32       1558.80        72.77 o                         
   8  17   1        830.33        858.43        57.94 o                         
   9  17   1         65.23         62.46        63.07 o                         
 -10  18   1        332.55        242.55        87.04 o                         
  -9  18   1         46.88         47.06        73.12 o                         
  -8  18   1       1510.19       1182.04       111.84 o                         
  -7  18   1        704.44        653.70        52.63 o                         
  -6  18   1         49.35         37.60        42.47 o                         
  -5  18   1       1818.59       1723.73        58.78 o                         
  -4  18   1       1441.90       1457.50        53.03 o                         
  -3  18   1        136.13        201.47        35.71 o                         
  -2  18   1       2537.40       2533.47        43.94 o                         
  -1  18   1       4150.73       4096.72        48.88 o                         
   0  18   1        587.15        623.93        33.46 o                         
   1  18   1       1050.23       1028.10        33.95 o                         
   2  18   1       5724.10       5500.47       136.44 o                         
   3  18   1       1051.96        942.25        42.37 o                         
   4  18   1       1463.51       1450.65        31.82 o                         
   5  18   1       1685.47       1593.26        48.63 o                         
   6  18   1        142.45        105.60        32.65 o                         
   7  18   1        287.05        264.25        56.04 o                         
   8  18   1        921.88        699.18        81.18 o                         
   9  18   1        360.67        327.69        81.32 o                         
 -10  19   1         52.47         28.66        99.90 o                         
  -9  19   1       2368.40       2248.18        96.28 o                         
  -8  19   1         42.58         25.67        67.01 o                         
  -7  19   1        273.68        203.33        49.42 o                         
  -6  19   1       4704.35       4362.59       122.81 o                         
  -5  19   1         69.69        108.16        48.18 o                         
  -4  19   1       1333.00       1308.36        53.57 o                         
  -3  19   1      10398.67      10549.96        78.15 o                         
  -2  19   1          0.70         37.79        30.75 o                         
  -1  19   1          7.03         26.83        29.95 o                         
   0  19   1       9240.46       9004.81        70.01 o                         
   1  19   1        142.24        147.73        31.26 o                         
   2  19   1       1025.18       1013.33        38.32 o                         
   3  19   1       4077.38       4176.15        56.40 o                         
   4  19   1         38.74         16.79        15.67 o                         
   5  19   1        839.20        783.82        48.54 o                         
   6  19   1       2955.96       2921.30        68.99 o                         
   7  19   1        187.77         45.82        52.85 o                         
   8  19   1        620.07        561.59        91.74 o                         
   9  19   1       1396.94       1241.96       108.93 o                         
 -10  20   1          4.40         -9.28       164.86 o                         
  -9  20   1          0.92         55.43       104.14 o                         
  -8  20   1         13.42         59.22       134.25 o                         
  -7  20   1        158.99        127.60        71.73 o                         
  -6  20   1         43.53         44.06        53.09 o                         
  -5  20   1         15.77         15.24        47.70 o                         
  -4  20   1        633.21        628.55        47.54 o                         
  -3  20   1         80.67         71.76        33.39 o                         
  -2  20   1       1368.28       1387.55        39.12 o                         
  -1  20   1        496.91        490.24        32.87 o                         
   0  20   1          2.42         88.54        29.76 o                         
   1  20   1       1636.44       1583.83        41.93 o                         
   2  20   1         73.76         46.87        40.80 o                         
   3  20   1         23.19         17.22        42.07 o                         
   4  20   1        115.67        148.57        59.95 o                         
   5  20   1          8.23          7.61        37.47 o                         
   6  20   1        101.45         28.64        36.78 o                         
   7  20   1          6.61         -5.30        76.14 o                         
   8  20   1        227.87        265.77       115.69 o                         
   9  20   1        304.52        271.05       125.74 o                         
  -9  21   1       1956.00       1901.49       202.46 o                         
  -8  21   1        369.97        404.81        99.91 o                         
  -7  21   1        125.53         35.47        72.57 o                         
  -6  21   1       1095.70       1067.65        61.59 o                         
  -5  21   1       1993.30       1979.29        84.14 o                         
  -4  21   1        644.84        615.79        48.62 o                         
  -3  21   1        552.64        537.23        36.84 o                         
  -2  21   1        553.22        545.23        34.55 o                         
  -1  21   1       2252.62       2248.32        51.43 o                         
   0  21   1       2308.61       2304.08        51.94 o                         
   1  21   1         61.97         48.46        37.66 o                         
   2  21   1       1082.69       1089.44        67.11 o                         
   3  21   1       5016.02       5282.33       104.51 o                         
   4  21   1         46.83          7.23        92.17 o                         
   5  21   1        106.86         78.43        96.03 o                         
   6  21   1       2679.05       2599.34       175.42 o                         
   7  21   1        207.94        135.02       136.02 o                         
   8  21   1        259.00        250.97       138.79 o                         
  -9  22   1         30.20         64.49       146.05 o                         
  -8  22   1       1990.14       1918.76        95.72 o                         
  -7  22   1        532.00        480.03        76.61 o                         
  -6  22   1        118.35         76.44        47.55 o                         
  -5  22   1        725.64        676.74        57.45 o                         
  -4  22   1        341.06        336.48        50.49 o                         
  -3  22   1          9.70          4.37        43.63 o                         
  -2  22   1        226.90        210.51        37.63 o                         
  -1  22   1        684.75        627.88        43.99 o                         
   0  22   1       1351.83       1335.08        60.49 o                         
   1  22   1          0.49         76.19        51.11 o                         
   2  22   1       5020.42       5088.26       103.09 o                         
   3  22   1       1660.55       1731.71        77.72 o                         
   4  22   1       1069.40       1008.71       110.76 o                         
   5  22   1       3608.60       3628.54       184.07 o                         
   6  22   1          8.37         67.50       138.52 o                         
   7  22   1        553.06        366.98       152.61 o                         
   8  22   1        468.24        281.87       148.34 o                         
  -9  23   1        360.91        331.04       119.97 o                         
  -8  23   1        688.93        562.38       102.76 o                         
  -7  23   1       3914.33       4014.91       136.31 o                         
  -6  23   1          7.64         61.57        85.55 o                         
  -5  23   1        479.87        438.66        80.01 o                         
  -4  23   1       3009.21       2965.49        91.08 o                         
  -3  23   1       1069.11        662.98       208.53 o                         
  -2  23   1       3309.77       3339.43        78.90 o                         
  -1  23   1        372.70        366.20        55.34 o                         
   0  23   1         41.99         84.73        53.25 o                         
   1  23   1      12329.34      12466.22       134.63 o                         
   2  23   1        117.03        123.82        53.23 o                         
   3  23   1       1101.16       1152.32        74.62 o                         
   4  23   1       5670.24       6044.78       203.93 o                         
   5  23   1       2293.27       2438.49       172.62 o                         
   6  23   1        475.78        471.63       153.36 o                         
   7  23   1        982.88        947.27       164.45 o                         
   8  23   1        953.25        965.82       164.94 o                         
  -8  24   1        888.88        881.19       155.40 o                         
  -7  24   1         91.16        132.25       141.79 o                         
  -6  24   1        645.79        651.16       134.55 o                         
  -5  24   1        148.64        107.91       118.95 o                         
  -4  24   1        463.17        486.19       107.18 o                         
  -3  24   1         70.33         84.04        59.89 o                         
  -2  24   1        615.93        663.47        59.39 o                         
  -1  24   1        170.44        236.35        53.74 o                         
   0  24   1       1301.17       1207.39        64.27 o                         
   1  24   1         39.22        234.62        57.64 o                         
   2  24   1       2168.85       2197.76       130.49 o                         
   3  24   1        651.18        658.97        77.52 o                         
   4  24   1        386.44        299.18       127.75 o                         
   5  24   1       1460.93       1471.92       158.47 o                         
   6  24   1         54.87        138.02       151.82 o                         
   7  24   1        960.47        770.25       169.21 o                         
   8  24   1         89.54        114.93       145.80 o                         
  -8  25   1        474.03        629.25       155.12 o                         
  -7  25   1          0.12         68.00       134.50 o                         
  -6  25   1         97.99         31.12       134.01 o                         
  -5  25   1       3493.00       3642.64       180.27 o                         
  -4  25   1       1155.93       1244.21       128.82 o                         
  -3  25   1        864.62        518.11       383.12 o                         
  -2  25   1       2751.33       2736.26        78.75 o                         
  -1  25   1       6235.18       6200.89       119.72 o                         
   0  25   1          9.20         51.65        56.94 o                         
   1  25   1         33.65         65.37        55.57 o                         
   2  25   1       2369.74       2333.01        82.80 o                         
   3  25   1       1423.15       1504.09       149.55 o                         
   4  25   1        259.81        210.82       131.76 o                         
   5  25   1         54.68         61.98       126.98 o                         
   6  25   1       1534.91       1506.33       171.53 o                         
   7  25   1       1380.61       1219.66       173.52 o                         
  -7  26   1        629.15        609.47       147.10 o                         
  -6  26   1        834.19        910.80       139.08 o                         
  -5  26   1        578.86        620.01       123.00 o                         
  -4  26   1       3566.33       3719.28       174.00 o                         
  -3  26   1        437.30        499.49       119.98 o                         
  -2  26   1       3994.69       4140.28       149.93 o                         
  -1  26   1       2402.78       2465.76       110.26 o                         
   0  26   1        293.94        362.10        60.79 o                         
   1  26   1       2053.04       2089.95        82.83 o                         
   2  26   1          1.45         13.70        63.11 o                         
   3  26   1        102.64        108.47        72.78 o                         
   4  26   1         86.94        127.48       128.48 o                         
   5  26   1          4.83         19.82       138.52 o                         
   6  26   1        625.25        541.44       149.86 o                         
   7  26   1        217.99        138.03       153.59 o                         
  -7  27   1       1079.65       1062.30       154.66 o                         
  -6  27   1       2793.14       2953.57       184.96 o                         
  -5  27   1        488.08        491.46       125.25 o                         
  -4  27   1        243.04        212.82       125.48 o                         
  -3  27   1       8258.89       8576.92       231.18 o                         
  -2  27   1          3.68         58.14        63.60 o                         
  -1  27   1        280.95        318.81        68.01 o                         
   0  27   1       6892.97       7038.28       303.83 o                         
   1  27   1        919.57        875.98        82.11 o                         
   2  27   1         64.62         66.41        76.95 o                         
   3  27   1        895.10        875.70       128.54 o                         
   4  27   1        498.96        355.17       133.28 o                         
   5  27   1       1197.89       1126.91       151.16 o                         
   6  27   1        408.73        438.22       160.88 o                         
  -7  28   1        497.70        499.74       153.11 o                         
  -6  28   1        993.75        970.87       150.64 o                         
  -5  28   1        111.56         82.56       131.00 o                         
  -4  28   1       1885.41       2069.81       158.00 o                         
  -3  28   1         20.42        120.20       123.46 o                         
  -2  28   1       1531.98       1604.25        95.26 o                         
  -1  28   1        798.08        839.47        86.62 o                         
   0  28   1        653.36        828.87        85.75 o                         
   1  28   1        858.28        862.40       110.09 o                         
   2  28   1        162.91        211.76        83.28 o                         
   3  28   1        224.05        319.98       122.47 o                         
   4  28   1        107.15         48.18       136.52 o                         
   5  28   1        216.43        230.13       151.58 o                         
   6  28   1        331.07        374.71       148.33 o                         
  -6  29   1        433.25        407.36       134.78 o                         
  -5  29   1       1460.94       1634.83       159.47 o                         
  -4  29   1        187.80        211.56       130.75 o                         
  -3  29   1          7.06         21.58       117.44 o                         
  -2  29   1        579.34        553.76        88.00 o                         
  -1  29   1       2506.72       2668.89       108.19 o                         
   0  29   1         75.13        219.52        83.61 o                         
   1  29   1         67.64        113.25        79.45 o                         
   2  29   1       1276.98       1290.97        96.38 o                         
   3  29   1       2399.86       2357.04       168.34 o                         
   4  29   1        118.93        159.10       128.74 o                         
   5  29   1         43.38         90.84       132.50 o                         
  -5  30   1        364.18        495.44       145.07 o                         
  -4  30   1         37.99        -27.35       130.49 o                         
  -3  30   1          2.35          8.53       116.18 o                         
  -2  30   1        213.45        268.60        83.81 o                         
  -1  30   1        257.03        329.92        87.84 o                         
   0  30   1       1118.45       1237.32        94.89 o                         
   1  30   1          7.54         63.68        82.76 o                         
   2  30   1       1993.24       2112.72       108.44 o                         
   3  30   1        540.89        655.38       144.83 o                         
   4  30   1        679.06        658.43       141.07 o                         
   5  30   1       1253.46       1183.92       165.22 o                         
  -5  31   1         88.38        111.92       141.28 o                         
  -4  31   1        998.55        995.97       150.89 o                         
  -3  31   1        204.26        170.15       126.48 o                         
  -2  31   1       1025.39        384.73       539.80 o                         
  -1  31   1         47.81         75.14        85.56 o                         
   0  31   1          0.96         20.63        84.60 o                         
   1  31   1       3132.60       3309.25       120.36 o                         
   2  31   1        139.60        183.57        89.57 o                         
   3  31   1        203.01        174.42       143.30 o                         
   4  31   1       2575.93       2707.89       186.44 o                         
  -4  32   1         10.71         39.90       137.76 o                         
  -3  32   1          1.11          1.00       135.25 o                         
  -2  32   1         90.63         82.81       136.51 o                         
  -1  32   1         48.35         66.52        84.27 o                         
   0  32   1        611.72        581.76        94.12 o                         
   1  32   1          3.51         51.05        85.03 o                         
   2  32   1        617.43        633.06       146.09 o                         
   3  32   1        289.90        426.90       145.31 o                         
  -2  33   1        965.54        994.19       146.37 o                         
  -1  33   1        708.96        768.66       100.78 o                         
   0  33   1         91.31         73.78        92.27 o                         
   1  33   1        226.51        227.41        94.57 o                         
   2  33   1        969.52        942.98       152.39 o                         
  -1  34   1        373.92        415.13       134.28 o                         
   0  34   1         17.45         29.76        90.02 o                         
   1  34   1        223.97        217.84       130.75 o                         
 -12   0   2        168.09        175.51        91.19 o                         
 -11   0   2         54.88         32.08        84.17 o                         
 -10   0   2       2826.63       2902.73       104.83 o                         
  -9   0   2       6073.38       6241.90       132.77 o                         
  -8   0   2       3351.19       3340.84        90.65 o                         
  -7   0   2       1715.31       1759.42        57.08 o                         
  -6   0   2      55306.63      55140.45       678.48 o                         
  -5   0   2        862.65        918.07        36.50 o                         
  -4   0   2       1564.48       1602.60        27.06 o                         
  -3   0   2      66464.93      63935.78       580.98 o                         
  -2   0   2       9525.89       9726.96       133.25 o                         
  -1   0   2        112.14        156.90        26.75 o                         
   0   0   2      18925.13      19238.63       188.07 o                         
   1   0   2        861.73        818.02        20.52 o                         
   2   0   2      16778.12      16508.05        83.94 o                         
   3   0   2        895.69        919.01        31.48 o                         
   4   0   2        706.78        739.18        34.87 o                         
   5   0   2      20560.41      20354.55       143.88 o                         
   6   0   2      10004.00      10158.13       138.15 o                         
   7   0   2       6351.20       6361.10        92.59 o                         
   8   0   2       1824.09       1859.46        72.33 o                         
   9   0   2       6643.85       6869.93       272.27 o                         
  10   0   2        602.74        680.08        82.48 o                         
 -12   1   2         48.26         36.77        64.56 o                         
 -11   1   2         63.65         91.91        55.55 o                         
 -10   1   2        731.36        794.10        57.09 o                         
  -9   1   2       2222.58       2197.78        62.60 o                         
  -8   1   2        424.57        443.38        41.89 o                         
  -7   1   2      14610.73      14569.36       189.02 o                         
  -6   1   2       5280.50       5369.11        49.53 o                         
  -5   1   2      17119.42      16534.79        78.45 o                         
  -4   1   2      27624.28      27049.85       118.71 o                         
  -3   1   2       3211.47       3332.89        36.16 o                         
  -2   1   2      32454.94      32071.25       221.24 o                         
  -1   1   2        698.50        750.56        17.56 o                         
   0   1   2        589.62        706.89        19.97 o                         
   1   1   2        132.99        155.60        11.44 o                         
   2   1   2       2256.00       2405.00        23.20 o                         
   3   1   2       9733.79       9948.88        43.68 o                         
   4   1   2       7067.84       7234.93        50.31 o                         
   5   1   2       2043.03       2095.69        37.86 o                         
   6   1   2      12076.12      12034.63        76.85 o                         
   7   1   2          2.85         51.46        32.52 o                         
   8   1   2       6163.09       6124.58        66.17 o                         
   9   1   2       1197.53       1263.05        55.40 o                         
  10   1   2        832.18        832.24        58.28 o                         
 -12   2   2       1441.77       1564.55        77.84 o                         
 -11   2   2        520.77        585.88        62.61 o                         
 -10   2   2        421.30        401.26        54.80 o                         
  -9   2   2        587.88        566.71        41.15 o                         
  -8   2   2       9192.44       9228.20        82.96 o                         
  -7   2   2        595.46        602.41        33.67 o                         
  -6   2   2        672.88        654.19        29.21 o                         
  -5   2   2       9076.22       9081.72        53.37 o                         
  -4   2   2      31967.74      30838.79        90.14 o                         
  -3   2   2        540.66        601.04        20.91 o                         
  -2   2   2       9153.08       9784.82        70.35 o                         
  -1   2   2      44919.92      46039.46       532.61 o                         
   0   2   2      27000.55      28158.11       214.74 o                         
   1   2   2        373.18        384.51        14.08 o                         
   2   2   2         17.89         25.81        16.81 o                         
   3   2   2      17273.57      17081.53        57.84 o                         
   4   2   2      10757.79      10720.74        54.26 o                         
   5   2   2         14.74         24.23        26.01 o                         
   6   2   2       1791.41       1778.20        40.15 o                         
   7   2   2       6964.59       7123.76        63.85 o                         
   8   2   2        346.05        346.43        34.18 o                         
   9   2   2         11.11         28.29        46.90 o                         
  10   2   2       1146.30       1165.74        59.30 o                         
 -12   3   2         18.78         59.95        62.64 o                         
 -11   3   2       2096.72       2138.37        76.40 o                         
 -10   3   2        452.35        495.95        55.31 o                         
  -9   3   2       1388.64       1385.87        44.94 o                         
  -8   3   2        582.14        571.10        34.60 o                         
  -7   3   2         16.08         25.76        28.94 o                         
  -6   3   2         15.48         14.48        30.49 o                         
  -5   3   2        729.79        751.55        19.35 o                         
  -4   3   2       2727.04       2884.69        28.56 o                         
  -3   3   2       1704.22       1640.27        24.19 o                         
  -2   3   2      14792.99      15797.74        77.63 o                         
  -1   3   2      40225.54      40052.57       431.67 o                         
   0   3   2      38578.55      39145.04       346.14 o                         
   1   3   2       6224.46       6328.15        32.18 o                         
   2   3   2      49895.14      49341.71       168.23 o                         
   3   3   2        247.19        272.80        16.54 o                         
   4   3   2      12838.68      12874.54        93.20 o                         
   5   3   2        970.82        952.59        29.16 o                         
   6   3   2        747.98        681.53        33.87 o                         
   7   3   2        104.49         98.85        28.72 o                         
   8   3   2        189.87        193.32        34.28 o                         
   9   3   2        175.47        218.32        47.41 o                         
  10   3   2        584.51        606.84        56.50 o                         
  11   3   2          0.51        -23.34       148.05 o                         
 -12   4   2        784.01        829.53        68.25 o                         
 -11   4   2       1440.93       1439.94        69.72 o                         
 -10   4   2       5459.13       5749.46        94.12 o                         
  -9   4   2        124.65        132.07        42.15 o                         
  -8   4   2       1382.36       1299.63        45.64 o                         
  -7   4   2       3609.34       3629.18        48.25 o                         
  -6   4   2       1823.15       1791.37        32.43 o                         
  -5   4   2      13443.08      13178.30        93.02 o                         
  -4   4   2          4.62         40.85        16.30 o                         
  -3   4   2        549.91        608.08        25.07 o                         
  -2   4   2      47570.29      46890.20       282.84 o                         
  -1   4   2         99.00        113.21        17.16 o                         
   0   4   2      32190.46      32331.67       149.95 o                         
   1   4   2      77042.18      76343.31       404.41 o                         
   2   4   2       6149.32       6349.82        41.83 o                         
   3   4   2      12099.63      12169.28        51.64 o                         
   4   4   2      12247.24      12219.76        82.83 o                         
   5   4   2       5459.37       5594.52        47.24 o                         
   6   4   2         80.39         72.89        26.39 o                         
   7   4   2       2083.14       2115.40        39.94 o                         
   8   4   2         88.94         71.70        33.43 o                         
   9   4   2        610.31        549.69        50.25 o                         
  10   4   2       1311.17       1358.66        61.64 o                         
 -12   5   2          0.02         25.75        73.92 o                         
 -11   5   2       1232.74       1226.50        67.22 o                         
 -10   5   2       1155.22       1105.04        60.91 o                         
  -9   5   2        570.03        570.31        40.06 o                         
  -8   5   2       2374.52       2336.49        46.07 o                         
  -7   5   2        465.22        454.80        32.03 o                         
  -6   5   2         30.53         43.21        23.52 o                         
  -5   5   2        959.90        954.32        21.82 o                         
  -4   5   2        888.15        875.29        20.18 o                         
  -3   5   2      23987.25      23641.91       121.88 o                         
  -2   5   2        256.48        278.93        13.31 o                         
  -1   5   2      46571.07      46443.52       194.55 o                         
   0   5   2      17135.55      17135.54        53.49 o                         
   1   5   2       3611.83       3649.52        27.77 o                         
   2   5   2      29887.13      29583.79       121.74 o                         
   3   5   2       1074.18       1140.12        20.27 o                         
   4   5   2       2503.98       2576.77        31.07 o                         
   5   5   2       3009.05       3065.16        43.38 o                         
   6   5   2         86.50         84.04        25.22 o                         
   7   5   2        233.36        229.06        31.24 o                         
   8   5   2          1.65         30.42        39.71 o                         
   9   5   2        338.90        282.36        48.28 o                         
  10   5   2        392.06        439.59        55.01 o                         
 -12   6   2        759.85        768.01        70.24 o                         
 -11   6   2        602.06        575.58        62.41 o                         
 -10   6   2         52.51         72.84        52.66 o                         
  -9   6   2        955.14        898.89        41.87 o                         
  -8   6   2       3916.93       3927.39        55.38 o                         
  -7   6   2        515.54        485.41        32.04 o                         
  -6   6   2         82.90         86.22        21.41 o                         
  -5   6   2       4154.74       4137.42        35.07 o                         
  -4   6   2      13917.94      13851.81        60.23 o                         
  -3   6   2       1987.53       2037.31        36.52 o                         
  -2   6   2          5.84         20.35        12.86 o                         
  -1   6   2       6279.52       6183.46        40.49 o                         
   0   6   2      13276.89      13449.75        52.53 o                         
   1   6   2         32.00         54.54        17.13 o                         
   2   6   2       2700.46       2784.98        22.65 o                         
   3   6   2      10074.53      10091.44        42.88 o                         
   4   6   2       2660.69       2628.44        31.22 o                         
   5   6   2        284.67        347.51        25.91 o                         
   6   6   2       2336.29       2308.38        36.96 o                         
   7   6   2       2850.92       2855.03        45.24 o                         
   8   6   2        461.86        425.90        41.48 o                         
   9   6   2        118.87        153.12        47.99 o                         
  10   6   2        224.60        256.56        60.35 o                         
 -12   7   2         34.43         56.66        73.46 o                         
 -11   7   2          4.21         -6.25        68.23 o                         
 -10   7   2        907.16        844.46        59.74 o                         
  -9   7   2        342.46        285.64        37.93 o                         
  -8   7   2        226.78        207.34        34.26 o                         
  -7   7   2       3670.81       3614.13        49.48 o                         
  -6   7   2         74.48         83.59        22.31 o                         
  -5   7   2       3378.46       3430.12        33.96 o                         
  -4   7   2       4552.81       4572.36        34.32 o                         
  -3   7   2        189.91        192.91        19.03 o                         
  -2   7   2       5940.86       5975.67        33.58 o                         
  -1   7   2       2780.74       2958.09        31.21 o                         
   0   7   2        294.76        302.05        13.83 o                         
   1   7   2        418.86        449.45        18.60 o                         
   2   7   2       1516.16       1502.72        18.98 o                         
   3   7   2        725.29        742.48        18.57 o                         
   4   7   2        591.46        608.44        21.61 o                         
   5   7   2       2531.03       2537.18        32.59 o                         
   6   7   2       3575.73       3578.75        40.36 o                         
   7   7   2        110.14        116.64        29.67 o                         
   8   7   2       1301.30       1227.41        49.55 o                         
   9   7   2        490.49        525.46        55.53 o                         
  10   7   2        194.59        204.70        60.91 o                         
 -12   8   2       1354.27       1373.40        77.08 o                         
 -11   8   2          1.48         48.15        71.89 o                         
 -10   8   2        260.27        209.40        54.72 o                         
  -9   8   2       4916.45       4956.12        85.30 o                         
  -8   8   2        220.70        212.78        34.97 o                         
  -7   8   2        416.40        404.26        32.62 o                         
  -6   8   2      16284.50      16039.58        71.10 o                         
  -5   8   2       1529.66       1536.18        28.02 o                         
  -4   8   2        996.47       1001.84        19.31 o                         
  -3   8   2      40703.06      39677.20       385.05 o                         
  -2   8   2        719.58        696.87        13.81 o                         
  -1   8   2       5304.83       5149.22        57.14 o                         
   0   8   2      23958.77      23484.17        99.25 o                         
   1   8   2         51.47         38.19        14.41 o                         
   2   8   2      15119.98      15028.05        45.42 o                         
   3   8   2      10823.33      10610.99        43.63 o                         
   4   8   2        953.23        946.68        23.18 o                         
   5   8   2       4055.87       4074.76        38.77 o                         
   6   8   2       4971.90       5054.27        56.55 o                         
   7   8   2        509.36        463.08        30.66 o                         
   8   8   2       2078.28       2173.18        62.44 o                         
   9   8   2       2215.19       2291.56        68.94 o                         
  10   8   2        254.72        293.56        60.56 o                         
 -12   9   2         11.87          0.00        83.56 o                         
 -11   9   2        221.92        252.29        61.69 o                         
 -10   9   2        756.94        760.03        68.05 o                         
  -9   9   2        216.42        203.76        37.78 o                         
  -8   9   2       1791.88       1791.99        45.59 o                         
  -7   9   2       2817.92       2647.24        45.86 o                         
  -6   9   2        337.17        354.36        26.08 o                         
  -5   9   2       1542.05       1564.94        29.10 o                         
  -4   9   2       5733.51       5757.66        66.74 o                         
  -3   9   2        884.77        930.89        20.82 o                         
  -2   9   2       2203.37       2169.79        26.73 o                         
  -1   9   2       9787.30       9771.65        49.47 o                         
   0   9   2       2299.81       2335.62        20.89 o                         
   1   9   2        393.19        388.05        14.06 o                         
   2   9   2       6233.64       6102.71        33.02 o                         
   3   9   2       4932.36       4895.04        33.40 o                         
   4   9   2        839.86        832.26        22.75 o                         
   5   9   2       2966.10       3002.81        35.13 o                         
   6   9   2        392.69        412.58        27.26 o                         
   7   9   2         23.47         44.47        30.11 o                         
   8   9   2        905.94        866.69        53.27 o                         
   9   9   2        634.53        595.22        57.29 o                         
  10   9   2          7.03         57.34        77.07 o                         
 -11  10   2        595.62        608.60        77.40 o                         
 -10  10   2        878.48        823.45        67.84 o                         
  -9  10   2        229.86        194.28        46.21 o                         
  -8  10   2        861.55        860.20        44.20 o                         
  -7  10   2       1542.43       1499.93        40.48 o                         
  -6  10   2       2607.14       2577.80        49.48 o                         
  -5  10   2       1949.65       1992.02        33.26 o                         
  -4  10   2        330.11        326.80        18.28 o                         
  -3  10   2       4706.94       4699.89        44.53 o                         
  -2  10   2      10547.08      10426.04        55.73 o                         
  -1  10   2      13838.75      13964.48        62.65 o                         
   0  10   2        385.13        402.62        13.48 o                         
   1  10   2       9232.18       9015.87        66.16 o                         
   2  10   2       6969.67       7014.91        35.88 o                         
   3  10   2       2115.32       2108.47        24.47 o                         
   4  10   2       2682.19       2623.17        35.22 o                         
   5  10   2       1463.92       1438.73        32.76 o                         
   6  10   2        384.78        330.93        29.96 o                         
   7  10   2       1324.90       1280.05        37.99 o                         
   8  10   2        476.00        470.58        51.49 o                         
   9  10   2        342.83        353.66        56.12 o                         
  10  10   2        367.39        435.52        63.51 o                         
 -11  11   2          2.36         23.35       102.56 o                         
 -10  11   2        361.25        415.24        71.62 o                         
  -9  11   2        349.54        356.29        51.99 o                         
  -8  11   2        165.76        128.41        35.39 o                         
  -7  11   2       1295.98       1269.66        39.57 o                         
  -6  11   2         92.83         80.00        25.76 o                         
  -5  11   2       1362.14       1358.78        29.89 o                         
  -4  11   2       5546.58       5582.10        51.60 o                         
  -3  11   2        329.08        317.81        15.76 o                         
  -2  11   2       4489.56       4368.96        31.03 o                         
  -1  11   2       1972.43       1981.50        17.37 o                         
   0  11   2        651.46        662.91        18.70 o                         
   1  11   2        418.50        427.60        13.17 o                         
   2  11   2         32.97         26.44        15.30 o                         
   3  11   2       1969.46       2064.93        27.10 o                         
   4  11   2         25.51         36.13        22.82 o                         
   5  11   2       1631.77       1586.84        32.95 o                         
   6  11   2       2118.54       2136.60        39.52 o                         
   7  11   2         23.22         36.47        31.28 o                         
   8  11   2        946.57        892.72        55.61 o                         
   9  11   2        321.69        297.42        57.03 o                         
  10  11   2        174.14        162.73        61.53 o                         
 -11  12   2       1611.65       1780.46       120.31 o                         
 -10  12   2        134.31        145.44        97.68 o                         
  -9  12   2        669.48        693.69        63.51 o                         
  -8  12   2       7934.98       7902.97        95.23 o                         
  -7  12   2       1791.40       1732.64        51.79 o                         
  -6  12   2       2885.68       2845.96        39.95 o                         
  -5  12   2       9423.77       9195.95        82.49 o                         
  -4  12   2       5036.09       5183.37        50.91 o                         
  -3  12   2       2436.53       2500.18        39.39 o                         
  -2  12   2      17072.70      16925.27        64.93 o                         
  -1  12   2      12098.64      11688.25        69.13 o                         
   0  12   2        649.68        665.64        19.59 o                         
   1  12   2      13276.63      12752.75        95.52 o                         
   2  12   2        402.26        366.64        19.36 o                         
   3  12   2        619.04        650.95        24.90 o                         
   4  12   2      17957.14      17480.44        74.41 o                         
   5  12   2        174.62        173.60        25.92 o                         
   6  12   2          1.45         18.16        28.42 o                         
   7  12   2       7165.80       7260.11        94.56 o                         
   8  12   2         38.62         86.49        49.63 o                         
   9  12   2          4.92          0.48        60.82 o                         
  10  12   2       1930.83       1963.13        75.39 o                         
 -11  13   2         30.52        -27.54       110.36 o                         
 -10  13   2        377.21        373.37        97.34 o                         
  -9  13   2       1110.22       1121.96       102.53 o                         
  -8  13   2        337.16        351.50        60.41 o                         
  -7  13   2       4011.41       3545.77       147.64 o                         
  -6  13   2       2354.96       2292.33        46.75 o                         
  -5  13   2       6342.09       6130.47        73.54 o                         
  -4  13   2       8038.84       7620.79       127.60 o                         
  -3  13   2         22.29        112.62        34.89 o                         
  -2  13   2      10605.38      10384.45        88.10 o                         
  -1  13   2        725.90        740.52        15.20 o                         
   0  13   2         97.82         99.24        17.70 o                         
   1  13   2        317.91        325.66        17.69 o                         
   2  13   2        239.25        285.71        19.98 o                         
   3  13   2       3245.62       3206.83        34.13 o                         
   4  13   2        318.25        289.07        24.55 o                         
   5  13   2       2562.97       2521.70        42.04 o                         
   6  13   2       3933.03       3929.32        49.15 o                         
   7  13   2          1.99         38.43        34.94 o                         
   8  13   2       3311.43       3506.18        74.97 o                         
   9  13   2        571.58        637.66        60.96 o                         
  10  13   2        273.75        238.01        63.38 o                         
 -11  14   2        284.66        258.89       109.07 o                         
 -10  14   2       2133.74       2065.77       123.67 o                         
  -9  14   2       1114.06       1112.65       102.06 o                         
  -8  14   2        127.37        102.67        60.23 o                         
  -7  14   2       1676.01       1584.42        52.57 o                         
  -6  14   2      11091.87      10941.92       113.72 o                         
  -5  14   2          0.67         -1.60        17.86 o                         
  -4  14   2        560.53        509.29        33.43 o                         
  -3  14   2       8430.22       8289.14        56.50 o                         
  -2  14   2       8725.54       8699.90        77.22 o                         
  -1  14   2       1127.46       1150.11        19.52 o                         
   0  14   2        578.45        575.62        20.72 o                         
   1  14   2       3420.58       3429.99        37.20 o                         
   2  14   2       5660.01       5577.55        39.10 o                         
   3  14   2          1.88         22.13        21.04 o                         
   4  14   2        139.07        135.14        24.36 o                         
   5  14   2       3328.05       3280.98        46.10 o                         
   6  14   2        964.00        886.54        38.78 o                         
   7  14   2        359.41        314.13        36.88 o                         
   8  14   2        428.37        504.80        54.08 o                         
   9  14   2       1711.10       1711.08        68.75 o                         
  10  14   2          8.98         -8.03       162.10 o                         
 -11  15   2        929.64       1010.89       119.92 o                         
 -10  15   2        210.32        135.44       104.95 o                         
  -9  15   2        382.08        364.00        96.01 o                         
  -8  15   2        377.67        358.67        62.73 o                         
  -7  15   2        212.81        181.02        45.77 o                         
  -6  15   2        331.60        259.29        43.07 o                         
  -5  15   2        733.62        706.63        44.43 o                         
  -4  15   2        152.48        186.69        37.29 o                         
  -3  15   2       2717.71       2724.32        40.15 o                         
  -2  15   2       1961.09       1971.98        35.37 o                         
  -1  15   2       7097.71       7030.51        47.80 o                         
   0  15   2       5627.39       5633.74        41.93 o                         
   1  15   2        847.02        848.86        26.85 o                         
   2  15   2      11634.18      11462.43        69.81 o                         
   3  15   2        203.62        217.09        23.80 o                         
   4  15   2       5497.73       5376.83        46.82 o                         
   5  15   2        674.79        623.19        32.75 o                         
   6  15   2        916.27        896.34        34.63 o                         
   7  15   2          7.93         32.67        38.66 o                         
   8  15   2        454.24        501.99        55.13 o                         
   9  15   2         42.94         57.27        56.50 o                         
 -10  16   2        314.01        319.65       108.78 o                         
  -9  16   2       2956.88       2815.68       133.38 o                         
  -8  16   2       1199.26       1043.71        84.92 o                         
  -7  16   2         18.16         31.99        45.73 o                         
  -6  16   2       1070.83        978.59        50.25 o                         
  -5  16   2         36.29         54.72        39.69 o                         
  -4  16   2       7107.68       7156.34        77.64 o                         
  -3  16   2       5945.83       5981.74        58.31 o                         
  -2  16   2       8182.10       8167.44        66.22 o                         
  -1  16   2      13456.19      13027.28        92.48 o                         
   0  16   2      22579.29      22068.93       173.23 o                         
   1  16   2       4668.56       4607.94        45.01 o                         
   2  16   2        588.50        481.57        49.52 o                         
   3  16   2      17678.09      17337.38       193.13 o                         
   4  16   2         23.63         29.34        27.82 o                         
   5  16   2         23.81         28.29        28.03 o                         
   6  16   2       2337.89       2361.49        56.44 o                         
   7  16   2        547.89        559.84        46.18 o                         
   8  16   2        819.85        835.94        58.80 o                         
   9  16   2        154.10        164.19        58.47 o                         
 -10  17   2        543.76        527.62       110.46 o                         
  -9  17   2        556.14        485.07       108.89 o                         
  -8  17   2        643.42        522.15        82.15 o                         
  -7  17   2         36.46         26.33        47.64 o                         
  -6  17   2         55.40         32.69        43.96 o                         
  -5  17   2        111.36        137.27        40.57 o                         
  -4  17   2        166.59        149.60        42.98 o                         
  -3  17   2       6629.09       6799.76        62.46 o                         
  -2  17   2        523.95        544.35        34.29 o                         
  -1  17   2      11523.18      11160.97       105.59 o                         
   0  17   2       9189.34       9122.80        71.14 o                         
   1  17   2       3830.39       3763.61        43.00 o                         
   2  17   2      16109.78      16005.37       121.69 o                         
   3  17   2         33.06         63.76        29.00 o                         
   4  17   2       4051.66       3943.27        72.83 o                         
   5  17   2       1651.27       1542.77        41.40 o                         
   6  17   2        199.60        195.34        37.02 o                         
   7  17   2        127.80        105.81        48.80 o                         
   8  17   2          5.37         -4.05        58.23 o                         
   9  17   2         53.88         91.18        64.90 o                         
 -10  18   2       2759.94       2600.53       150.90 o                         
  -9  18   2        181.02        129.24       105.05 o                         
  -8  18   2          0.77         57.06        94.92 o                         
  -7  18   2       1000.67        854.04        61.15 o                         
  -6  18   2       3846.51       3765.62        78.10 o                         
  -5  18   2       1410.51       1317.40        56.28 o                         
  -4  18   2         26.02         59.15        43.39 o                         
  -3  18   2       3781.15       3791.50        52.00 o                         
  -2  18   2      11296.70      11092.81        78.82 o                         
  -1  18   2        130.07        143.48        32.37 o                         
   0  18   2        222.94        212.64        33.06 o                         
   1  18   2      15530.81      15350.69       173.35 o                         
   2  18   2       4242.28       4112.63        97.68 o                         
   3  18   2       1302.88       1307.42        40.91 o                         
   4  18   2       1131.03       1111.32        37.76 o                         
   5  18   2       3959.12       3925.87        60.08 o                         
   6  18   2        457.90        217.21        53.03 o                         
   7  18   2          1.62         14.93        24.88 o                         
   8  18   2        380.45        416.06        69.98 o                         
   9  18   2       1256.56       1247.55       107.19 o                         
 -10  19   2        185.62        184.04        82.49 o                         
  -9  19   2        866.14        758.68       114.15 o                         
  -8  19   2         64.00         83.32        96.94 o                         
  -7  19   2       2927.84       2595.06        97.82 o                         
  -6  19   2        509.80        508.25        53.72 o                         
  -5  19   2       4490.00       4583.05        78.77 o                         
  -4  19   2       2635.55       2645.77        61.28 o                         
  -3  19   2        304.64        275.93        34.71 o                         
  -2  19   2       4206.46       4347.24        53.98 o                         
  -1  19   2        341.08        359.75        34.56 o                         
   0  19   2        749.17        697.70        36.65 o                         
   1  19   2        498.80        601.44        50.52 o                         
   2  19   2        995.78        971.70        39.84 o                         
   3  19   2        940.81        953.83        40.43 o                         
   4  19   2       2449.38       2416.82        47.82 o                         
   5  19   2        422.79        399.28        39.05 o                         
   6  19   2       3121.06       3160.03       101.05 o                         
   7  19   2         16.07         40.76        56.58 o                         
   8  19   2       1376.54       1425.56       103.44 o                         
   9  19   2        215.47        190.73       132.26 o                         
 -10  20   2          2.74         20.84       107.61 o                         
  -9  20   2         14.50         30.87       152.07 o                         
  -8  20   2       5682.95       5580.60       158.00 o                         
  -7  20   2        237.10        160.41        66.40 o                         
  -6  20   2       2518.13       2467.56        70.19 o                         
  -5  20   2       7836.15       7844.78        96.26 o                         
  -4  20   2       9008.98       9349.94       146.17 o                         
  -3  20   2       1438.03       1443.75        41.07 o                         
  -2  20   2       1161.77       1073.95        37.86 o                         
  -1  20   2       5471.53       5513.31        61.88 o                         
   0  20   2       1156.80       1172.36        40.74 o                         
   1  20   2       2201.91       2244.59        75.80 o                         
   2  20   2        358.69        351.68        37.08 o                         
   3  20   2       1370.70       1352.79        44.60 o                         
   4  20   2       7691.69       7476.76       118.07 o                         
   5  20   2        444.49        430.67        47.04 o                         
   6  20   2        109.53        153.14        54.10 o                         
   7  20   2       7145.35       7381.73       174.94 o                         
   8  20   2         22.70        130.74       118.69 o                         
  -9  21   2       1237.83       1201.29       118.41 o                         
  -8  21   2        268.85        218.80        98.03 o                         
  -7  21   2       3248.61       3291.54       116.01 o                         
  -6  21   2        683.66        727.18        59.82 o                         
  -5  21   2       4936.20       5061.93        83.03 o                         
  -4  21   2       4023.06       4148.66        73.07 o                         
  -3  21   2        321.39        335.35        35.42 o                         
  -2  21   2       2773.70       2764.64        48.22 o                         
  -1  21   2        138.42        146.34        34.41 o                         
   0  21   2         46.41         51.71        33.41 o                         
   1  21   2         22.41         56.68        34.76 o                         
   2  21   2          2.49         25.69        35.58 o                         
   3  21   2       1540.32       1519.29        49.81 o                         
   4  21   2        568.93        514.75        56.04 o                         
   5  21   2       1632.87       1632.63       113.28 o                         
   6  21   2       3083.22       2758.70       257.39 o                         
   7  21   2          1.00         12.29        35.63 o                         
   8  21   2       1981.43       1158.62       851.03 o                         
  -9  22   2        952.53       1038.48       113.33 o                         
  -8  22   2         67.13         64.17        96.61 o                         
  -7  22   2        607.62        593.18        77.51 o                         
  -6  22   2       4808.74       4906.45       126.07 o                         
  -5  22   2         13.36         37.97        48.07 o                         
  -4  22   2         19.61         42.56        42.46 o                         
  -3  22   2       6521.09       6513.08       124.83 o                         
  -2  22   2       1027.87       1014.39        39.49 o                         
  -1  22   2         22.89         38.43        32.19 o                         
   0  22   2        505.59        483.11        38.35 o                         
   1  22   2       3163.70       3223.48        69.52 o                         
   2  22   2       2180.89       2199.37        59.73 o                         
   3  22   2          4.23          4.39        51.11 o                         
   4  22   2         38.67         72.52        93.10 o                         
   5  22   2       3885.67       3867.34       196.16 o                         
   6  22   2        993.11        935.49       161.94 o                         
   7  22   2        133.84         97.37       146.81 o                         
   8  22   2        454.76        369.46       156.62 o                         
  -9  23   2        211.10        152.63       108.25 o                         
  -8  23   2        148.94        109.96        97.05 o                         
  -7  23   2        108.12        227.67        74.66 o                         
  -6  23   2         24.85         35.62        66.63 o                         
  -5  23   2        157.26        150.98        56.10 o                         
  -4  23   2          1.60         -8.77        53.08 o                         
  -3  23   2       1380.46       1400.06        48.63 o                         
  -2  23   2        167.04        190.89        36.62 o                         
  -1  23   2       1996.46       2042.69        63.13 o                         
   0  23   2       1963.75       1914.89       128.60 o                         
   1  23   2        843.60        830.79        55.53 o                         
   2  23   2       1808.39       1789.09        83.32 o                         
   3  23   2          1.69          9.40        67.11 o                         
   4  23   2        338.94        285.87       132.02 o                         
   5  23   2         52.18         45.67       143.54 o                         
   6  23   2         46.90         36.14       147.05 o                         
   7  23   2          4.80         53.95       151.56 o                         
  -9  24   2       1285.91       1083.24       158.95 o                         
  -8  24   2        454.87        467.60        80.62 o                         
  -7  24   2        193.57        189.15        73.84 o                         
  -6  24   2       1437.78       1519.01        81.14 o                         
  -5  24   2        148.97        143.68        59.92 o                         
  -4  24   2       1560.66       1532.02        68.86 o                         
  -3  24   2       2242.59       2257.99        82.48 o                         
  -2  24   2        591.92        633.50        50.28 o                         
  -1  24   2       2596.83       2697.13        64.84 o                         
   0  24   2       4956.67       4926.86       154.62 o                         
   1  24   2       1180.32       1161.17       107.13 o                         
   2  24   2        252.92        279.09        67.49 o                         
   3  24   2       5139.42       5293.21       128.18 o                         
   4  24   2          3.80        -41.40       134.75 o                         
   5  24   2         99.48        103.39       143.04 o                         
   6  24   2       1552.77       1399.11       177.31 o                         
   7  24   2         67.98        106.40       157.59 o                         
  -8  25   2        200.73        167.48        87.20 o                         
  -7  25   2        144.49        165.77        91.26 o                         
  -6  25   2        108.60        120.28        83.18 o                         
  -5  25   2         97.52         89.40        74.75 o                         
  -4  25   2       1351.46       1309.14       132.35 o                         
  -3  25   2       1428.60        760.93       700.19 o                         
  -2  25   2        164.20        153.37        56.10 o                         
  -1  25   2       2497.87       2560.71       122.75 o                         
   0  25   2       1304.58       1389.73        69.99 o                         
   1  25   2        471.76        465.19        61.94 o                         
   2  25   2       1982.51       1888.61        94.09 o                         
   3  25   2        418.66        420.36        82.45 o                         
   4  25   2        531.39        671.45       137.30 o                         
   5  25   2        626.60        496.52       144.84 o                         
   6  25   2         89.30          0.00       156.34 o                         
   7  25   2         14.63         26.10       162.61 o                         
  -8  26   2        556.09        692.02       148.09 o                         
  -7  26   2        555.73        514.82       134.29 o                         
  -6  26   2        370.35        316.99       131.26 o                         
  -5  26   2        763.27        737.56       130.29 o                         
  -4  26   2        316.75        348.11       114.20 o                         
  -3  26   2        271.44        200.03       105.16 o                         
  -2  26   2       2223.91       2147.88       151.70 o                         
  -1  26   2        328.04        330.67        67.47 o                         
   0  26   2         62.41        100.06        60.24 o                         
   1  26   2       1799.99       1796.08       120.08 o                         
   2  26   2        704.86        734.28        84.63 o                         
   3  26   2         12.81         40.55        80.83 o                         
   4  26   2       1849.74       1992.42       165.03 o                         
   5  26   2        812.44        864.59       154.89 o                         
   6  26   2         92.31         58.97       165.62 o                         
  -7  27   2        172.29        140.03       137.78 o                         
  -6  27   2         19.50         10.54       128.98 o                         
  -5  27   2        163.61        168.14       125.23 o                         
  -4  27   2         80.60        131.50       117.94 o                         
  -3  27   2         21.61         19.07       114.43 o                         
  -2  27   2          0.38          1.67        41.55 o                         
  -1  27   2         61.85        100.93        77.78 o                         
   0  27   2        166.61        251.09        77.83 o                         
   1  27   2          3.90        128.84        78.58 o                         
   2  27   2        165.99        170.95        78.18 o                         
   3  27   2         77.00         34.21        64.99 o                         
   4  27   2          0.11        -16.06       138.27 o                         
   5  27   2         26.78        106.90       154.83 o                         
   6  27   2         14.07         58.97       150.56 o                         
  -7  28   2        701.56        748.05       146.10 o                         
  -6  28   2         61.97         76.79       127.23 o                         
  -5  28   2       1510.51       1362.16       147.42 o                         
  -4  28   2        407.43        437.48       130.51 o                         
  -3  28   2         17.48        -34.63       124.46 o                         
  -2  28   2       2688.86       2706.48       132.69 o                         
  -1  28   2        863.26       1013.27        88.67 o                         
   0  28   2         47.39         55.71        76.83 o                         
   1  28   2       2252.70       2291.36       103.65 o                         
   2  28   2        507.80        577.33       107.93 o                         
   3  28   2          9.76         66.75       131.99 o                         
   4  28   2       1845.46       1935.84       165.28 o                         
   5  28   2        177.19        178.43       140.79 o                         
  -6  29   2          0.11        -22.84       123.96 o                         
  -5  29   2         33.66        132.50       128.98 o                         
  -4  29   2        538.19        698.30       138.81 o                         
  -3  29   2        475.67        489.70       127.01 o                         
  -2  29   2         45.56         74.02        83.30 o                         
  -1  29   2       1504.12       1520.63        98.76 o                         
   0  29   2        442.99        522.89        86.99 o                         
   1  29   2         83.35         97.65        80.35 o                         
   2  29   2       1574.92       1712.74       102.31 o                         
   3  29   2        254.17        357.13       141.30 o                         
   4  29   2        134.53        184.20       144.55 o                         
   5  29   2        517.75        470.63       161.64 o                         
  -6  30   2        261.78        205.04       130.75 o                         
  -5  30   2        228.75        351.35       141.79 o                         
  -4  30   2        768.45        805.32       142.34 o                         
  -3  30   2        874.03       1017.51       138.08 o                         
  -2  30   2          2.62        -22.84       114.18 o                         
  -1  30   2       1075.93       1029.03        97.54 o                         
   0  30   2       1680.85       1606.65        99.44 o                         
   1  30   2         41.90         56.76        83.73 o                         
   2  30   2        340.16        416.62        88.74 o                         
   3  30   2       2149.30       1926.83       160.28 o                         
   4  30   2        219.23        289.61       145.56 o                         
  -5  31   2        190.26        271.79       141.29 o                         
  -4  31   2         50.62         41.15       125.47 o                         
  -3  31   2         25.26        112.67       135.00 o                         
  -2  31   2        553.72        548.70       137.55 o                         
  -1  31   2         54.18         99.59        85.61 o                         
   0  31   2        114.07        124.39        83.05 o                         
   1  31   2          8.76         18.56        88.13 o                         
   2  31   2         89.37        132.89        86.64 o                         
   3  31   2        112.16         13.05       136.52 o                         
  -3  32   2       2305.43       2328.68       172.35 o                         
  -2  32   2        238.87        176.68       127.74 o                         
  -1  32   2         31.97         17.39        90.05 o                         
   0  32   2        645.47        666.12        93.89 o                         
   1  32   2        191.70        208.23        92.40 o                         
   2  32   2       1195.51        542.60       499.92 o                         
  -2  33   2        586.11        669.95       144.83 o                         
  -1  33   2        119.58         91.97        88.69 o                         
   0  33   2          3.87         24.78        88.36 o                         
   1  33   2          0.09          7.86        90.18 o                         
  -1  34   2       1070.94        952.82       139.60 o                         
 -12   1   3          1.74        -19.24        85.37 o                         
 -11   1   3       1181.71       1218.82        64.38 o                         
 -10   1   3        912.87        908.05        53.13 o                         
  -9   1   3        303.70        255.10        42.08 o                         
  -8   1   3       6875.74       6983.35        76.90 o                         
  -7   1   3       1173.68       1188.13        34.91 o                         
  -6   1   3          6.35         14.74        24.82 o                         
  -5   1   3      16010.08      15853.65       104.30 o                         
  -4   1   3        346.75        409.45        20.80 o                         
  -3   1   3        382.34        447.17        20.37 o                         
  -2   1   3      26351.49      25416.11       159.80 o                         
  -1   1   3         13.45         23.26        14.51 o                         
   0   1   3        430.72        577.30        24.45 o                         
   1   1   3      15663.04      15096.99        53.57 o                         
   2   1   3       2851.96       2943.66        27.03 o                         
   3   1   3        154.06        143.23        18.54 o                         
   4   1   3       9326.17       9621.68        54.08 o                         
   5   1   3        779.98        770.94        29.67 o                         
   6   1   3        271.71        270.38        29.36 o                         
   7   1   3       2267.10       2194.60        42.83 o                         
   8   1   3         15.81         29.73        43.02 o                         
   9   1   3        212.46        206.99        51.05 o                         
  10   1   3       1610.46       1680.45        67.71 o                         
 -12   2   3          2.60         36.35        59.80 o                         
 -11   2   3        519.62        586.72        62.14 o                         
 -10   2   3       1529.58       1539.28        58.66 o                         
  -9   2   3        244.07        193.11        36.40 o                         
  -8   2   3        256.12        277.49        37.24 o                         
  -7   2   3       3159.77       3194.06        45.03 o                         
  -6   2   3       2014.50       2064.94        39.60 o                         
  -5   2   3         15.92         20.05        18.04 o                         
  -4   2   3      21998.62      21641.23        70.19 o                         
  -3   2   3      27710.97      26955.65        78.93 o                         
  -2   2   3        688.60        745.18        26.07 o                         
  -1   2   3      65817.72      66616.42       361.46 o                         
   0   2   3       2684.73       2804.16        24.55 o                         
   1   2   3       3138.32       3224.63        24.81 o                         
   2   2   3       8809.26       8790.15        38.83 o                         
   3   2   3       2858.07       2858.05        28.72 o                         
   4   2   3          0.12         11.15        23.61 o                         
   5   2   3       1502.18       1526.13        36.23 o                         
   6   2   3       3169.24       3254.80        46.23 o                         
   7   2   3        433.34        428.46        33.73 o                         
   8   2   3        181.53        202.52        44.41 o                         
   9   2   3       1778.70       1790.30        62.15 o                         
  10   2   3        145.21        177.02        57.64 o                         
 -12   3   3       1556.21       1653.95        74.76 o                         
 -11   3   3         61.31         63.70        55.71 o                         
 -10   3   3        620.25        642.81        51.86 o                         
  -9   3   3       1535.57       1561.46        44.13 o                         
  -8   3   3        157.27        165.29        32.23 o                         
  -7   3   3       6524.05       6505.34        58.26 o                         
  -6   3   3       3234.18       3290.05        48.86 o                         
  -5   3   3        839.87        845.61        20.58 o                         
  -4   3   3      12305.49      11957.26        92.00 o                         
  -3   3   3      25240.57      25160.63       204.82 o                         
  -2   3   3       6460.51       6313.57        44.63 o                         
  -1   3   3       7853.65       7839.35        42.64 o                         
   0   3   3      38479.09      38338.77       120.62 o                         
   1   3   3        650.75        729.99        17.94 o                         
   2   3   3       3401.03       3646.45        27.31 o                         
   3   3   3      13930.32      13832.25        53.27 o                         
   4   3   3        686.54        696.97        24.14 o                         
   5   3   3       4677.84       4853.70        46.18 o                         
   6   3   3        865.57        796.17        32.46 o                         
   7   3   3        139.32        151.82        32.80 o                         
   8   3   3       2531.52       2557.59        60.71 o                         
   9   3   3        330.61        310.20        53.15 o                         
  10   3   3         58.94         93.53        55.55 o                         
 -12   4   3        280.61        266.62        63.36 o                         
 -11   4   3        259.92        292.74        57.20 o                         
 -10   4   3        405.60        387.86        50.77 o                         
  -9   4   3        458.05        408.43        38.05 o                         
  -8   4   3       1442.06       1340.10        41.54 o                         
  -7   4   3        563.77        532.50        31.12 o                         
  -6   4   3       1461.59       1403.63        31.96 o                         
  -5   4   3       1441.00       1448.12        23.93 o                         
  -4   4   3       6179.56       6193.37        40.37 o                         
  -3   4   3       4040.76       4046.60        37.88 o                         
  -2   4   3        705.87        798.61        25.60 o                         
  -1   4   3       4678.31       4817.78        24.16 o                         
   0   4   3       2857.93       3120.72        25.51 o                         
   1   4   3      10687.66      10856.65        45.00 o                         
   2   4   3       1273.46       1271.21        20.24 o                         
   3   4   3       4319.47       4431.90        33.68 o                         
   4   4   3        356.52        395.69        22.98 o                         
   5   4   3       2129.59       2170.39        33.45 o                         
   6   4   3         90.25        102.89        28.17 o                         
   7   4   3       1772.87       1780.57        43.73 o                         
   8   4   3        159.76        165.91        44.66 o                         
   9   4   3        459.89        506.40        52.56 o                         
  10   4   3         86.25         78.09        56.69 o                         
 -12   5   3       1044.02       1082.09        69.07 o                         
 -11   5   3        484.05        454.02        58.74 o                         
 -10   5   3       1257.69       1167.50        53.03 o                         
  -9   5   3       8174.06       8351.45        77.88 o                         
  -8   5   3        464.10        467.30        33.63 o                         
  -7   5   3          4.10         35.16        28.01 o                         
  -6   5   3      14476.65      14329.65       112.80 o                         
  -5   5   3       2795.58       2757.89        30.19 o                         
  -4   5   3        419.46        435.46        18.31 o                         
  -3   5   3       5789.04       5844.72        42.46 o                         
  -2   5   3       1630.63       1635.82        18.41 o                         
  -1   5   3      10326.46      10072.98        30.82 o                         
   0   5   3       4503.44       4959.44        34.17 o                         
   1   5   3        183.96        200.51        15.24 o                         
   2   5   3      29176.62      28636.19        76.87 o                         
   3   5   3       4662.80       4816.25        34.74 o                         
   4   5   3       4113.73       4193.69        36.94 o                         
   5   5   3       7797.10       7997.06        52.64 o                         
   6   5   3       6331.91       6441.81        63.74 o                         
   7   5   3        308.80        282.38        33.61 o                         
   8   5   3        402.38        441.67        46.81 o                         
   9   5   3       1601.45       1614.91        61.40 o                         
  10   5   3        163.90        192.57        63.14 o                         
 -12   6   3        955.85        979.63        78.71 o                         
 -11   6   3        168.88        225.67        58.07 o                         
 -10   6   3       4052.68       3954.26       119.49 o                         
  -9   6   3       2753.38       2763.70        67.07 o                         
  -8   6   3       3000.49       2980.46        66.26 o                         
  -7   6   3      13705.67      13662.07        89.11 o                         
  -6   6   3         37.90         63.48        23.76 o                         
  -5   6   3      12967.32      12326.77        72.69 o                         
  -4   6   3       5420.80       5505.30        55.02 o                         
  -3   6   3       2033.60       2052.61        28.88 o                         
  -2   6   3         37.11         43.18         7.70 o                         
  -1   6   3       2047.68       2233.34        27.67 o                         
   0   6   3      21801.12      21760.48        80.79 o                         
   1   6   3       9905.78       9788.18        43.64 o                         
   2   6   3       9784.72      10003.09        41.51 o                         
   3   6   3      26320.98      25717.14       104.21 o                         
   4   6   3        139.99        139.47        19.68 o                         
   5   6   3      13960.49      14170.48        66.93 o                         
   6   6   3       3838.66       3828.53        43.19 o                         
   7   6   3        566.89        558.50        34.63 o                         
   8   6   3       2293.09       2377.36        60.13 o                         
   9   6   3         50.93        102.29        53.79 o                         
  10   6   3        122.68        190.64        61.13 o                         
 -12   7   3          0.53         23.19        73.05 o                         
 -11   7   3       5313.47       5590.73       156.37 o                         
 -10   7   3        191.25        182.83        49.26 o                         
  -9   7   3       2068.24       1965.87        48.19 o                         
  -8   7   3       8118.57       8213.64        83.62 o                         
  -7   7   3       6173.92       6200.81        68.29 o                         
  -6   7   3       1788.49       1786.46        30.28 o                         
  -5   7   3       5862.58       5728.97        52.37 o                         
  -4   7   3      12814.86      12420.25        96.22 o                         
  -3   7   3       3244.21       3449.20        33.90 o                         
  -2   7   3       7528.21       7520.40        53.62 o                         
  -1   7   3          8.77         27.77        18.78 o                         
   0   7   3      20216.20      20269.67        99.42 o                         
   1   7   3      22012.55      21538.84       101.78 o                         
   2   7   3        500.43        473.79        17.06 o                         
   3   7   3        663.81        690.75        21.66 o                         
   4   7   3      25249.54      25141.05       121.96 o                         
   5   7   3         39.69         51.34        24.13 o                         
   6   7   3        526.17        546.29        28.56 o                         
   7   7   3       8694.33       9002.57        93.93 o                         
   8   7   3       1249.44       1293.50        58.04 o                         
   9   7   3        156.86        159.35        56.55 o                         
  10   7   3        491.59        481.85        66.24 o                         
 -12   8   3        664.05        738.76       102.69 o                         
 -11   8   3          8.37         42.49        66.16 o                         
 -10   8   3       1543.85       1584.26        64.56 o                         
  -9   8   3        992.39        944.21        50.75 o                         
  -8   8   3       2934.77       2910.42        58.77 o                         
  -7   8   3       1220.81       1173.43        39.42 o                         
  -6   8   3        607.24        655.15        26.08 o                         
  -5   8   3      12428.64      12176.49       135.46 o                         
  -4   8   3       1287.89       1277.46        22.01 o                         
  -3   8   3       5025.41       4757.24        33.66 o                         
  -2   8   3        724.99        719.94        25.31 o                         
  -1   8   3      12267.21      12197.41        57.59 o                         
   0   8   3        867.83        930.66        17.98 o                         
   1   8   3      14328.17      13943.51        69.49 o                         
   2   8   3        262.81        257.38        16.21 o                         
   3   8   3      10166.22      10006.79        48.69 o                         
   4   8   3        265.93        260.44        22.31 o                         
   5   8   3       5528.76       5561.98        45.84 o                         
   6   8   3       1425.41       1443.01        34.31 o                         
   7   8   3       1243.30       1193.43        39.08 o                         
   8   8   3        860.73        917.04        55.46 o                         
   9   8   3        844.43        840.62        61.39 o                         
  10   8   3        197.59        235.81        63.90 o                         
 -12   9   3         28.64         51.19       146.55 o                         
 -11   9   3         54.57         63.74       120.20 o                         
 -10   9   3       2078.51       1997.06        82.90 o                         
  -9   9   3       1404.30       1310.07        49.61 o                         
  -8   9   3       1065.81       1068.79        55.25 o                         
  -7   9   3         17.08         30.61        28.07 o                         
  -6   9   3       2245.05       2148.55        33.65 o                         
  -5   9   3      25005.80      24459.75       224.90 o                         
  -4   9   3       1480.69       1382.80        21.59 o                         
  -3   9   3       1128.07       1079.91        17.59 o                         
  -2   9   3      50514.65      49633.72       214.00 o                         
  -1   9   3       3832.57       3938.43        37.73 o                         
   0   9   3       9014.39       8784.86        39.05 o                         
   1   9   3       8684.36       8407.59        39.90 o                         
   2   9   3       6849.82       7000.31        36.92 o                         
   3   9   3          4.68         24.13        18.95 o                         
   4   9   3         10.32         29.55        21.67 o                         
   5   9   3        613.91        643.63        30.05 o                         
   6   9   3       2524.64       2531.64        42.59 o                         
   7   9   3        900.82        898.93        39.05 o                         
   8   9   3        539.21        520.55        55.59 o                         
   9   9   3       1295.37       1304.13        66.00 o                         
  10   9   3       1799.07       1781.54       122.62 o                         
 -12  10   3         97.49         25.75       100.69 o                         
 -11  10   3        699.61        648.40       146.35 o                         
 -10  10   3         77.41         95.00        81.89 o                         
  -9  10   3         63.65         70.21        48.98 o                         
  -8  10   3        558.38        438.24        55.47 o                         
  -7  10   3        258.94        250.70        37.01 o                         
  -6  10   3       9671.62       9551.76        65.63 o                         
  -5  10   3       2191.59       2163.23        34.76 o                         
  -4  10   3      18782.80      18000.96       111.90 o                         
  -3  10   3      19998.96      19005.06       172.60 o                         
  -2  10   3       1943.16       1970.20        32.57 o                         
  -1  10   3      41832.75      40713.16       259.41 o                         
   0  10   3       3199.38       3202.01        27.76 o                         
   1  10   3      11626.95      11440.07        72.92 o                         
   2  10   3       7713.61       7796.71        40.79 o                         
   3  10   3       1037.03       1034.61        24.36 o                         
   4  10   3        532.44        515.14        26.61 o                         
   5  10   3        542.90        529.65        29.96 o                         
   6  10   3        694.35        676.22        32.97 o                         
   7  10   3       1636.05       1657.31        46.66 o                         
   8  10   3         68.55         66.44        52.29 o                         
   9  10   3       2646.75       2557.98        76.28 o                         
 -11  11   3        624.47        600.43       142.08 o                         
 -10  11   3        111.07        123.20        88.06 o                         
  -9  11   3        236.43        220.26        83.83 o                         
  -8  11   3        248.89        191.17        55.98 o                         
  -7  11   3       8238.46       8155.25       115.06 o                         
  -6  11   3       2439.96       2416.09        50.19 o                         
  -5  11   3       3471.58       3396.40        52.61 o                         
  -4  11   3      13434.07      13495.06       119.71 o                         
  -3  11   3      29214.75      27760.23       268.66 o                         
  -2  11   3       4789.29       4734.83        79.75 o                         
  -1  11   3       6437.10       6515.80        48.02 o                         
   0  11   3      34982.24      33876.98       251.28 o                         
   1  11   3       2062.40       2006.34        22.18 o                         
   2  11   3          5.17         14.09        18.87 o                         
   3  11   3       8902.32       8873.12        56.92 o                         
   4  11   3       1248.88       1241.86        31.14 o                         
   5  11   3       1578.51       1526.89        35.30 o                         
   6  11   3          5.74         17.11        30.39 o                         
   7  11   3        256.48        278.14        39.09 o                         
   8  11   3       4474.56       4663.45       104.75 o                         
   9  11   3         49.27         89.69        64.94 o                         
 -11  12   3         75.99         90.93        97.15 o                         
 -10  12   3        234.37        224.71        96.97 o                         
  -9  12   3         61.93          9.87        79.49 o                         
  -8  12   3        802.07        854.51        70.77 o                         
  -7  12   3        640.66        619.97        61.33 o                         
  -6  12   3       1369.08       1330.36        50.79 o                         
  -5  12   3       2172.05       2221.06        53.33 o                         
  -4  12   3       2720.75       2764.07        49.46 o                         
  -3  12   3      10922.36      10752.09       105.21 o                         
  -2  12   3       1537.23       1624.00        30.98 o                         
  -1  12   3      12336.59      12006.59        81.88 o                         
   0  12   3         14.10         15.02        15.00 o                         
   1  12   3       8703.64       8630.50        72.49 o                         
   2  12   3         93.68        113.41        19.64 o                         
   3  12   3       2604.26       2606.22        33.20 o                         
   4  12   3        135.56        127.61        25.28 o                         
   5  12   3        997.04        980.56        32.43 o                         
   6  12   3         37.35         71.63        32.11 o                         
   7  12   3        931.51        909.67        43.81 o                         
   8  12   3        232.55        218.88        53.61 o                         
   9  12   3        430.15        429.12        60.50 o                         
 -11  13   3        175.73        164.85       101.78 o                         
 -10  13   3        591.45        580.02        97.61 o                         
  -9  13   3       4472.40       4485.62       136.17 o                         
  -8  13   3        190.65        181.11        60.13 o                         
  -7  13   3         57.02         79.95        57.64 o                         
  -6  13   3      10144.03      10112.52       135.91 o                         
  -5  13   3       1277.33       1249.22        50.34 o                         
  -4  13   3         13.56         46.51        34.12 o                         
  -3  13   3       3840.77       3900.99        42.33 o                         
  -2  13   3      10330.34      10103.67        60.85 o                         
  -1  13   3       8909.16       8886.63        90.25 o                         
   0  13   3        383.71        340.34        21.11 o                         
   1  13   3       1316.74       1299.48        30.43 o                         
   2  13   3      16022.15      15610.61        87.88 o                         
   3  13   3       2337.19       2312.22        32.97 o                         
   4  13   3       1523.06       1528.38        32.01 o                         
   5  13   3       3925.85       3873.76        58.24 o                         
   6  13   3       3820.81       3752.47        50.76 o                         
   7  13   3        176.70        153.42        40.91 o                         
   8  13   3        335.15        345.19        55.97 o                         
   9  13   3       1322.02       1420.10        68.29 o                         
 -11  14   3         64.76         74.16       104.69 o                         
 -10  14   3       2795.60       2967.84       131.06 o                         
  -9  14   3        836.12        834.33        95.14 o                         
  -8  14   3       2422.27       2249.83        87.96 o                         
  -7  14   3       4010.19       3983.68        78.02 o                         
  -6  14   3        239.37        217.28        46.82 o                         
  -5  14   3       2346.92       2237.74        58.03 o                         
  -4  14   3        718.19        648.38        40.69 o                         
  -3  14   3         99.30         90.61        26.92 o                         
  -2  14   3         14.15          2.72        26.14 o                         
  -1  14   3        628.31        621.20        29.32 o                         
   0  14   3       4283.62       4187.98        45.68 o                         
   1  14   3       1633.74       1667.07        36.39 o                         
   2  14   3       3126.92       3012.00        41.75 o                         
   3  14   3       8041.63       7905.32        57.64 o                         
   4  14   3        245.37        252.30        30.27 o                         
   5  14   3       4441.03       4465.26        69.19 o                         
   6  14   3       2576.70       2565.33        54.80 o                         
   7  14   3        472.45        433.69        46.43 o                         
   8  14   3       1622.59       1495.11        63.57 o                         
   9  14   3         81.66        113.04        59.41 o                         
 -11  15   3       2003.68       2049.47       128.54 o                         
 -10  15   3        268.86        348.98       108.42 o                         
  -9  15   3        772.76        679.41       104.02 o                         
  -8  15   3       4927.59       4877.09       115.41 o                         
  -7  15   3       2675.89       2544.05        71.71 o                         
  -6  15   3       1086.62        984.09        53.53 o                         
  -5  15   3       5836.45       5839.31        79.56 o                         
  -4  15   3       3715.24       3805.18        68.27 o                         
  -3  15   3        530.97        548.66        33.13 o                         
  -2  15   3       8439.10       8136.20        58.51 o                         
  -1  15   3        515.86        535.31        27.69 o                         
   0  15   3       2592.67       2661.76        42.16 o                         
   1  15   3      12070.28      11644.82        72.78 o                         
   2  15   3        691.09        663.08        34.23 o                         
   3  15   3        421.19        376.68        34.35 o                         
   4  15   3      13553.31      13413.55       136.36 o                         
   5  15   3          2.98         22.48        32.89 o                         
   6  15   3        131.74        130.36        38.71 o                         
   7  15   3       4857.44       4912.35       127.61 o                         
   8  15   3        318.43        293.81        62.05 o                         
   9  15   3         16.32         29.16        67.29 o                         
 -11  16   3          6.40         12.27       103.80 o                         
 -10  16   3        231.92        191.05       104.25 o                         
  -9  16   3        251.55        251.85       100.27 o                         
  -8  16   3        278.07        272.83        73.94 o                         
  -7  16   3        578.21        492.58        49.26 o                         
  -6  16   3         88.14         77.72        47.22 o                         
  -5  16   3        317.67        291.35        46.84 o                         
  -4  16   3         17.36          8.39        38.47 o                         
  -3  16   3          0.61          9.60        31.52 o                         
  -2  16   3         23.61         21.99        31.48 o                         
  -1  16   3        249.70        276.33        27.88 o                         
   0  16   3        472.24        479.87        30.76 o                         
   1  16   3        161.60        147.27        30.44 o                         
   2  16   3         45.07         27.34        30.26 o                         
   3  16   3        918.18        884.95        36.88 o                         
   4  16   3          0.44         22.36        34.92 o                         
   5  16   3       1025.65        954.16        45.52 o                         
   6  16   3         58.86         27.23        19.67 o                         
   7  16   3         68.63         75.84        56.72 o                         
   8  16   3        228.52        185.71        71.39 o                         
   9  16   3          0.69         12.46        88.03 o                         
 -10  17   3        674.91        699.37       110.57 o                         
  -9  17   3        183.39        155.04        97.36 o                         
  -8  17   3       1185.78       1047.19        97.65 o                         
  -7  17   3        279.58        196.41        41.69 o                         
  -6  17   3        403.46        393.82        51.53 o                         
  -5  17   3       6165.09       6250.54        83.19 o                         
  -4  17   3        430.49        422.66        44.78 o                         
  -3  17   3        401.42        395.76        35.32 o                         
  -2  17   3       7697.58       7638.88        68.31 o                         
  -1  17   3       1305.25       1306.10        40.35 o                         
   0  17   3        117.57        101.73        27.37 o                         
   1  17   3       5671.28       5563.27        57.18 o                         
   2  17   3       1892.18       1871.14        42.23 o                         
   3  17   3        510.83        487.50        36.05 o                         
   4  17   3       1115.00       1059.60        42.38 o                         
   5  17   3        713.10        704.54        42.10 o                         
   6  17   3        787.84        769.22        58.00 o                         
   7  17   3       1380.17       1428.62        68.18 o                         
   8  17   3         11.77         53.02        71.07 o                         
 -10  18   3        277.26        330.36       108.16 o                         
  -9  18   3        527.46        567.11       104.52 o                         
  -8  18   3        374.18        390.62        96.38 o                         
  -7  18   3       2365.78       2252.81        92.71 o                         
  -6  18   3       1370.16       1358.23        60.08 o                         
  -5  18   3        451.80        477.07        46.87 o                         
  -4  18   3       2284.52       2343.31        57.64 o                         
  -3  18   3       1589.87       1643.88        43.07 o                         
  -2  18   3        582.76        588.59        36.29 o                         
  -1  18   3       1939.50       1943.34        45.43 o                         
   0  18   3       3089.70       3104.11        52.26 o                         
   1  18   3         56.95         49.91        28.28 o                         
   2  18   3       1829.13       1836.75        43.11 o                         
   3  18   3       2158.28       2103.24        47.05 o                         
   4  18   3          4.81         26.25        36.69 o                         
   5  18   3       1511.45       1514.25        49.62 o                         
   6  18   3        390.85        375.31        56.64 o                         
   7  18   3         12.98         26.79        57.14 o                         
   8  18   3        419.02        409.97        75.74 o                         
 -10  19   3        557.86        568.03       113.05 o                         
  -9  19   3       3072.87       2962.81       135.67 o                         
  -8  19   3         42.89         86.59        90.34 o                         
  -7  19   3        462.75        433.36        58.66 o                         
  -6  19   3       3971.21       3968.48       120.84 o                         
  -5  19   3          0.15          9.02        46.02 o                         
  -4  19   3       2502.16       2444.40       105.57 o                         
  -3  19   3       4508.82       4551.31        59.12 o                         
  -2  19   3        832.76        759.57        38.23 o                         
  -1  19   3       1388.11       1385.50        47.07 o                         
   0  19   3       6468.59       6614.95        69.63 o                         
   1  19   3        509.16        500.54        38.94 o                         
   2  19   3       3357.47       3262.23        56.11 o                         
   3  19   3       1535.54       1410.65        40.34 o                         
   4  19   3        552.13        556.12        41.45 o                         
   5  19   3       2050.54       2025.70        84.90 o                         
   6  19   3       1391.01       1441.59        67.72 o                         
   7  19   3        113.44        131.72        60.12 o                         
   8  19   3        777.50        785.13        78.96 o                         
 -10  20   3        139.40         45.86       109.10 o                         
  -9  20   3        277.54        366.18       109.67 o                         
  -8  20   3        124.71        131.98        95.87 o                         
  -7  20   3        382.16        308.77        65.68 o                         
  -6  20   3        104.35         86.22        49.79 o                         
  -5  20   3        505.13        462.70        49.04 o                         
  -4  20   3          0.31         34.87        42.00 o                         
  -3  20   3         45.98         29.83        32.88 o                         
  -2  20   3         18.97         13.73        34.53 o                         
  -1  20   3         18.62         42.00        34.55 o                         
   0  20   3         66.03         95.40        36.00 o                         
   1  20   3        434.81        401.14        39.18 o                         
   2  20   3        180.11        191.84        38.84 o                         
   3  20   3       1015.86        941.21        44.52 o                         
   4  20   3          4.22         13.58        40.47 o                         
   5  20   3        566.80        544.10        56.55 o                         
   6  20   3         74.51         71.34        56.73 o                         
   7  20   3        194.06        177.43        62.33 o                         
   8  20   3        137.15        201.06        96.41 o                         
 -10  21   3        292.26        191.10       115.97 o                         
  -9  21   3        459.69        503.33       112.27 o                         
  -8  21   3        351.58        367.54       100.98 o                         
  -7  21   3       1485.68       1538.19        82.98 o                         
  -6  21   3        520.11        443.09        55.88 o                         
  -5  21   3         98.82        123.94        48.25 o                         
  -4  21   3       3303.46       3391.99        66.61 o                         
  -3  21   3       2829.56       2853.05        59.98 o                         
  -2  21   3         68.26         74.20        35.16 o                         
  -1  21   3        812.37        831.52        41.06 o                         
   0  21   3       5235.83       5437.01        67.67 o                         
   1  21   3        604.49        612.19        42.21 o                         
   2  21   3        701.79        682.60        43.97 o                         
   3  21   3       1330.93       1316.50        48.53 o                         
   4  21   3        652.90        637.13        53.78 o                         
   5  21   3        959.52        864.41        71.13 o                         
   6  21   3        296.27        250.81        56.99 o                         
   7  21   3        278.27        330.41        79.52 o                         
   8  21   3        690.57        762.36       131.03 o                         
  -9  22   3          0.11         -4.77        98.66 o                         
  -8  22   3          5.45         10.43        90.50 o                         
  -7  22   3        316.94        283.64        75.33 o                         
  -6  22   3       1200.03       1247.11        77.88 o                         
  -5  22   3        105.10         98.99        48.39 o                         
  -4  22   3       2535.32       2581.42        63.04 o                         
  -3  22   3       4035.75       4076.39        61.79 o                         
  -2  22   3        589.36        555.55        39.33 o                         
  -1  22   3       7424.77       7259.91       103.90 o                         
   0  22   3        944.65        940.97        43.82 o                         
   1  22   3       1322.01       1284.28        48.09 o                         
   2  22   3       1352.89       1301.68        51.25 o                         
   3  22   3        170.22        148.56        43.36 o                         
   4  22   3          7.18         32.88        54.33 o                         
   5  22   3          1.11         46.02        65.26 o                         
   6  22   3        339.78        378.38        98.31 o                         
   7  22   3        359.12        245.46       155.86 o                         
  -9  23   3        244.64        300.65       107.35 o                         
  -8  23   3       1362.92       1466.00       112.21 o                         
  -7  23   3          7.24         41.20        68.23 o                         
  -6  23   3        128.31         70.60        64.69 o                         
  -5  23   3       6349.77       6289.53       196.80 o                         
  -4  23   3         66.04         51.47        44.34 o                         
  -3  23   3        185.66        133.48        35.16 o                         
  -2  23   3       8448.33       8404.07        84.41 o                         
  -1  23   3        497.58        508.78        41.15 o                         
   0  23   3        723.11        727.35        44.09 o                         
   1  23   3       4848.43       4979.32        77.10 o                         
   2  23   3       1397.47       1361.62        53.33 o                         
   3  23   3         20.70         -1.85        39.63 o                         
   4  23   3        910.59        973.18        95.45 o                         
   5  23   3        465.42        519.00        97.64 o                         
   6  23   3        466.93        442.00       158.63 o                         
   7  23   3        849.27        744.60       171.71 o                         
  -9  24   3        112.57         71.06       102.03 o                         
  -8  24   3        160.79        194.49        95.11 o                         
  -7  24   3          8.23         24.13        70.60 o                         
  -6  24   3        741.00        727.03        72.31 o                         
  -5  24   3        922.48        801.61        59.04 o                         
  -4  24   3       1162.19       1111.71        57.85 o                         
  -3  24   3       1661.11       1600.67        61.75 o                         
  -2  24   3        186.42        195.11        37.72 o                         
  -1  24   3       3240.12       3290.73        79.98 o                         
   0  24   3         33.44         74.26        41.78 o                         
   1  24   3       1576.41       1546.19        97.20 o                         
   2  24   3        293.48        345.19        62.06 o                         
   3  24   3        656.15        572.11        67.88 o                         
   4  24   3         52.27         15.82        47.62 o                         
   5  24   3        310.95        263.27       158.62 o                         
   6  24   3          0.01         82.31       151.31 o                         
  -8  25   3       1677.41       1617.01       112.50 o                         
  -7  25   3       1783.61       1916.06        90.08 o                         
  -6  25   3         39.10         20.40        66.82 o                         
  -5  25   3        168.91        150.01        64.26 o                         
  -4  25   3       2311.74       2219.96       102.71 o                         
  -3  25   3       1395.55       1353.71        62.70 o                         
  -2  25   3        185.39        143.72        40.33 o                         
  -1  25   3        230.75        206.08        44.73 o                         
   0  25   3       4312.63       4418.18       127.38 o                         
   1  25   3       1564.41       1658.58        76.52 o                         
   2  25   3         12.74          1.42        42.17 o                         
   3  25   3       1062.35       1071.03        94.79 o                         
   4  25   3       4516.78       4415.69       209.04 o                         
   5  25   3        143.12        119.45       153.58 o                         
   6  25   3          7.12         31.87       151.57 o                         
  -8  26   3       1269.07       1394.10       154.17 o                         
  -7  26   3       1477.37       1489.76        85.34 o                         
  -6  26   3          0.03         54.03        66.77 o                         
  -5  26   3       1696.81       1680.54        79.79 o                         
  -4  26   3        108.58         60.52        83.19 o                         
  -3  26   3          0.61          4.47        71.42 o                         
  -2  26   3          0.09          2.46        56.93 o                         
  -1  26   3         10.46         46.18        50.76 o                         
   0  26   3       1090.96       1095.71        86.04 o                         
   1  26   3       1123.97       1080.25        87.68 o                         
   2  26   3        639.77        653.88        89.46 o                         
   3  26   3       3339.25       3352.47       121.58 o                         
   4  26   3        116.17        143.54       137.27 o                         
   5  26   3       2206.61       2315.02       190.93 o                         
   6  26   3        825.69        827.18       171.46 o                         
  -7  27   3         83.75         43.26        66.50 o                         
  -6  27   3       3398.56       2833.73       775.02 o                         
  -5  27   3        137.92        103.96        77.54 o                         
  -4  27   3          3.48          0.00        40.15 o                         
  -3  27   3        780.78        860.08       128.28 o                         
  -2  27   3       1039.50        979.61        87.80 o                         
  -1  27   3       1681.84       1653.81       118.55 o                         
   0  27   3         74.99        102.19        81.89 o                         
   1  27   3        172.30        268.60        85.95 o                         
   2  27   3       4653.69       4647.87       140.76 o                         
   3  27   3       1140.10        815.29       213.93 o                         
   4  27   3        809.07        792.54       161.92 o                         
   5  27   3       1272.96       1397.87       175.52 o                         
  -7  28   3        809.54        914.28       143.59 o                         
  -6  28   3         77.16        131.75       130.49 o                         
  -5  28   3        641.22        643.11       128.52 o                         
  -4  28   3          0.04        -32.87       127.98 o                         
  -3  28   3        645.06        799.51       134.80 o                         
  -2  28   3         39.21         93.91        81.82 o                         
  -1  28   3        256.31        331.87        84.63 o                         
   0  28   3        538.16        577.56        85.37 o                         
   1  28   3        750.68        743.12        89.02 o                         
   2  28   3        279.66        359.82        89.64 o                         
   3  28   3       1475.01       1528.13       164.49 o                         
   4  28   3         37.26        -33.88       143.29 o                         
   5  28   3        765.90        701.13       175.97 o                         
  -6  29   3         60.95        137.01       136.51 o                         
  -4  29   3       1778.60       1821.50       152.21 o                         
  -3  29   3       1766.25       1930.01       148.95 o                         
  -2  29   3        208.83        226.98        79.25 o                         
  -1  29   3        385.83        326.63        85.91 o                         
   0  29   3       2885.01       2958.35       113.02 o                         
   1  29   3        204.64        267.18        86.70 o                         
   2  29   3         12.20        103.12        95.36 o                         
   3  29   3        821.74        807.85       144.60 o                         
   4  29   3        991.49       1062.50       161.18 o                         
  -6  30   3        632.51        592.90       144.08 o                         
  -5  30   3         30.10         29.61       123.21 o                         
  -4  30   3       1436.96       1502.47       148.92 o                         
  -3  30   3       1188.20       1235.63       150.66 o                         
  -2  30   3        232.79        276.82       136.02 o                         
  -1  30   3       1778.43       1759.27       112.53 o                         
   0  30   3        394.39        424.38        87.02 o                         
   1  30   3        701.86        674.69        93.26 o                         
   2  30   3        504.51        575.12        92.12 o                         
   3  30   3          3.93         63.74       142.53 o                         
  -5  31   3       2605.72       2838.08       180.66 o                         
  -4  31   3         17.90         20.58       138.02 o                         
  -3  31   3         30.95         24.84       127.98 o                         
  -2  31   3       4127.28       4468.99       194.39 o                         
  -1  31   3        266.20        294.35        92.26 o                         
   0  31   3        240.10        274.84        92.16 o                         
   1  31   3       1510.63       1556.48       104.44 o                         
   2  31   3       1091.02       1191.17       103.49 o                         
  -4  32   3        535.25        613.20       142.57 o                         
  -3  32   3        390.13        489.67       148.83 o                         
  -2  32   3         82.22         77.29       136.77 o                         
  -1  32   3        917.46        993.12        99.41 o                         
   0  32   3         29.15         60.72        91.13 o                         
   1  32   3        208.84        282.38        91.82 o                         
   2  32   3        187.54         34.38        80.06 o                         
  -2  33   3        142.99        141.29       131.50 o                         
  -1  33   3         93.93         66.28        88.99 o                         
   0  33   3       1072.63       1162.30       103.19 o                         
   1  33   3        543.99        556.73       129.52 o                         
 -12   0   4       3673.94       3881.91       230.80 o                         
 -11   0   4       1679.70       1755.29       159.49 o                         
 -10   0   4         22.92         38.31        55.63 o                         
  -9   0   4      11782.25      12259.95       127.15 o                         
  -8   0   4          9.64         37.29        43.91 o                         
  -7   0   4         42.62         65.55        37.84 o                         
  -6   0   4       1587.45       1623.26        47.85 o                         
  -5   0   4         32.73         31.14        29.70 o                         
  -4   0   4      18596.80      18396.09        95.17 o                         
  -3   0   4         17.77         46.37        24.26 o                         
  -2   0   4        208.38        220.24        26.33 o                         
  -1   0   4      54786.25      53464.83       209.59 o                         
   0   0   4       4570.37       4606.37        42.34 o                         
   1   0   4      12897.46      12479.17       108.47 o                         
   2   0   4      36322.88      35594.64       121.86 o                         
   3   0   4      15360.21      15324.07        91.21 o                         
   4   0   4       5155.09       5327.95        73.37 o                         
   5   0   4       1375.93       1383.85        47.15 o                         
   6   0   4       7360.22       7771.28        90.93 o                         
   7   0   4         17.92         25.70        54.61 o                         
   8   0   4        332.85        357.27        69.39 o                         
   9   0   4        169.83        194.13        72.98 o                         
 -12   1   4       1234.76       1218.04        68.85 o                         
 -11   1   4       1089.47       1095.49        61.99 o                         
 -10   1   4       3557.49       3662.46       115.15 o                         
  -9   1   4         31.92         45.93        33.36 o                         
  -8   1   4       4820.97       4942.78        62.35 o                         
  -7   1   4        510.40        538.48        30.92 o                         
  -6   1   4       1022.48        976.08        29.71 o                         
  -5   1   4        172.46        186.96        21.85 o                         
  -4   1   4       2398.69       2463.26        29.83 o                         
  -3   1   4       3112.13       3127.13        34.25 o                         
  -2   1   4      16908.32      16843.19        52.06 o                         
  -1   1   4       4218.21       4434.85        28.86 o                         
   0   1   4      43699.81      42767.52       136.63 o                         
   1   1   4       4250.12       4346.78        31.10 o                         
   2   1   4      30634.81      29722.56       178.57 o                         
   3   1   4       8663.01       8660.71        50.52 o                         
   4   1   4       1661.35       1659.92        32.55 o                         
   5   1   4       5064.67       5112.39        50.28 o                         
   6   1   4          6.88         40.00        28.99 o                         
   7   1   4        306.74        284.66        41.23 o                         
   8   1   4          0.94         29.45        46.63 o                         
   9   1   4          1.14         15.20        61.62 o                         
 -12   2   4          3.48         19.91        68.14 o                         
 -11   2   4       1692.50       1887.65        70.44 o                         
 -10   2   4       2232.53       2286.83        56.97 o                         
  -9   2   4         39.39         34.76        40.46 o                         
  -8   2   4        394.11        351.72        32.92 o                         
  -7   2   4       7958.32       8146.87        63.31 o                         
  -6   2   4       2865.08       2851.06        38.97 o                         
  -5   2   4        796.58        764.01        24.86 o                         
  -4   2   4       4790.63       4745.80        39.29 o                         
  -3   2   4      30813.02      29939.98       185.10 o                         
  -2   2   4       5020.71       5262.35        31.75 o                         
  -1   2   4        384.23        324.57        17.18 o                         
   0   2   4      16557.83      16757.84        56.65 o                         
   1   2   4      31498.56      31135.17       155.75 o                         
   2   2   4         36.92         48.48        18.28 o                         
   3   2   4          6.41         20.11        21.17 o                         
   4   2   4       7420.29       7506.82        52.83 o                         
   5   2   4       4968.11       5076.33        49.78 o                         
   6   2   4        184.67        192.83        31.69 o                         
   7   2   4          3.94         27.97        38.54 o                         
   8   2   4       3071.09       3142.59        73.12 o                         
   9   2   4        612.33        639.00        56.24 o                         
 -12   3   4         26.56         71.19        86.29 o                         
 -11   3   4        240.61        282.66        55.24 o                         
 -10   3   4          4.16         18.92        43.49 o                         
  -9   3   4       1503.49       1458.32        42.85 o                         
  -8   3   4       2929.50       2783.34        47.12 o                         
  -7   3   4       6043.52       6158.25        56.47 o                         
  -6   3   4      15043.40      14555.44        73.46 o                         
  -5   3   4        436.08        451.57        21.54 o                         
  -4   3   4      32735.13      32140.05       221.75 o                         
  -3   3   4       1546.33       1587.90        21.78 o                         
  -2   3   4      14022.21      14026.04        56.72 o                         
  -1   3   4       2780.28       2853.07        28.74 o                         
   0   3   4        419.91        437.84        15.75 o                         
   1   3   4          0.67         10.95        14.65 o                         
   2   3   4         81.08         91.39        18.03 o                         
   3   3   4         97.72         70.16        21.28 o                         
   4   3   4       3281.01       3309.29        39.43 o                         
   5   3   4        425.51        438.18        28.94 o                         
   6   3   4       4297.79       4281.19        51.01 o                         
   7   3   4       1787.81       1817.43        51.80 o                         
   8   3   4        631.25        649.17        52.29 o                         
   9   3   4       2404.39       2528.72        69.63 o                         
 -12   4   4        260.59        273.47        60.51 o                         
 -11   4   4       1921.97       1977.82        70.48 o                         
 -10   4   4         22.45         21.42        41.64 o                         
  -9   4   4        768.80        773.07        39.01 o                         
  -8   4   4      12896.10      13041.44        99.77 o                         
  -7   4   4       1221.65       1188.47        44.72 o                         
  -6   4   4        461.04        432.21        26.41 o                         
  -5   4   4      39943.83      38158.36       211.27 o                         
  -4   4   4         99.64        105.25        17.76 o                         
  -3   4   4       5887.36       5783.91        42.31 o                         
  -2   4   4      33254.80      32371.61       129.76 o                         
  -1   4   4       4956.57       4833.33        39.28 o                         
   0   4   4         92.34         85.33        14.10 o                         
   1   4   4      12379.58      12277.85        49.07 o                         
   2   4   4        105.91         99.64        17.74 o                         
   3   4   4       5256.85       5346.36        39.51 o                         
   4   4   4       2127.64       2193.31        34.59 o                         
   5   4   4       1619.14       1649.39        35.18 o                         
   6   4   4       3046.48       3119.87        46.36 o                         
   7   4   4       5206.73       5437.16        71.10 o                         
   8   4   4       1232.83       1234.77        55.57 o                         
   9   4   4         76.14        133.48        52.06 o                         
 -12   5   4          7.56        -14.81        70.05 o                         
 -11   5   4        116.18         96.49        62.35 o                         
 -10   5   4         72.70         47.40        43.62 o                         
  -9   5   4       1791.09       1714.23        44.48 o                         
  -8   5   4        155.01        131.80        30.96 o                         
  -7   5   4       4448.16       4404.06        50.02 o                         
  -6   5   4       8516.51       8519.56        58.10 o                         
  -5   5   4          0.79         13.02        19.25 o                         
  -4   5   4      19928.65      19092.09        70.41 o                         
  -3   5   4       4286.57       4279.50        38.85 o                         
  -2   5   4       6638.49       6658.24        36.16 o                         
  -1   5   4      17924.64      17816.56        75.54 o                         
   0   5   4         47.94         79.52        13.79 o                         
   1   5   4        897.37        907.09        18.63 o                         
   2   5   4        826.82        830.48        21.04 o                         
   3   5   4       2570.17       2533.08        30.79 o                         
   4   5   4       3143.14       3268.00        36.70 o                         
   5   5   4         19.50         39.48        30.69 o                         
   6   5   4       4021.27       4180.52        50.65 o                         
   7   5   4        817.21        809.43        45.36 o                         
   8   5   4        806.82        806.31        53.24 o                         
   9   5   4       1589.89       1479.97        69.52 o                         
 -12   6   4        154.88         89.99        88.97 o                         
 -11   6   4       1168.74       1158.56        87.60 o                         
 -10   6   4       1940.97       2005.08        63.17 o                         
  -9   6   4        349.16        338.08        35.33 o                         
  -8   6   4         27.81         32.25        30.11 o                         
  -7   6   4       6724.93       6699.32        58.24 o                         
  -6   6   4       5371.11       5175.73        45.27 o                         
  -5   6   4         39.47         68.40        19.75 o                         
  -4   6   4       6445.21       6347.19        73.02 o                         
  -3   6   4       7573.49       7497.50        46.40 o                         
  -2   6   4       2891.60       2931.05        20.03 o                         
  -1   6   4        216.06        237.19        15.88 o                         
   0   6   4       8017.62       7982.34        52.71 o                         
   1   6   4       9679.59       9670.33        63.01 o                         
   2   6   4        617.16        579.29        20.07 o                         
   3   6   4          1.19         14.95        20.78 o                         
   4   6   4       3258.47       3310.23        41.99 o                         
   5   6   4       2349.12       2362.34        36.73 o                         
   6   6   4        177.82        198.65        30.18 o                         
   7   6   4         49.75         28.70        41.19 o                         
   8   6   4       1431.04       1415.76        62.55 o                         
   9   6   4        352.39        387.57        63.45 o                         
 -12   7   4        399.68        320.76        92.64 o                         
 -11   7   4        257.94         72.73       108.09 o                         
 -10   7   4       1553.92       1524.01        71.90 o                         
  -9   7   4        212.71        184.08        35.98 o                         
  -8   7   4        580.00        502.31        33.02 o                         
  -7   7   4        341.77        325.51        28.88 o                         
  -6   7   4         96.38         78.15        23.46 o                         
  -5   7   4        626.05        596.24        28.35 o                         
  -4   7   4       2057.85       2131.64        24.90 o                         
  -3   7   4       2568.97       2630.14        24.12 o                         
  -2   7   4       4726.98       4827.23        39.73 o                         
  -1   7   4       3572.81       3631.97        22.48 o                         
   0   7   4       5650.58       5725.74        35.39 o                         
   1   7   4        963.85        944.77        19.04 o                         
   2   7   4       2245.36       2258.70        26.99 o                         
   3   7   4       4069.50       4171.86        36.68 o                         
   4   7   4         15.50         19.88        23.74 o                         
   5   7   4       1175.82       1145.39        31.32 o                         
   6   7   4        346.19        331.59        33.16 o                         
   7   7   4          5.73          3.18        52.70 o                         
   8   7   4         26.51         41.76        54.64 o                         
   9   7   4          5.22          2.75        56.93 o                         
 -12   8   4       1820.61       1960.35       115.55 o                         
 -11   8   4         93.13         99.24        88.71 o                         
 -10   8   4        732.72        646.97        84.22 o                         
  -9   8   4       4264.60       4245.13       107.16 o                         
  -8   8   4        520.24        426.24        38.69 o                         
  -7   8   4       2829.97       2735.14        51.71 o                         
  -6   8   4       9075.57       8871.00       100.60 o                         
  -5   8   4         72.66         70.06        23.24 o                         
  -4   8   4      10753.92      10422.13        54.83 o                         
  -3   8   4       4664.84       4617.58        62.20 o                         
  -2   8   4       1369.17       1375.24        27.47 o                         
  -1   8   4      21627.22      19888.25       264.48 o                         
   0   8   4       9027.74       8840.60        42.30 o                         
   1   8   4       3676.82       3557.89        29.01 o                         
   2   8   4      11126.96      11229.69        58.52 o                         
   3   8   4       6632.28       6615.23        44.52 o                         
   4   8   4        826.74        798.96        27.05 o                         
   5   8   4       4809.22       4841.21        71.65 o                         
   6   8   4       2161.42       2132.24        43.85 o                         
   7   8   4         46.83         51.57        48.29 o                         
   8   8   4       2205.19       2153.34        69.36 o                         
   9   8   4        185.60        177.26        62.59 o                         
 -12   9   4         85.02         67.36       100.51 o                         
 -11   9   4         37.31         68.18        84.03 o                         
 -10   9   4        635.69        645.81        84.85 o                         
  -9   9   4        744.82        677.90        62.94 o                         
  -8   9   4         17.24         25.93        53.24 o                         
  -7   9   4       3460.01       3471.27        77.03 o                         
  -6   9   4       2418.04       2396.75        46.52 o                         
  -5   9   4        112.04         92.95        31.55 o                         
  -4   9   4       1729.14       1781.76        29.59 o                         
  -3   9   4       6309.78       6137.78        69.96 o                         
  -2   9   4         65.55         56.40        24.77 o                         
  -1   9   4       4423.67       4370.45        39.38 o                         
   0   9   4       5094.34       5154.01        33.62 o                         
   1   9   4         73.02         80.85        15.54 o                         
   2   9   4       1897.02       1929.11        26.01 o                         
   3   9   4       3283.56       3355.05        34.26 o                         
   4   9   4        448.82        467.70        28.88 o                         
   5   9   4       1121.38       1088.79        34.47 o                         
   6   9   4       1451.03       1396.89        40.46 o                         
   7   9   4         23.92         60.68        48.60 o                         
   8   9   4        206.02        229.02        56.04 o                         
   9   9   4        496.47        464.96        62.28 o                         
 -12  10   4        242.09        185.07       102.56 o                         
 -11  10   4        555.01        511.24        92.70 o                         
 -10  10   4        194.08        207.53        87.59 o                         
  -9  10   4        402.79        382.57        61.08 o                         
  -8  10   4       1368.24       1323.79        70.18 o                         
  -7  10   4        879.46        817.31        70.46 o                         
  -6  10   4       1974.59       1886.43        62.08 o                         
  -5  10   4       3927.31       4058.87        75.32 o                         
  -4  10   4        913.46        904.11        29.36 o                         
  -3  10   4       1523.24       1598.32        35.29 o                         
  -2  10   4       6754.40       6644.83        51.28 o                         
  -1  10   4       3189.99       3185.31        34.86 o                         
   0  10   4        288.54        310.64        16.86 o                         
   1  10   4       2633.37       2658.34        29.52 o                         
   2  10   4       1170.54       1155.94        24.88 o                         
   3  10   4       3882.98       3861.52        40.30 o                         
   4  10   4       1439.02       1393.42        33.85 o                         
   5  10   4        962.12        922.43        34.28 o                         
   6  10   4       1159.86       1136.17        38.49 o                         
   7  10   4       1153.65       1172.35        50.84 o                         
   8  10   4        312.80        324.06        58.32 o                         
   9  10   4        271.15        238.09        63.31 o                         
 -12  11   4        267.11        241.68       143.05 o                         
 -11  11   4        139.41        105.29        97.74 o                         
 -10  11   4       1217.69       1166.23       125.05 o                         
  -9  11   4        414.59        419.70        84.10 o                         
  -8  11   4        382.35        326.16        59.49 o                         
  -7  11   4        718.29        680.09        61.46 o                         
  -6  11   4         24.52         40.27        40.09 o                         
  -5  11   4         25.83         48.88        38.95 o                         
  -4  11   4          0.49         40.74        36.64 o                         
  -3  11   4       3351.63       3298.17        42.69 o                         
  -2  11   4       4147.79       4088.88        43.54 o                         
  -1  11   4       1958.59       1980.90        30.44 o                         
   0  11   4       3812.77       3808.35        42.93 o                         
   1  11   4        425.72        427.40        26.34 o                         
   2  11   4       2580.84       2516.10        35.16 o                         
   3  11   4       1136.25       1123.14        28.84 o                         
   4  11   4          0.09         11.08        27.04 o                         
   5  11   4        924.49        883.07        34.18 o                         
   6  11   4        143.50        138.96        35.04 o                         
   7  11   4          0.80          4.44        48.75 o                         
   8  11   4         11.18          1.38        53.32 o                         
   9  11   4         13.59        -13.97        77.01 o                         
 -11  12   4       2929.78       2856.51       127.03 o                         
 -10  12   4        446.62        518.68        90.87 o                         
  -9  12   4        149.84        187.34        79.13 o                         
  -8  12   4       4575.60       4568.06       111.91 o                         
  -7  12   4       2369.50       2502.00       124.76 o                         
  -6  12   4        293.86        233.21        43.68 o                         
  -5  12   4       7159.12       7332.62       102.90 o                         
  -4  12   4        533.02        515.90        35.94 o                         
  -3  12   4       1280.48       1292.72        32.32 o                         
  -2  12   4      23213.42      22898.11       168.57 o                         
  -1  12   4        703.18        730.82        30.91 o                         
   0  12   4        241.32        216.80        29.05 o                         
   1  12   4      18675.60      18306.80        99.41 o                         
   2  12   4        764.92        775.15        33.76 o                         
   3  12   4        229.36        252.73        30.25 o                         
   4  12   4      14869.50      14731.17        86.68 o                         
   5  12   4          4.28         11.00        31.45 o                         
   6  12   4         10.02         -9.67        42.16 o                         
   7  12   4       2190.67       2215.14        59.95 o                         
   8  12   4        175.27        199.15        55.81 o                         
   9  12   4        396.60        348.67        81.39 o                         
 -11  13   4        445.99        387.79       107.42 o                         
 -10  13   4       1819.16       1983.45       142.80 o                         
  -9  13   4        395.89        402.83        91.58 o                         
  -8  13   4       1258.39       1331.62        74.03 o                         
  -7  13   4        808.89        814.29        65.54 o                         
  -6  13   4        107.76        115.53        40.68 o                         
  -5  13   4         28.59         42.36        44.78 o                         
  -4  13   4         36.69         52.83        35.28 o                         
  -3  13   4       3990.96       4000.05        45.08 o                         
  -2  13   4       4266.26       4298.81        47.23 o                         
  -1  13   4       1318.59       1355.20        34.77 o                         
   0  13   4      15542.14      14711.46        89.16 o                         
   1  13   4       1003.01        963.94        34.10 o                         
   2  13   4       7873.45       7964.92        67.38 o                         
   3  13   4       3697.18       3592.40        55.35 o                         
   4  13   4        249.26        222.32        31.98 o                         
   5  13   4       1972.68       2022.83        48.65 o                         
   6  13   4         26.84         38.77        43.84 o                         
   7  13   4          0.24        -14.39        50.93 o                         
   8  13   4         33.08         40.77        63.00 o                         
 -11  14   4          3.11         -6.06        96.69 o                         
 -10  14   4         55.09         31.57        92.71 o                         
  -9  14   4       2945.26       3034.19       118.69 o                         
  -8  14   4       1020.23       1067.85        76.73 o                         
  -7  14   4        148.78        129.21        51.52 o                         
  -6  14   4       1422.54       1443.44        52.90 o                         
  -5  14   4       3247.33       3295.96        68.21 o                         
  -4  14   4       2502.83       2563.41        60.77 o                         
  -3  14   4          1.74         32.69        29.23 o                         
  -2  14   4       1830.13       1835.93        37.29 o                         
  -1  14   4       7250.66       7368.75        60.23 o                         
   0  14   4        109.67        115.24        29.60 o                         
   1  14   4       1512.41       1545.44        38.96 o                         
   2  14   4       4595.10       4528.05        55.86 o                         
   3  14   4       5545.72       5597.48        65.65 o                         
   4  14   4        120.28        141.46        36.50 o                         
   5  14   4         74.63         72.91        40.98 o                         
   6  14   4       2763.77       2872.73        75.07 o                         
   7  14   4        401.78        378.15        60.76 o                         
   8  14   4         35.60         34.91        88.38 o                         
 -11  15   4        133.08         71.22       100.79 o                         
 -10  15   4         64.28         79.18        91.35 o                         
  -9  15   4       1051.61       1035.67       103.10 o                         
  -8  15   4       1801.52       1742.72        83.12 o                         
  -7  15   4       2121.76       2148.28        67.81 o                         
  -6  15   4       4071.57       4197.72        72.86 o                         
  -5  15   4        527.60        568.84        49.94 o                         
  -4  15   4       7708.29       7731.33        93.52 o                         
  -3  15   4       1332.20       1301.93        35.28 o                         
  -2  15   4       3497.39       3486.11        45.25 o                         
  -1  15   4       1093.18       1059.49        35.36 o                         
   0  15   4        602.51        596.51        32.76 o                         
   1  15   4        181.82        183.25        31.93 o                         
   2  15   4       1064.11       1014.60        39.92 o                         
   3  15   4          4.08         12.54        33.33 o                         
   4  15   4       2034.35       2010.77        57.91 o                         
   5  15   4        165.49        151.66        42.20 o                         
   6  15   4       1823.24       1821.36        68.81 o                         
   7  15   4        829.47        799.42        64.28 o                         
   8  15   4        136.65        119.51        77.42 o                         
 -11  16   4         98.90        138.06       110.16 o                         
 -10  16   4       2104.87       2055.30       125.28 o                         
  -9  16   4        817.22        758.34       105.71 o                         
  -8  16   4        581.92        670.11        88.22 o                         
  -7  16   4       7445.14       7546.92       104.06 o                         
  -6  16   4       7014.04       7054.56        89.51 o                         
  -5  16   4       3356.42       3322.21        64.61 o                         
  -4  16   4       5439.04       5553.08        79.98 o                         
  -3  16   4      17998.98      17412.27       182.89 o                         
  -2  16   4       1271.11       1380.92        73.40 o                         
  -1  16   4        670.25        704.28        33.36 o                         
   0  16   4       6850.62       6942.15        63.28 o                         
   1  16   4       1154.57       1131.25        38.49 o                         
   2  16   4       1324.80       1287.46        40.39 o                         
   3  16   4        285.66        300.20        35.37 o                         
   4  16   4        130.03        117.92        39.32 o                         
   5  16   4       7078.28       7003.47       140.02 o                         
   6  16   4          8.38         68.16        54.25 o                         
   7  16   4        507.32        486.65        63.11 o                         
   8  16   4       3760.34       3775.88       118.75 o                         
 -11  17   4         91.45         50.43       112.94 o                         
 -10  17   4         97.19        110.20       105.23 o                         
  -9  17   4       1671.98       1773.53       119.25 o                         
  -8  17   4        903.11        883.63        92.66 o                         
  -7  17   4       1829.31       1905.73        86.22 o                         
  -6  17   4       8485.25       8680.54        98.88 o                         
  -5  17   4         34.62         61.58        42.74 o                         
  -4  17   4      13213.99      13315.85       178.04 o                         
  -3  17   4       2786.27       2775.78        49.84 o                         
  -2  17   4       4107.64       4142.79        57.46 o                         
  -1  17   4       1867.77       1876.14        38.81 o                         
   0  17   4        148.49        154.13        32.76 o                         
   1  17   4        285.11        304.89        34.27 o                         
   2  17   4        826.29        765.04        37.60 o                         
   3  17   4        505.17        452.67        38.36 o                         
   4  17   4       1414.85       1328.46        49.01 o                         
   5  17   4        112.45        123.65        48.75 o                         
   6  17   4       3003.87       3075.73        81.86 o                         
   7  17   4       1118.19       1030.51        69.59 o                         
   8  17   4        526.45        582.39        80.69 o                         
 -10  18   4          0.25         30.11       147.30 o                         
  -9  18   4       1702.56       1684.92       119.06 o                         
  -8  18   4       2065.30       2105.08       111.65 o                         
  -7  18   4        270.00        189.91        57.66 o                         
  -6  18   4         27.88         44.80        45.38 o                         
  -5  18   4       9259.12       9338.36        98.96 o                         
  -4  18   4       1639.66       1656.12        79.80 o                         
  -3  18   4       1912.46       1884.12        45.73 o                         
  -2  18   4       3286.19       3289.37        56.95 o                         
  -1  18   4       6402.52       6420.59        75.90 o                         
   0  18   4         51.49         31.89        32.18 o                         
   1  18   4        248.64        207.93        34.46 o                         
   2  18   4       2355.04       2237.77        70.35 o                         
   3  18   4       3143.00       3043.41        56.07 o                         
   4  18   4        133.45        123.18        41.44 o                         
   5  18   4         44.90         36.27        52.81 o                         
   6  18   4       2659.00       2662.02        80.21 o                         
   7  18   4       1899.09       1854.48        78.41 o                         
   8  18   4        157.94        223.22        78.43 o                         
 -10  19   4        915.08        890.06       118.90 o                         
  -9  19   4         48.62         49.53       101.76 o                         
  -8  19   4       1468.13       1624.83       132.85 o                         
  -7  19   4         36.29         91.47        65.63 o                         
  -6  19   4        667.90        640.27        53.60 o                         
  -5  19   4         52.87         48.74        44.04 o                         
  -4  19   4        749.52        775.90        51.82 o                         
  -3  19   4        420.40        386.32        36.90 o                         
  -2  19   4       3571.60       3469.10        92.13 o                         
  -1  19   4        105.11        137.58        36.85 o                         
   0  19   4       5484.20       5521.32        71.96 o                         
   1  19   4        528.79        443.65        37.11 o                         
   2  19   4       3384.56       3281.90        88.95 o                         
   3  19   4       2530.93       2529.07        74.37 o                         
   4  19   4        705.34        640.18        45.92 o                         
   5  19   4       1462.11       1527.25        67.54 o                         
   6  19   4         21.44         46.07        59.84 o                         
   7  19   4        138.74        147.21        64.28 o                         
 -10  20   4        641.04        653.91       116.97 o                         
  -9  20   4        308.09        333.77       105.31 o                         
  -8  20   4       1281.21       1213.17       109.90 o                         
  -7  20   4       1636.66       1580.22        73.81 o                         
  -6  20   4        267.71        261.77        49.72 o                         
  -5  20   4       1190.50       1150.15        54.75 o                         
  -4  20   4        216.42        146.69        44.48 o                         
  -3  20   4       3110.79       3044.09        54.69 o                         
  -2  20   4       6215.40       6233.50        71.14 o                         
  -1  20   4       2189.71       2141.17        55.21 o                         
   0  20   4       2461.06       2474.26        53.81 o                         
   1  20   4      18039.50      17819.57       178.75 o                         
   2  20   4        292.90        282.93        47.35 o                         
   3  20   4        282.40        263.81        42.68 o                         
   4  20   4       7348.08       7512.50       123.56 o                         
   5  20   4        595.34        525.44        62.33 o                         
   6  20   4          5.20         46.07        60.06 o                         
   7  20   4        561.05        513.73        69.49 o                         
 -10  21   4       1425.19       1545.04       122.34 o                         
  -9  21   4         57.77         11.76        98.38 o                         
  -8  21   4        766.93        763.59       102.83 o                         
  -7  21   4        112.54        117.64        67.80 o                         
  -6  21   4          5.62          5.06        55.97 o                         
  -5  21   4          0.22         24.15        46.47 o                         
  -4  21   4          6.21         32.42        42.98 o                         
  -3  21   4       2253.30       2274.04        54.78 o                         
  -2  21   4       1849.15       1793.49        49.47 o                         
  -1  21   4        410.22        353.07        40.12 o                         
   0  21   4       7175.21       7229.64        79.66 o                         
   1  21   4        793.10        783.69        45.71 o                         
   2  21   4       4502.73       4332.71        68.78 o                         
   3  21   4       2682.52       2657.26        70.94 o                         
   4  21   4        189.78         81.36        42.07 o                         
   5  21   4       1710.87       1687.75        71.77 o                         
   6  21   4         91.76         73.78        62.38 o                         
   7  21   4         59.90         73.58        65.49 o                         
  -9  22   4       2037.03       2360.72       127.17 o                         
  -8  22   4        528.37        513.16        97.86 o                         
  -7  22   4          1.51         71.10        67.04 o                         
  -6  22   4        443.88        369.45        66.06 o                         
  -5  22   4       1960.33       1921.59        70.27 o                         
  -4  22   4       1763.61       1761.81        60.07 o                         
  -3  22   4          6.39          0.83        35.96 o                         
  -2  22   4        149.22         91.14        38.84 o                         
  -1  22   4       6419.49       6432.48       118.10 o                         
   0  22   4       1086.31       1035.18        47.18 o                         
   1  22   4        152.11        132.89        42.03 o                         
   2  22   4       2286.71       2208.75        60.65 o                         
   3  22   4       3764.96       3528.01        91.92 o                         
   4  22   4        174.17        210.42        68.03 o                         
   5  22   4        196.87        184.26        71.75 o                         
   6  22   4       1629.88       1644.66        91.38 o                         
   7  22   4        219.29        247.70       151.33 o                         
  -9  23   4        172.32        134.70       105.04 o                         
  -8  23   4         45.64         13.10        96.34 o                         
  -7  23   4        220.03        254.91        71.97 o                         
  -6  23   4       1046.09       1045.80        74.74 o                         
  -5  23   4        112.13        115.25        51.54 o                         
  -4  23   4       1552.29       1578.60        57.73 o                         
  -3  23   4        280.27        292.38        51.03 o                         
  -2  23   4       1341.34       1251.81        48.78 o                         
  -1  23   4        334.67        329.02        43.26 o                         
   0  23   4         53.01         44.21        41.66 o                         
   1  23   4         49.08         32.10        42.62 o                         
   2  23   4         61.77         71.84        46.21 o                         
   3  23   4          0.16         33.48        55.79 o                         
   4  23   4        434.50        480.89        72.77 o                         
   5  23   4        121.47         83.30        74.42 o                         
   6  23   4        362.77        441.65       109.44 o                         
  -9  24   4        634.05        609.19       105.43 o                         
  -8  24   4        135.72        161.27        93.51 o                         
  -7  24   4       2671.62       2773.68        96.09 o                         
  -6  24   4       1928.23       1833.05        84.12 o                         
  -5  24   4       1276.02       1288.68        74.81 o                         
  -4  24   4       1901.12       1850.55        65.64 o                         
  -3  24   4       4534.78       4634.22       195.60 o                         
  -2  24   4         35.06         59.11        40.98 o                         
  -1  24   4        749.70        670.28        45.86 o                         
   0  24   4       1488.14       1436.86        53.00 o                         
   1  24   4        368.01        351.95        49.18 o                         
   2  24   4       1255.14       1266.40        64.12 o                         
   3  24   4        123.10         74.72        58.78 o                         
   4  24   4         21.15         31.07        70.73 o                         
   5  24   4       2098.78       2010.67       124.96 o                         
   6  24   4         26.11         81.55       171.89 o                         
  -8  25   4          9.68         -2.49        95.02 o                         
  -7  25   4        946.28        998.91        80.07 o                         
  -6  25   4        935.97        922.62        75.24 o                         
  -5  25   4        140.61        133.09        64.36 o                         
  -4  25   4       1616.47       1739.42        76.70 o                         
  -3  25   4        933.97        905.99        66.65 o                         
  -2  25   4         72.17         61.47        41.66 o                         
  -1  25   4        956.64        961.16        53.21 o                         
   0  25   4        488.31        460.39        53.98 o                         
   1  25   4         29.46         26.82        50.44 o                         
   2  25   4        310.51        306.02        59.06 o                         
   3  25   4        318.36        389.35        62.23 o                         
   4  25   4        172.28        168.80        94.21 o                         
   5  25   4         89.78        177.17       172.90 o                         
  -8  26   4       1324.86       1258.04       135.09 o                         
  -7  26   4        133.91        124.86        72.13 o                         
  -6  26   4         93.74        120.26        67.29 o                         
  -5  26   4       1740.01       1870.59        89.43 o                         
  -4  26   4        544.86        590.28        67.64 o                         
  -3  26   4         67.98         74.13        62.03 o                         
  -2  26   4       2422.36       2536.76       104.95 o                         
  -1  26   4        825.81        855.23        59.92 o                         
   0  26   4        363.03        360.01        58.34 o                         
   1  26   4        686.90        752.52        62.58 o                         
   2  26   4        391.22        349.32        72.24 o                         
   3  26   4        631.15        634.19        97.41 o                         
   4  26   4        840.56        835.48       156.40 o                         
   5  26   4          1.50         64.49       169.38 o                         
  -8  27   4          0.26         76.28       129.48 o                         
  -7  27   4         65.22         65.53        70.89 o                         
  -6  27   4        147.10        187.65        67.85 o                         
  -5  27   4          0.11         23.86        63.91 o                         
  -4  27   4         29.40         34.94        65.60 o                         
  -3  27   4         71.16         92.82        63.37 o                         
  -2  27   4         20.94         65.12        54.43 o                         
  -1  27   4          0.18         -1.41        65.38 o                         
   0  27   4        254.19        279.29        69.10 o                         
   1  27   4          4.19         55.30        52.13 o                         
   2  27   4         36.93         -3.80        85.62 o                         
   3  27   4        157.79        104.01        83.12 o                         
   4  27   4          4.02         17.31       150.31 o                         
  -7  28   4         63.24         11.00        86.16 o                         
  -6  28   4         46.13         15.38        82.33 o                         
  -5  28   4       1659.87       1732.71       105.01 o                         
  -4  28   4          4.95         98.88       126.47 o                         
  -3  28   4        107.51        120.81        82.38 o                         
  -2  28   4       2894.88       3077.05       145.14 o                         
  -1  28   4         47.10         56.66        86.67 o                         
   0  28   4         73.51         75.19        82.35 o                         
   1  28   4       2039.46       1999.27       107.09 o                         
   2  28   4         25.43         11.95        88.25 o                         
   3  28   4        424.63        503.49       157.62 o                         
   4  28   4        968.68       1089.35       177.75 o                         
  -6  29   4        469.35        511.53       135.54 o                         
  -5  29   4          9.31        -30.36       134.25 o                         
  -4  29   4       1191.78       1290.87       153.42 o                         
  -3  29   4        560.55        627.78       132.53 o                         
  -2  29   4         74.71         59.47       125.47 o                         
  -1  29   4        933.18        942.13        91.51 o                         
   0  29   4        200.65        248.51        86.05 o                         
   1  29   4          2.36        112.17        85.15 o                         
   2  29   4         49.66         44.17       120.45 o                         
   3  29   4        530.99        437.00       153.61 o                         
  -5  30   4          0.66         65.24       124.71 o                         
  -4  30   4        898.87        886.97       140.59 o                         
  -3  30   4       1317.82       1457.68       155.94 o                         
  -2  30   4         69.54         53.20       134.76 o                         
  -1  30   4        609.26        631.97        90.26 o                         
   0  30   4        937.39        746.68        92.12 o                         
   1  30   4        542.13        485.64        94.70 o                         
   2  30   4        376.80        397.14        97.58 o                         
  -4  31   4        187.51        304.41       144.80 o                         
  -3  31   4         20.14         80.80       128.73 o                         
  -2  31   4        293.23        279.33       129.25 o                         
  -1  31   4          7.76         12.80        88.17 o                         
   0  31   4        469.54        463.13        93.13 o                         
   1  31   4         72.98        188.89        90.38 o                         
   2  31   4        160.20        165.24        95.25 o                         
  -3  32   4         34.39        -19.82       145.29 o                         
  -2  32   4          3.72         70.76       127.22 o                         
  -1  32   4       1845.59       1908.61       138.14 o                         
   0  32   4        373.43        305.74        93.01 o                         
   1  32   4        242.20        247.70       131.76 o                         
  -1  33   4        241.92          0.00        47.43 o                         
 -13   1   5        194.44        144.05       133.26 o                         
 -12   1   5         69.91         65.61        58.48 o                         
 -11   1   5       2337.86       2505.40        72.62 o                         
 -10   1   5          1.66         23.23        46.91 o                         
  -9   1   5        426.58        378.08        35.89 o                         
  -8   1   5       9618.62       9796.01        86.13 o                         
  -7   1   5         14.94         28.32        26.93 o                         
  -6   1   5         24.33         38.50        25.06 o                         
  -5   1   5      14075.81      13882.63        84.28 o                         
  -4   1   5       1895.98       1841.59        26.41 o                         
  -3   1   5       5855.16       5806.49        46.84 o                         
  -2   1   5      15785.65      15566.40        54.13 o                         
  -1   1   5          0.77         32.85        16.11 o                         
   0   1   5       3191.67       3212.54        29.22 o                         
   1   1   5       7993.81       8331.41        54.76 o                         
   2   1   5         39.44         56.63        21.61 o                         
   3   1   5       1686.97       1681.19        31.42 o                         
   4   1   5       4481.01       4615.18        47.20 o                         
   5   1   5        612.36        618.70        32.10 o                         
   6   1   5       1137.09       1152.38        39.31 o                         
   7   1   5       2210.94       2343.28        60.92 o                         
   8   1   5          3.21         15.15        51.17 o                         
   9   1   5        311.37        346.58        59.79 o                         
 -13   2   5        189.94        261.75       129.75 o                         
 -12   2   5        869.41        852.58        64.24 o                         
 -11   2   5        102.26         82.86        60.45 o                         
 -10   2   5       1500.90       1470.80        49.86 o                         
  -9   2   5       4087.47       4288.73        58.16 o                         
  -8   2   5        154.30        172.39        30.90 o                         
  -7   2   5       5897.58       5933.09        55.52 o                         
  -6   2   5       3188.95       3237.12        40.88 o                         
  -5   2   5         92.98        100.10        22.55 o                         
  -4   2   5       6653.01       6756.85        41.12 o                         
  -3   2   5       4149.62       4151.74        32.54 o                         
  -2   2   5       1011.55       1007.11        20.75 o                         
  -1   2   5       1455.24       1536.85        22.32 o                         
   0   2   5       5089.89       5117.25        34.66 o                         
   1   2   5       2033.55       2097.29        27.74 o                         
   2   2   5        222.87        221.80        22.51 o                         
   3   2   5       6697.25       6673.23        49.54 o                         
   4   2   5       3038.84       3052.53        48.16 o                         
   5   2   5       1307.81       1295.14        36.01 o                         
   6   2   5       3838.93       3859.30        55.85 o                         
   7   2   5        450.20        409.93        49.37 o                         
   8   2   5        272.10        294.24        53.75 o                         
   9   2   5        551.72        582.49        60.60 o                         
 -12   3   5        532.20        574.47        74.31 o                         
 -11   3   5        164.68        183.72        53.25 o                         
 -10   3   5       3711.59       3834.04       117.71 o                         
  -9   3   5       2385.54       2316.51        49.89 o                         
  -8   3   5        913.28        887.98        35.60 o                         
  -7   3   5       5707.08       5709.37        54.38 o                         
  -6   3   5       9162.37       9361.23        61.20 o                         
  -5   3   5       1053.50       1062.57        27.39 o                         
  -4   3   5       8506.36       8580.47        47.15 o                         
  -3   3   5      17961.04      17612.72       101.17 o                         
  -2   3   5        172.63        197.07        17.30 o                         
  -1   3   5      10150.85      10308.09        52.69 o                         
   0   3   5        273.23        279.89        18.07 o                         
   1   3   5       2241.79       2317.22        28.46 o                         
   2   3   5      12727.49      12506.95        68.86 o                         
   3   3   5         97.02        109.67        24.62 o                         
   4   3   5        221.82        212.91        27.07 o                         
   5   3   5       9098.02       9176.30        78.03 o                         
   6   3   5        455.88        490.34        35.60 o                         
   7   3   5        181.21        198.06        47.10 o                         
   8   3   5       1391.60       1400.83        60.21 o                         
   9   3   5        713.05        806.46        61.71 o                         
 -12   4   5         23.61          2.28        88.06 o                         
 -11   4   5        704.05        668.42        67.53 o                         
 -10   4   5         82.60         35.78        34.38 o                         
  -9   4   5       1330.75       1284.06        40.98 o                         
  -8   4   5          3.39         16.81        28.40 o                         
  -7   4   5       1344.78       1305.87        34.91 o                         
  -6   4   5        195.07        165.91        25.19 o                         
  -5   4   5       6439.90       6372.00        55.27 o                         
  -4   4   5        240.42        248.09        19.30 o                         
  -3   4   5       3352.37       3307.76        28.51 o                         
  -2   4   5        993.26       1053.01        20.27 o                         
  -1   4   5       4857.36       4926.21        37.72 o                         
   0   4   5        735.61        709.67        20.14 o                         
   1   4   5       2192.36       2237.89        28.28 o                         
   2   4   5        373.54        427.01        23.81 o                         
   3   4   5       1160.00       1179.11        29.26 o                         
   4   4   5        183.49        181.32        27.77 o                         
   5   4   5         51.28         54.21        28.83 o                         
   6   4   5       1047.70       1019.36        40.53 o                         
   7   4   5          0.45         13.22        43.94 o                         
   8   4   5        355.95        396.48        52.75 o                         
   9   4   5         35.67         29.22        61.66 o                         
 -12   5   5       1728.07       1779.15       108.85 o                         
 -11   5   5         23.56         12.87        25.93 o                         
 -10   5   5         55.60         47.89        55.16 o                         
  -9   5   5        858.23        785.98        46.32 o                         
  -8   5   5        783.54        770.41        36.73 o                         
  -7   5   5       2061.81       2023.31        40.78 o                         
  -6   5   5        136.28        113.40        24.75 o                         
  -5   5   5        370.22        356.14        23.23 o                         
  -4   5   5      19381.27      18580.00       129.23 o                         
  -3   5   5        314.21        306.64        21.69 o                         
  -2   5   5       4399.30       4416.65        38.06 o                         
  -1   5   5      31701.41      30348.62       192.71 o                         
   0   5   5      12186.28      12010.20        57.37 o                         
   1   5   5       3145.60       3063.82        29.92 o                         
   2   5   5       3555.97       3555.89        34.12 o                         
   3   5   5       7876.58       7975.32        53.89 o                         
   4   5   5        768.82        726.44        29.84 o                         
   5   5   5        520.56        492.05        32.08 o                         
   6   5   5        684.07        672.50        39.15 o                         
   7   5   5       1709.34       1775.70        58.07 o                         
   8   5   5       1514.35       1520.21        67.73 o                         
   9   5   5         37.96         62.63        97.59 o                         
 -12   6   5        142.67        144.80       128.49 o                         
 -11   6   5        760.35        729.15        91.59 o                         
 -10   6   5        639.17        658.84        83.32 o                         
  -9   6   5         11.26         26.56        41.58 o                         
  -8   6   5        224.05        178.03        36.48 o                         
  -7   6   5         31.18         37.02        32.50 o                         
  -6   6   5       4294.49       4368.90        50.32 o                         
  -5   6   5       6615.75       6264.15        53.50 o                         
  -4   6   5       2119.83       2166.89        33.80 o                         
  -3   6   5      24745.04      23651.90       134.49 o                         
  -2   6   5       9864.79       9740.22        67.00 o                         
  -1   6   5      21378.09      20726.23       127.54 o                         
   0   6   5      14097.74      13570.53        84.67 o                         
   1   6   5         84.99         94.71        18.98 o                         
   2   6   5      11100.29      11202.77        73.16 o                         
   3   6   5        636.33        617.06        25.86 o                         
   4   6   5        134.42        138.81        26.65 o                         
   5   6   5          5.22         16.94        28.91 o                         
   6   6   5         70.99         72.17        37.42 o                         
   7   6   5        869.66        891.56        57.67 o                         
   8   6   5        287.32        282.99        59.06 o                         
   9   6   5        480.89        503.05       106.84 o                         
 -12   7   5        176.24        174.67       136.77 o                         
 -11   7   5       2674.83       2920.13       158.57 o                         
 -10   7   5       1631.06       1586.57        96.62 o                         
  -9   7   5        138.60        139.95        54.10 o                         
  -8   7   5       1228.91       1196.91        60.71 o                         
  -7   7   5        380.84        145.64        73.75 o                         
  -6   7   5      10716.55      10484.55        94.63 o                         
  -5   7   5       8436.87       8447.63        70.50 o                         
  -4   7   5       6047.94       5921.51        80.25 o                         
  -3   7   5       6480.07       6470.84        43.58 o                         
  -2   7   5      36701.13      35532.43       208.94 o                         
  -1   7   5       4080.26       3951.79        33.13 o                         
   0   7   5         66.92         71.69        17.51 o                         
   1   7   5      27455.28      26910.81       128.31 o                         
   2   7   5        691.98        724.83        23.55 o                         
   3   7   5        916.54        918.82        27.26 o                         
   4   7   5       3766.70       3787.66        46.24 o                         
   5   7   5       1646.91       1614.88        38.75 o                         
   6   7   5       1606.49       1651.24        52.50 o                         
   7   7   5          1.10         34.53        58.87 o                         
   8   7   5         22.34         50.49        62.80 o                         
   9   7   5       2027.21       2031.90       174.08 o                         
 -12   8   5         18.37         80.97        95.77 o                         
 -11   8   5       1106.99       1110.39       265.65 o                         
 -10   8   5         12.26         23.55        79.99 o                         
  -9   8   5       1704.22       1716.68        71.62 o                         
  -8   8   5         23.51         74.62        51.31 o                         
  -7   8   5       5000.20       5210.09        90.41 o                         
  -6   8   5        119.19        125.64        40.67 o                         
  -5   8   5       7841.36       7596.15        78.83 o                         
  -4   8   5         13.33         26.92        22.20 o                         
  -3   8   5      10259.83       9960.51        70.18 o                         
  -2   8   5        506.69        517.03        27.62 o                         
  -1   8   5       4978.51       5029.92        38.98 o                         
   0   8   5       3114.28       3050.50        29.14 o                         
   1   8   5       3571.90       3523.24        33.65 o                         
   2   8   5       3890.03       3896.71        35.66 o                         
   3   8   5        533.19        520.83        25.30 o                         
   4   8   5       1947.73       1865.65        35.24 o                         
   5   8   5          0.63         29.61        31.42 o                         
   6   8   5       1076.67       1096.47        48.84 o                         
   7   8   5        126.51        105.67        51.36 o                         
   8   8   5        498.89        560.30        61.43 o                         
 -12   9   5       1030.99       1079.34       109.00 o                         
 -11   9   5       2588.42       2818.88       118.77 o                         
 -10   9   5        281.23        255.88        83.40 o                         
  -9   9   5         98.05        113.04        59.41 o                         
  -8   9   5      11004.90      11280.45       135.36 o                         
  -7   9   5         71.18        107.56        50.16 o                         
  -6   9   5        347.89        362.59        44.73 o                         
  -5   9   5      11472.93      11204.21       102.71 o                         
  -4   9   5       4236.41       4179.55        71.96 o                         
  -3   9   5        434.32        374.32        32.16 o                         
  -2   9   5        254.06        254.05        26.56 o                         
  -1   9   5       8788.57       8654.63        57.89 o                         
   0   9   5       7136.26       6988.28        61.20 o                         
   1   9   5        188.87        185.01        21.58 o                         
   2   9   5        945.26        957.74        27.03 o                         
   3   9   5      10684.61      10645.76        79.39 o                         
   4   9   5       7200.68       7351.41        76.65 o                         
   5   9   5       2188.33       2069.22        42.72 o                         
   6   9   5        302.59        354.89        47.77 o                         
   7   9   5       5698.35       6033.81        92.83 o                         
   8   9   5          4.86         15.87        63.99 o                         
 -12  10   5       1224.06       1415.44       110.58 o                         
 -11  10   5        797.96        846.91        96.78 o                         
 -10  10   5       2088.31       2118.54       209.90 o                         
  -9  10   5       6707.43       6764.97       233.28 o                         
  -8  10   5          0.09         53.11        57.22 o                         
  -7  10   5      10322.22      10791.91       125.10 o                         
  -6  10   5       5715.15       5894.07        77.72 o                         
  -5  10   5       1697.44       1713.97        51.09 o                         
  -4  10   5       7088.53       6777.60        61.73 o                         
  -3  10   5         60.95         68.34        31.96 o                         
  -2  10   5        605.46        615.53        28.15 o                         
  -1  10   5       1486.09       1440.71        34.18 o                         
   0  10   5       1351.72       1248.92        30.31 o                         
   1  10   5       8083.79       8125.10        64.46 o                         
   2  10   5        525.26        392.73        51.08 o                         
   3  10   5       9104.29       9067.54       108.44 o                         
   4  10   5       5363.38       5603.30        70.68 o                         
   5  10   5        702.69        754.14        36.31 o                         
   6  10   5       4883.07       5018.60       111.44 o                         
   7  10   5        430.07        435.76        54.98 o                         
   8  10   5        992.57        989.35        74.02 o                         
 -12  11   5         95.85         81.82       101.52 o                         
 -11  11   5         54.88         28.66        94.12 o                         
 -10  11   5       6135.65       6495.49       156.23 o                         
  -9  11   5       2486.76       2623.59       127.03 o                         
  -8  11   5       1720.76       1741.56        71.96 o                         
  -7  11   5       5788.25       5863.46       139.33 o                         
  -6  11   5      15037.94      15157.58       119.11 o                         
  -5  11   5       1007.12        892.20        48.68 o                         
  -4  11   5        335.82        374.19        41.89 o                         
  -3  11   5      10150.27       9965.04        74.78 o                         
  -2  11   5       1723.05       1682.05        39.25 o                         
  -1  11   5       2643.23       2681.47        48.60 o                         
   0  11   5        111.01        100.66        32.98 o                         
   1  11   5       1758.46       1754.82        42.21 o                         
   2  11   5      14083.51      13849.96       106.68 o                         
   3  11   5        123.33        119.87        35.10 o                         
   4  11   5        339.08        311.98        32.99 o                         
   5  11   5       9393.48       9714.03        85.82 o                         
   6  11   5        330.52        346.18        50.58 o                         
   7  11   5       1401.48       1258.16        70.75 o                         
   8  11   5       1295.25       1314.32       121.05 o                         
 -11  12   5        611.24        599.38        97.34 o                         
 -10  12   5        239.91        245.49        90.23 o                         
  -9  12   5       2018.28       2124.52       107.38 o                         
  -8  12   5          8.96         43.90        62.17 o                         
  -7  12   5       2479.87       2545.93        78.85 o                         
  -6  12   5        298.33        268.60        46.68 o                         
  -5  12   5       4202.55       4109.33        70.90 o                         
  -4  12   5        675.44        782.42        41.68 o                         
  -3  12   5        843.44        863.75        38.10 o                         
  -2  12   5       1162.94       1133.24        37.33 o                         
  -1  12   5       2513.73       2616.55        71.64 o                         
   0  12   5        511.66        554.81        34.13 o                         
   1  12   5        960.49        987.71        38.31 o                         
   2  12   5       2296.15       2184.30        48.59 o                         
   3  12   5       1638.32       1632.68        46.56 o                         
   4  12   5       1582.57       1563.46        49.76 o                         
   5  12   5        247.30        263.67        49.96 o                         
   6  12   5       1949.10       2062.59        74.14 o                         
   7  12   5          0.80         20.10        71.54 o                         
   8  12   5        636.61        649.31        83.01 o                         
 -11  13   5        170.63        197.13       101.33 o                         
 -10  13   5         46.67         -8.87        93.08 o                         
  -9  13   5        990.36        906.67        89.45 o                         
  -8  13   5       1816.29       1717.49        76.30 o                         
  -7  13   5       1829.41       1694.86        70.86 o                         
  -6  13   5          1.04         30.46        42.16 o                         
  -5  13   5        164.70        180.86        46.35 o                         
  -4  13   5      11603.70      11375.20       111.37 o                         
  -3  13   5        468.02        473.64        36.16 o                         
  -2  13   5       1611.95       1634.04        41.10 o                         
  -1  13   5      10746.85      10684.17        77.84 o                         
   0  13   5       6673.47       6570.56        70.61 o                         
   1  13   5       1260.91       1315.02        41.47 o                         
   2  13   5       2915.02       2890.86        52.89 o                         
   3  13   5       6057.28       6088.71        71.59 o                         
   4  13   5       1322.24       1275.17        49.49 o                         
   5  13   5         61.58         52.18        51.19 o                         
   6  13   5        260.16        211.84        59.21 o                         
   7  13   5       1078.39       1091.54        79.80 o                         
   8  13   5       1040.89       1002.29        86.60 o                         
 -11  14   5        235.24        151.63        97.22 o                         
 -10  14   5        677.03        724.67        97.68 o                         
  -9  14   5         66.44         56.05        90.29 o                         
  -8  14   5          0.17         45.56        60.86 o                         
  -7  14   5         40.31         49.57        59.77 o                         
  -6  14   5       2708.31       2803.00        76.20 o                         
  -5  14   5       4720.70       4718.63        76.91 o                         
  -4  14   5       1081.29       1105.43        43.89 o                         
  -3  14   5      12865.80      12639.08       156.27 o                         
  -2  14   5       1834.48       1914.85        43.31 o                         
  -1  14   5       5193.30       5291.87        60.50 o                         
   0  14   5      10030.73       9814.58        90.11 o                         
   1  14   5         73.12         75.37        35.35 o                         
   2  14   5       2438.52       2434.92        50.56 o                         
   3  14   5       1404.40       1344.74        62.04 o                         
   4  14   5          0.89         18.59        41.51 o                         
   5  14   5         16.29         15.41        52.83 o                         
   6  14   5         19.70         12.26        56.85 o                         
   7  14   5        356.38        375.92        64.00 o                         
   8  14   5        111.03        150.95        94.18 o                         
 -11  15   5       1053.90       1006.80       111.00 o                         
 -10  15   5        497.55        431.01       100.35 o                         
  -9  15   5        293.64        215.47        94.07 o                         
  -8  15   5       1664.97       1703.04       103.26 o                         
  -7  15   5          0.33         20.65        58.12 o                         
  -6  15   5       2167.43       2115.57        58.51 o                         
  -5  15   5       5271.82       5423.47        81.42 o                         
  -4  15   5       1093.19       1113.56        65.43 o                         
  -3  15   5       1628.13       1595.63        41.97 o                         
  -2  15   5      13471.62      13448.25        83.85 o                         
  -1  15   5        246.78        265.89        33.84 o                         
   0  15   5          0.63          8.08        31.64 o                         
   1  15   5      12749.59      12407.92        91.43 o                         
   2  15   5        562.01        510.85        38.32 o                         
   3  15   5        150.38        149.80        39.02 o                         
   4  15   5       3311.75       3186.34        97.44 o                         
   5  15   5        219.00        220.73        56.28 o                         
   6  15   5        731.69        702.50        62.65 o                         
   7  15   5        763.15        768.38        69.60 o                         
 -11  16   5         51.33         85.65       106.73 o                         
 -10  16   5          1.11         -1.47        99.79 o                         
  -9  16   5         25.68          2.03        88.07 o                         
  -8  16   5         36.69         17.37        87.11 o                         
  -7  16   5          0.49         27.80        60.10 o                         
  -6  16   5        313.29        309.85        46.36 o                         
  -5  16   5         29.50         58.00        46.11 o                         
  -4  16   5        130.95         92.47        37.29 o                         
  -3  16   5       1444.18       1440.15        39.32 o                         
  -2  16   5        959.71        928.09        36.87 o                         
  -1  16   5        823.88        829.54        36.86 o                         
   0  16   5       1715.38       1738.37        43.59 o                         
   1  16   5        100.30        130.60        36.49 o                         
   2  16   5        821.66        752.00        41.32 o                         
   3  16   5         15.00          1.91        39.38 o                         
   4  16   5        127.52        137.26        46.74 o                         
   5  16   5          2.40         -8.19        63.97 o                         
   6  16   5          6.54         57.20        57.97 o                         
   7  16   5         10.42         38.82        64.49 o                         
 -11  17   5       1111.58       1123.87       123.39 o                         
 -10  17   5         72.53        111.67       102.29 o                         
  -9  17   5        124.60         70.14        90.68 o                         
  -8  17   5       3466.31       3323.04       127.89 o                         
  -7  17   5        247.90        235.26        55.68 o                         
  -6  17   5        195.99        170.15        47.00 o                         
  -5  17   5       3473.86       3613.06        74.65 o                         
  -4  17   5        856.66        830.45        52.43 o                         
  -3  17   5       1219.60       1088.62        63.29 o                         
  -2  17   5       1480.89       1420.98        41.70 o                         
  -1  17   5        459.93        452.67        36.87 o                         
   0  17   5       2439.86       2353.59        48.45 o                         
   1  17   5       3377.30       3322.05        54.68 o                         
   2  17   5          1.80         16.29        36.74 o                         
   3  17   5       1372.02       1348.51        50.39 o                         
   4  17   5       1743.97       1687.32        62.99 o                         
   5  17   5         10.53         48.95        56.40 o                         
   6  17   5        570.02        538.01        64.51 o                         
   7  17   5        831.57        804.56        71.40 o                         
 -10  18   5        421.81        533.10       108.33 o                         
  -9  18   5        911.19        927.45       102.79 o                         
  -8  18   5          3.61         36.38        90.11 o                         
  -7  18   5       1175.59       1222.70        76.25 o                         
  -6  18   5       2544.02       2524.11        74.54 o                         
  -5  18   5         39.16         54.26        46.78 o                         
  -4  18   5        494.41        514.79        52.34 o                         
  -3  18   5       2291.77       2354.99        71.31 o                         
  -2  18   5        382.00        319.18        39.99 o                         
  -1  18   5       1450.12       1443.17        41.82 o                         
   0  18   5       2288.33       2224.43        48.09 o                         
   1  18   5        539.35        494.92        39.01 o                         
   2  18   5        376.44        358.60        41.80 o                         
   3  18   5       1341.83       1294.81        52.31 o                         
   4  18   5        791.43        721.72        60.65 o                         
   5  18   5         41.17         70.63        58.72 o                         
   6  18   5        938.52        937.96        69.62 o                         
   7  18   5        275.46        277.84        68.98 o                         
 -10  19   5        828.61        921.18       118.05 o                         
  -9  19   5       1251.83       1249.72       110.00 o                         
  -8  19   5         11.11         25.93        89.24 o                         
  -7  19   5       1567.12       1530.70        77.14 o                         
  -6  19   5       1679.14       1714.58        72.47 o                         
  -5  19   5          0.04          4.20        47.66 o                         
  -4  19   5       4326.81       4458.38        79.71 o                         
  -3  19   5       1047.91        987.61        43.99 o                         
  -2  19   5        256.84        252.36        39.03 o                         
  -1  19   5       5951.97       5908.83       111.60 o                         
   0  19   5       2250.15       2174.28        56.31 o                         
   1  19   5        303.04        288.63        37.72 o                         
   2  19   5       3606.47       3521.73        63.30 o                         
   3  19   5        585.88        604.43        50.44 o                         
   4  19   5          6.16         27.54        67.21 o                         
   5  19   5       1381.27       1372.06        73.41 o                         
   6  19   5        408.77        382.55        66.98 o                         
   7  19   5          4.29         18.24        76.42 o                         
 -10  20   5         29.96         89.06       109.10 o                         
  -9  20   5          4.67         21.94        99.01 o                         
  -8  20   5          4.85          5.89        88.36 o                         
  -7  20   5          7.19          7.33        78.30 o                         
  -6  20   5        190.74        184.31        58.49 o                         
  -5  20   5        599.19        584.48        51.98 o                         
  -4  20   5        155.20        163.12        47.89 o                         
  -3  20   5       1088.11       1039.93        48.63 o                         
  -2  20   5        174.81        146.55        39.56 o                         
  -1  20   5        639.08        611.86        42.76 o                         
   0  20   5        695.69        644.58        51.00 o                         
   1  20   5          2.88         19.27        17.03 o                         
   2  20   5        138.62        150.33        45.69 o                         
   3  20   5         15.36         14.42        53.41 o                         
   4  20   5         17.09         27.01        58.28 o                         
   5  20   5          8.07         42.05        61.26 o                         
   6  20   5          0.32         18.34        85.60 o                         
 -10  21   5       1096.51       1112.62       117.48 o                         
  -9  21   5        756.32        731.00       110.08 o                         
  -8  21   5          0.02         16.82        93.15 o                         
  -7  21   5       1763.92       1776.48        81.86 o                         
  -6  21   5       2517.26       2520.06        85.83 o                         
  -5  21   5         17.12         20.06        46.97 o                         
  -4  21   5       1430.13       1475.75        60.49 o                         
  -3  21   5       2746.55       2883.40        82.74 o                         
  -2  21   5        637.80        577.45        45.09 o                         
  -1  21   5       1317.76       1233.51        49.25 o                         
   0  21   5        286.96        252.11        42.90 o                         
   1  21   5       1244.43       1149.72        56.43 o                         
   2  21   5       2340.65       2307.15       126.45 o                         
   3  21   5        105.74         51.70        33.09 o                         
   4  21   5         48.44        102.94        61.23 o                         
   5  21   5       1963.11       2015.55        80.21 o                         
   6  21   5        164.19        180.23        68.18 o                         
  -9  22   5       1405.74       1580.46       116.73 o                         
  -8  22   5         17.87         75.61        90.74 o                         
  -7  22   5       2331.67       2459.85        91.67 o                         
  -6  22   5       1444.50       1490.49        77.50 o                         
  -5  22   5        525.52        545.56        63.40 o                         
  -4  22   5        613.80        558.21        53.27 o                         
  -3  22   5        257.31        246.37        51.30 o                         
  -2  22   5         19.88         46.67        40.63 o                         
  -1  22   5         20.65         23.50        41.50 o                         
   0  22   5       1216.70       1195.17        50.67 o                         
   1  22   5        557.60        498.41        50.88 o                         
   2  22   5         46.54         59.80        53.83 o                         
   3  22   5       1975.44       1858.47        73.77 o                         
   4  22   5        891.98        846.51        79.68 o                         
   5  22   5        185.46        186.77        80.23 o                         
   6  22   5       1244.44       1338.06        93.87 o                         
  -9  23   5         19.72         32.39       103.62 o                         
  -8  23   5       4218.88       4551.92       199.43 o                         
  -7  23   5         58.86         50.02        66.34 o                         
  -6  23   5        173.38        145.07        67.11 o                         
  -5  23   5       4486.16       4764.38       104.22 o                         
  -4  23   5        563.05        556.26        65.50 o                         
  -3  23   5         92.52        119.27        50.30 o                         
  -2  23   5       1467.37       1438.53        74.23 o                         
  -1  23   5        579.21        556.72        46.78 o                         
   0  23   5       1529.25       1447.01        54.28 o                         
   1  23   5       1277.12       1233.89        65.33 o                         
   2  23   5        318.07        300.44        59.19 o                         
   3  23   5       2327.45       2370.36       106.73 o                         
   4  23   5       2460.73       2539.13        97.58 o                         
   5  23   5        415.63        488.29        86.63 o                         
  -9  24   5        722.98        666.59       106.41 o                         
  -8  24   5          6.53         32.79        89.87 o                         
  -7  24   5       1023.45       1124.24        80.52 o                         
  -6  24   5        434.87        391.59        69.83 o                         
  -5  24   5        336.97        297.32        68.49 o                         
  -4  24   5        414.11        405.81        66.00 o                         
  -3  24   5        182.66        197.23        65.23 o                         
  -2  24   5        372.34        329.07        45.12 o                         
  -1  24   5        226.61        217.33        46.90 o                         
   0  24   5         46.06         39.28        54.10 o                         
   1  24   5        685.43        681.66        62.26 o                         
   2  24   5        246.51        266.02        59.56 o                         
   3  24   5        922.06        907.46        69.58 o                         
   4  24   5        562.62        524.22        79.10 o                         
   5  24   5        116.91         98.72        82.90 o                         
  -8  25   5        103.55        121.63        96.75 o                         
  -7  25   5        245.48        215.69        72.24 o                         
  -6  25   5       1904.87       1987.11        85.87 o                         
  -5  25   5        572.68        580.63        71.12 o                         
  -4  25   5         98.80        111.10        66.75 o                         
  -3  25   5       2520.65       2735.89        90.29 o                         
  -2  25   5       4704.39       4785.73       102.08 o                         
  -1  25   5         97.25         68.19        54.54 o                         
   0  25   5         20.62         42.26        57.47 o                         
   1  25   5       3122.50       3001.12        81.70 o                         
   2  25   5        923.08        930.89        66.43 o                         
   3  25   5          1.81          5.45        73.96 o                         
   4  25   5        277.98        149.38        78.24 o                         
   5  25   5        729.86        599.71       151.37 o                         
  -8  26   5          3.20         15.79        93.42 o                         
  -7  26   5        123.87        130.35        70.14 o                         
  -6  26   5        290.83        373.47        72.24 o                         
  -5  26   5       1353.62       1348.43        94.01 o                         
  -4  26   5         54.11         98.93        66.58 o                         
  -3  26   5       3125.20       3430.32        96.91 o                         
  -2  26   5        593.94        646.25        61.10 o                         
  -1  26   5       1998.53       2066.20        72.92 o                         
   0  26   5       2155.13       2064.58        74.79 o                         
   1  26   5         84.80         55.09        58.70 o                         
   2  26   5       1272.97       1223.90        71.03 o                         
   3  26   5        148.17         77.02        64.59 o                         
   4  26   5         64.17         51.68       106.34 o                         
  -7  27   5        946.36        976.77        80.55 o                         
  -6  27   5          1.52         13.39        69.78 o                         
  -5  27   5          3.13         13.65        67.03 o                         
  -4  27   5       5283.55       5516.13       116.73 o                         
  -3  27   5        298.20        373.66        72.07 o                         
  -2  27   5        915.38        925.86        65.20 o                         
  -1  27   5       4581.78       4883.37       105.94 o                         
   0  27   5       1770.53       1870.03        74.13 o                         
   1  27   5        787.24        814.61        66.43 o                         
   2  27   5        963.34        948.47        83.72 o                         
   3  27   5       1451.49       1308.76       156.11 o                         
  -7  28   5        140.41        144.25        72.17 o                         
  -6  28   5         31.83         29.66        69.32 o                         
  -5  28   5        867.97        953.10        77.91 o                         
  -4  28   5          0.07         32.95        68.49 o                         
  -3  28   5       1013.43       1046.38        78.82 o                         
  -2  28   5        405.61        475.06        73.85 o                         
  -1  28   5       1213.24       1257.49        68.99 o                         
   0  28   5        944.55        972.33        78.12 o                         
   1  28   5         53.84         95.23        74.97 o                         
   2  28   5       1194.32       1279.49       108.00 o                         
   3  28   5          3.34         14.81       143.03 o                         
  -6  29   5       2099.64       2198.27       102.07 o                         
  -5  29   5         98.97        108.06        73.93 o                         
  -4  29   5          0.88          7.61        72.55 o                         
  -3  29   5       1228.28       1276.42       115.88 o                         
  -2  29   5       1303.10       1373.04       112.75 o                         
  -1  29   5        225.17        242.39        71.41 o                         
   0  29   5         15.97         79.53        89.79 o                         
   1  29   5       1013.93        964.28       100.23 o                         
   2  29   5       1211.90       1227.77       106.98 o                         
  -5  30   5        257.30         82.91       136.02 o                         
  -4  30   5        556.77        198.31       346.14 o                         
  -3  30   5         18.69         54.70       130.24 o                         
  -2  30   5         36.53         -7.03       124.47 o                         
  -1  30   5         42.00        102.85        89.62 o                         
   0  30   5          5.67         22.47        87.37 o                         
   1  30   5        596.34        676.24       101.92 o                         
   2  30   5         85.46        136.26       135.51 o                         
  -3  31   5         44.18         77.54       138.52 o                         
  -2  31   5        485.81        455.56       139.55 o                         
  -1  31   5        145.91        159.30        95.71 o                         
   0  31   5       1051.83        998.80       123.15 o                         
  -1  32   5          1.46          0.00        58.22 o                         
 -13   0   6        109.31         62.24       120.71 o                         
 -12   0   6        644.34        666.62        87.67 o                         
 -11   0   6         52.60         10.29       105.90 o                         
 -10   0   6       1360.66       1299.40        94.61 o                         
  -9   0   6          0.88         20.27        46.15 o                         
  -8   0   6         74.42         58.76        42.72 o                         
  -7   0   6      19371.48      19301.55       163.56 o                         
  -6   0   6        427.58        370.91        39.62 o                         
  -5   0   6       6132.22       6259.84        71.52 o                         
  -4   0   6      51519.27      49859.95       484.40 o                         
  -3   0   6      12511.06      12330.72        80.69 o                         
  -2   0   6      15917.64      15665.60       125.49 o                         
  -1   0   6       4979.90       5093.31        53.86 o                         
   0   0   6      14831.54      14753.79        86.78 o                         
   1   0   6         19.89          9.19        31.00 o                         
   2   0   6       3101.95       3119.48        53.44 o                         
   3   0   6        133.55        109.13        38.13 o                         
   4   0   6       4382.42       4307.23        69.52 o                         
   5   0   6       5342.62       5501.49        82.98 o                         
   6   0   6        785.08        756.29        68.57 o                         
   7   0   6        658.25        703.30        76.47 o                         
   8   0   6       5897.42       5949.93       135.51 o                         
 -13   1   6         90.09         87.08       128.48 o                         
 -12   1   6         42.03         36.73        65.35 o                         
 -11   1   6        127.52         90.71        51.27 o                         
 -10   1   6        439.96        420.82        42.27 o                         
  -9   1   6        460.30        406.91        35.86 o                         
  -8   1   6       4723.57       4649.62        87.36 o                         
  -7   1   6         29.28         36.09        27.02 o                         
  -6   1   6      10693.30      10810.19        66.93 o                         
  -5   1   6       8332.92       8572.24        57.29 o                         
  -4   1   6       7793.49       7677.15        47.46 o                         
  -3   1   6      10336.30      10118.67        76.75 o                         
  -2   1   6          0.22         36.63        19.14 o                         
  -1   1   6      10300.47      10150.97        50.09 o                         
   0   1   6        424.73        388.98        22.85 o                         
   1   1   6        417.47        437.20        24.24 o                         
   2   1   6         65.80         79.32        24.21 o                         
   3   1   6        269.99        265.11        27.19 o                         
   4   1   6        413.08        405.46        31.02 o                         
   5   1   6       1379.80       1386.55        39.54 o                         
   6   1   6         85.22        140.98        45.00 o                         
   7   1   6       1968.72       1972.77        62.78 o                         
   8   1   6        152.12        236.88        55.50 o                         
 -12   2   6        286.15        307.93        86.00 o                         
 -11   2   6        102.20         95.24        60.21 o                         
 -10   2   6       1568.02       1566.78        55.60 o                         
  -9   2   6       4966.96       4990.10        64.42 o                         
  -8   2   6        381.88        378.38        31.99 o                         
  -7   2   6         41.71         35.57        27.12 o                         
  -6   2   6       6405.72       6600.15        54.15 o                         
  -5   2   6      12888.78      12766.20        94.40 o                         
  -4   2   6        117.14         78.96        20.84 o                         
  -3   2   6        310.61        327.81        21.92 o                         
  -2   2   6      17299.13      16992.60        86.94 o                         
  -1   2   6       2471.57       2511.42        29.70 o                         
   0   2   6       2710.57       2762.71        32.11 o                         
   1   2   6        761.18        740.88        25.72 o                         
   2   2   6      11742.87      11651.13        62.39 o                         
   3   2   6       1182.63       1138.01        31.43 o                         
   4   2   6       1075.72       1078.10        34.24 o                         
   5   2   6       1205.43       1192.48        38.59 o                         
   6   2   6       4045.90       4231.95        71.65 o                         
   7   2   6        147.24        185.59        50.21 o                         
   8   2   6        140.21        181.41        54.91 o                         
 -12   3   6       1832.01       1831.09       154.35 o                         
 -11   3   6        117.18         35.65        44.42 o                         
 -10   3   6       2366.93       2415.96       110.80 o                         
  -9   3   6       2585.24       2491.87        53.48 o                         
  -8   3   6       1360.94       1331.00        39.60 o                         
  -7   3   6       1913.34       1920.81        53.47 o                         
  -6   3   6          7.26         14.38        24.48 o                         
  -5   3   6         55.32         55.61        22.38 o                         
  -4   3   6        471.89        479.17        22.46 o                         
  -3   3   6          9.58         29.29        19.57 o                         
  -2   3   6       6920.48       6885.93        49.50 o                         
  -1   3   6       1284.50       1282.98        25.17 o                         
   0   3   6       5448.63       5423.73        40.39 o                         
   1   3   6       9844.79       9827.44        54.12 o                         
   2   3   6        296.70        293.78        25.81 o                         
   3   3   6       8005.60       8152.85        58.06 o                         
   4   3   6        739.28        705.52        32.18 o                         
   5   3   6       1361.75       1373.48        41.89 o                         
   6   3   6        819.44        835.51        50.08 o                         
   7   3   6          7.24         86.68        48.20 o                         
   8   3   6        166.87        174.08        54.81 o                         
 -12   4   6        240.97        256.99       126.24 o                         
 -11   4   6       5845.50       6296.55       462.94 o                         
 -10   4   6        156.17        152.47        71.24 o                         
  -9   4   6        175.37        170.97        42.79 o                         
  -8   4   6      12722.17      12896.10       159.85 o                         
  -7   4   6        996.22        887.33        42.60 o                         
  -6   4   6         22.20         20.26        28.24 o                         
  -5   4   6       7513.30       7357.90        78.35 o                         
  -4   4   6        735.93        792.54        32.22 o                         
  -3   4   6      10984.51      10792.03        73.95 o                         
  -2   4   6       3380.74       3517.09        32.86 o                         
  -1   4   6       3848.95       3839.37        33.69 o                         
   0   4   6      17721.62      17351.63        86.63 o                         
   1   4   6      12289.89      12181.09        59.39 o                         
   2   4   6       8059.70       8001.18        53.37 o                         
   3   4   6       3473.52       3511.66        42.07 o                         
   4   4   6      10612.70      10635.85        84.92 o                         
   5   4   6        286.66        235.06        33.30 o                         
   6   4   6         57.37         69.34        45.59 o                         
   7   4   6       2186.07       2186.33        63.58 o                         
   8   4   6         63.77        103.84        59.66 o                         
 -12   5   6       1952.91       1935.76       108.57 o                         
 -11   5   6         84.07        128.22        79.18 o                         
 -10   5   6       1863.20       1912.11        93.60 o                         
  -9   5   6       1249.55       1235.32        99.47 o                         
  -8   5   6        143.74        202.07        48.32 o                         
  -7   5   6       1663.01       1705.81        60.03 o                         
  -6   5   6        607.98        664.64        42.76 o                         
  -5   5   6         37.46         35.05        32.92 o                         
  -4   5   6        617.76        601.61        31.54 o                         
  -3   5   6        862.72        754.54        28.04 o                         
  -2   5   6       2324.67       2356.32        31.26 o                         
  -1   5   6        813.36        806.82        27.80 o                         
   0   5   6       5207.56       5162.67        39.17 o                         
   1   5   6       6757.59       6950.52        46.91 o                         
   2   5   6        291.61        313.14        25.72 o                         
   3   5   6       4943.03       5051.84        50.08 o                         
   4   5   6       1451.76       1459.29        36.15 o                         
   5   5   6       1291.42       1212.12        39.16 o                         
   6   5   6       1030.78       1032.14        51.38 o                         
   7   5   6         22.00         50.81        55.32 o                         
   8   5   6        145.69        159.35        60.92 o                         
 -12   6   6        640.39        674.24        95.23 o                         
 -11   6   6         52.11         34.74        77.26 o                         
 -10   6   6       1113.05       1229.39        88.77 o                         
  -9   6   6       2784.76       2993.67       102.09 o                         
  -8   6   6        211.67        202.42        49.52 o                         
  -7   6   6        887.61        838.10        52.98 o                         
  -6   6   6       5757.17       5629.56        85.88 o                         
  -5   6   6       4572.20       4552.79        68.17 o                         
  -4   6   6        239.20        164.70        51.69 o                         
  -3   6   6        327.97        365.43        29.05 o                         
  -2   6   6       7018.52       6998.02        56.15 o                         
  -1   6   6       6565.89       6358.62        51.85 o                         
   0   6   6        208.15        230.00        23.58 o                         
   1   6   6         55.40         70.60        22.15 o                         
   2   6   6       6685.97       6757.60        49.64 o                         
   3   6   6        510.39        510.09        27.97 o                         
   4   6   6          0.24          7.74        28.43 o                         
   5   6   6       1292.25       1286.39        43.98 o                         
   6   6   6       1221.05       1167.61        59.26 o                         
   7   6   6         44.06         49.50        55.10 o                         
   8   6   6         20.58         44.21        68.79 o                         
 -12   7   6         98.12         58.66        88.62 o                         
 -11   7   6          2.10        -20.15        79.02 o                         
 -10   7   6        108.29        125.58        78.93 o                         
  -9   7   6        350.06        373.03        56.97 o                         
  -8   7   6        980.22        995.89        70.45 o                         
  -7   7   6        137.14        140.14        47.10 o                         
  -6   7   6       3249.94       3164.60        72.98 o                         
  -5   7   6       2274.30       2330.12        55.62 o                         
  -4   7   6       2759.47       2774.61        58.01 o                         
  -3   7   6       8334.83       8340.26        71.76 o                         
  -2   7   6        113.48        103.77        30.58 o                         
  -1   7   6       1871.84       1690.02        64.61 o                         
   0   7   6        652.58        649.90        28.46 o                         
   1   7   6        500.32        481.45        25.83 o                         
   2   7   6        113.36        103.69        25.23 o                         
   3   7   6         52.32         49.60        26.46 o                         
   4   7   6        988.48       1005.65        35.67 o                         
   5   7   6         95.27        112.17        43.37 o                         
   6   7   6        212.87        241.38        55.23 o                         
   7   7   6        773.70        744.54        59.78 o                         
   8   7   6         99.88         85.24        62.10 o                         
 -12   8   6        683.99        623.99        96.68 o                         
 -11   8   6          2.00         66.84        80.90 o                         
 -10   8   6       3280.98       3392.17       121.55 o                         
  -9   8   6        315.06        325.56        58.24 o                         
  -8   8   6        362.75        360.90        54.71 o                         
  -7   8   6      10001.77       9748.70       116.83 o                         
  -6   8   6       1408.30       1287.84        61.31 o                         
  -5   8   6        697.14        699.61        47.13 o                         
  -4   8   6      10248.92      10169.55        93.47 o                         
  -3   8   6       1420.64       1416.66        40.91 o                         
  -2   8   6        191.14        264.02        29.76 o                         
  -1   8   6      14850.45      14490.27       100.01 o                         
   0   8   6       2569.94       2604.36        39.44 o                         
   1   8   6        101.78         74.76        20.43 o                         
   2   8   6       7117.79       6580.50       231.77 o                         
   3   8   6        322.82        275.56        28.93 o                         
   4   8   6        149.45        148.66        35.17 o                         
   5   8   6       4350.37       4378.77        74.19 o                         
   6   8   6          6.02         49.47        50.75 o                         
   7   8   6         30.95         81.85        63.94 o                         
   8   8   6       1858.20       1678.84       162.51 o                         
 -12   9   6        425.99        370.26        96.74 o                         
 -11   9   6         63.64         64.78        84.60 o                         
 -10   9   6        209.93        253.70        80.48 o                         
  -9   9   6       1373.55       1421.14        75.24 o                         
  -8   9   6        268.38        194.00        53.26 o                         
  -7   9   6        707.77        730.07        60.65 o                         
  -6   9   6       3326.03       3294.83        67.86 o                         
  -5   9   6        602.24        627.18        45.38 o                         
  -4   9   6        401.65        403.08        44.29 o                         
  -3   9   6       2870.41       2836.62        44.39 o                         
  -2   9   6       1995.02       1951.83        39.03 o                         
  -1   9   6        958.47        896.40        33.54 o                         
   0   9   6       4997.90       4969.83        57.89 o                         
   1   9   6        355.84        357.13        30.12 o                         
   2   9   6         28.66         50.34        36.67 o                         
   3   9   6       1400.43       1415.87        47.98 o                         
   4   9   6        751.96        661.14        50.62 o                         
   5   9   6         14.00         63.20        58.03 o                         
   6   9   6        675.93        661.94        62.84 o                         
   7   9   6        410.29        220.48       111.01 o                         
 -12  10   6        342.32        290.54       104.43 o                         
 -11  10   6        750.98        680.33        99.75 o                         
 -10  10   6        342.19        375.56        84.73 o                         
  -9  10   6        154.05         77.28        78.41 o                         
  -8  10   6       1562.99       1603.46        74.00 o                         
  -7  10   6        592.48        532.47        56.42 o                         
  -6  10   6        311.98        302.76        46.12 o                         
  -5  10   6       2312.82       2320.87        59.84 o                         
  -4  10   6        784.94        764.82        47.73 o                         
  -3  10   6       1847.50       1808.57        45.00 o                         
  -2  10   6       2166.54       2191.66        40.50 o                         
  -1  10   6       1669.25       1640.01        37.51 o                         
   0  10   6       4567.24       4688.77        55.34 o                         
   1  10   6       3206.58       3261.83        54.79 o                         
   2  10   6        149.88        146.23        38.03 o                         
   3  10   6       2219.60       2304.50        55.22 o                         
   4  10   6       2156.78       2121.59        57.62 o                         
   5  10   6        479.85        444.38        64.96 o                         
   6  10   6        133.00        100.20        70.21 o                         
   7  10   6        728.50        726.17        79.90 o                         
 -12  11   6         24.72         33.89        93.00 o                         
 -11  11   6          0.41        -18.57       124.71 o                         
 -10  11   6         33.81          7.73        88.58 o                         
  -9  11   6        431.29        383.07        79.39 o                         
  -8  11   6        898.59        899.83        68.67 o                         
  -7  11   6        236.14        240.02        59.14 o                         
  -6  11   6       1748.31       1830.34        61.82 o                         
  -5  11   6        737.99        671.94        43.51 o                         
  -4  11   6       2255.90       2411.33        60.27 o                         
  -3  11   6       2301.11       2367.20        48.88 o                         
  -2  11   6       1156.24       1189.72        35.67 o                         
  -1  11   6       1177.28       1126.35        41.22 o                         
   0  11   6        956.01        885.88        39.58 o                         
   1  11   6        191.21        197.91        35.63 o                         
   2  11   6         28.44         14.70        35.21 o                         
   3  11   6        169.21        110.88        38.46 o                         
   4  11   6        628.24        583.36        47.03 o                         
   5  11   6         96.01         53.23        66.82 o                         
   6  11   6        232.23        259.29        74.15 o                         
   7  11   6        510.66        484.19        81.89 o                         
 -11  12   6       1546.78       1388.28       111.34 o                         
 -10  12   6        106.10        114.42        84.05 o                         
  -9  12   6       1671.74       1761.75       104.75 o                         
  -8  12   6       2495.07       2539.33       110.89 o                         
  -7  12   6        994.33        985.50        62.95 o                         
  -6  12   6       2881.36       2872.44        65.21 o                         
  -5  12   6      10804.01      10884.08       179.27 o                         
  -4  12   6       2688.86       2660.01        61.92 o                         
  -3  12   6       1007.69        978.12        41.02 o                         
  -2  12   6      17058.81      17267.37       102.83 o                         
  -1  12   6         48.23         61.84        33.55 o                         
   0  12   6        515.74        486.43        39.36 o                         
   1  12   6       4116.08       4110.48        62.54 o                         
   2  12   6        608.79        527.71        42.10 o                         
   3  12   6       1858.73       1876.41        53.41 o                         
   4  12   6        520.27        469.86        50.29 o                         
   5  12   6        197.98        168.94        58.44 o                         
   6  12   6       1968.22       1930.54        90.15 o                         
   7  12   6        663.24        658.27        81.31 o                         
 -11  13   6         28.65         50.24        92.87 o                         
 -10  13   6          0.30         79.55       129.23 o                         
  -9  13   6        759.08        854.57        90.68 o                         
  -8  13   6       1685.07       1676.67        76.55 o                         
  -7  13   6        381.28        386.07        61.83 o                         
  -6  13   6       5713.47       5796.37       137.57 o                         
  -5  13   6       1690.52       1762.85        55.91 o                         
  -4  13   6       2793.18       2730.59        63.18 o                         
  -3  13   6       6483.59       6490.83        71.50 o                         
  -2  13   6        503.47        473.78        36.82 o                         
  -1  13   6       2454.86       2454.39        50.23 o                         
   0  13   6       2113.42       2160.76        48.59 o                         
   1  13   6         28.78         38.67        35.11 o                         
   2  13   6         43.18         46.22        37.57 o                         
   3  13   6        205.37        259.04        44.26 o                         
   4  13   6        523.10        517.19        57.27 o                         
   5  13   6        359.76        340.20        58.31 o                         
   6  13   6        365.00        364.04        73.94 o                         
   7  13   6       1050.27       1007.99        87.99 o                         
 -11  14   6        904.44        944.78       113.11 o                         
 -10  14   6        587.58        575.15        97.69 o                         
  -9  14   6         36.24          5.92        89.28 o                         
  -8  14   6       1226.73       1336.07        91.95 o                         
  -7  14   6       4095.18       4143.02       101.09 o                         
  -6  14   6          9.94         29.72        44.06 o                         
  -5  14   6          1.91         51.74        42.84 o                         
  -4  14   6       8540.93       8729.49       108.50 o                         
  -3  14   6       4383.45       4295.06        65.11 o                         
  -2  14   6        203.20        144.99        34.91 o                         
  -1  14   6       1096.28       1049.12        43.20 o                         
   0  14   6       9463.35       9533.60        84.28 o                         
   1  14   6       1182.92       1138.67        54.85 o                         
   2  14   6         52.60         75.36        37.74 o                         
   3  14   6        760.61        709.66        46.47 o                         
   4  14   6       2564.63       2509.91        75.18 o                         
   5  14   6        483.49        449.02        63.88 o                         
   6  14   6         78.43        125.29        89.78 o                         
   7  14   6        344.55        287.01        81.88 o                         
 -11  15   6          5.00         53.28        98.02 o                         
 -10  15   6        925.71        992.67       101.97 o                         
  -9  15   6       1128.83       1157.52       107.50 o                         
  -8  15   6        432.16        396.68        88.11 o                         
  -7  15   6        853.69        786.98        71.35 o                         
  -6  15   6         17.04         38.79        45.98 o                         
  -5  15   6        740.72        741.58        53.69 o                         
  -4  15   6        509.67        541.92        43.31 o                         
  -3  15   6         47.74         70.21        35.48 o                         
  -2  15   6       3664.08       3711.43        62.49 o                         
  -1  15   6       1230.38       1161.66        44.07 o                         
   0  15   6       2314.54       2226.92        51.10 o                         
   1  15   6       2626.24       2582.38        55.78 o                         
   2  15   6         57.15         55.28        41.21 o                         
   3  15   6       2521.22       2378.85        58.80 o                         
   4  15   6        339.14        349.20        58.66 o                         
   5  15   6        566.37        542.53        64.16 o                         
   6  15   6        485.86        455.31        67.65 o                         
   7  15   6         11.61         34.02        94.06 o                         
 -11  16   6        662.75        786.33       107.00 o                         
 -10  16   6       3547.64       3712.42       276.80 o                         
  -9  16   6       3221.50       3209.47       130.73 o                         
  -8  16   6        446.15        459.81        90.47 o                         
  -7  16   6       1128.68       1097.01        75.35 o                         
  -6  16   6       3392.96       3374.95        76.19 o                         
  -5  16   6        947.33       1014.21        57.01 o                         
  -4  16   6       1335.78       1426.25        50.29 o                         
  -3  16   6         16.70         58.64        36.10 o                         
  -2  16   6       2003.95       2019.43        49.76 o                         
  -1  16   6      10559.95      10653.62        88.93 o                         
   0  16   6        925.55        839.62        44.53 o                         
   1  16   6         77.69         87.83        38.00 o                         
   2  16   6      12235.55      12370.30       132.33 o                         
   3  16   6        124.51        131.01        50.16 o                         
   4  16   6       2133.82       2133.18        74.14 o                         
   5  16   6       2870.42       2798.82        82.39 o                         
   6  16   6        788.65        809.73        69.59 o                         
 -10  17   6       2326.57       2337.59       127.79 o                         
  -9  17   6       1465.38       1567.54       113.20 o                         
  -8  17   6        496.19        480.93        93.47 o                         
  -7  17   6        973.44       1112.54        69.54 o                         
  -6  17   6         76.70        114.76        52.28 o                         
  -5  17   6        110.78         84.60        47.02 o                         
  -4  17   6        155.29        112.87        42.97 o                         
  -3  17   6       1026.32       1058.05        42.33 o                         
  -2  17   6       1292.95       1288.96        46.43 o                         
  -1  17   6       1366.57       1355.36        47.79 o                         
   0  17   6       3952.71       3999.85        64.16 o                         
   1  17   6       5359.93       5382.29        98.10 o                         
   2  17   6         88.65        110.62        41.76 o                         
   3  17   6       6122.09       6045.12       117.71 o                         
   4  17   6        838.01        815.85        65.15 o                         
   5  17   6       1093.37       1171.78        69.51 o                         
   6  17   6        838.77        839.67        72.23 o                         
 -10  18   6          1.62         51.00       101.93 o                         
  -9  18   6         56.93        126.85        97.90 o                         
  -8  18   6       2290.25       2211.22       153.27 o                         
  -7  18   6       2288.84       2410.11        83.64 o                         
  -6  18   6          1.68         31.27        49.36 o                         
  -5  18   6         68.62         81.54        51.51 o                         
  -4  18   6       3426.01       3355.98        75.23 o                         
  -3  18   6       4016.49       4083.72        67.78 o                         
  -2  18   6          2.71         12.64        33.90 o                         
  -1  18   6         11.95          9.58        36.45 o                         
   0  18   6       7900.06       7826.04        97.73 o                         
   1  18   6       2525.93       2479.51        65.55 o                         
   2  18   6        552.70        512.49        51.36 o                         
   3  18   6        526.03        586.43        60.59 o                         
   4  18   6       4688.76       4922.09        98.28 o                         
   5  18   6        178.10        182.73        65.88 o                         
   6  18   6         46.88        103.99        68.95 o                         
 -10  19   6        193.47        236.68       104.87 o                         
  -9  19   6          0.38          5.75        98.05 o                         
  -8  19   6       1752.16       1826.32       110.17 o                         
  -7  19   6        132.54        143.55        67.13 o                         
  -6  19   6       2079.67       2130.34        78.66 o                         
  -5  19   6       1554.21       1486.69        64.19 o                         
  -4  19   6       1395.16       1449.15        61.43 o                         
  -3  19   6       3576.25       3624.00        66.44 o                         
  -2  19   6        248.15        263.31        44.19 o                         
  -1  19   6       1870.65       1829.66        55.86 o                         
   0  19   6          0.22         30.51        35.99 o                         
   1  19   6        712.91        644.12        46.71 o                         
   2  19   6          3.47          6.46        57.42 o                         
   3  19   6        504.65        524.95        61.97 o                         
   4  19   6         77.34         70.18        62.18 o                         
   5  19   6        724.75        683.86        71.97 o                         
   6  19   6          3.22         19.45        69.28 o                         
  -9  20   6       1491.95       1559.50       115.38 o                         
  -8  20   6       1448.84       1441.97       109.58 o                         
  -7  20   6        863.95        943.87        73.65 o                         
  -6  20   6       1908.87       1998.58        80.91 o                         
  -5  20   6       8368.11       8700.49       111.10 o                         
  -4  20   6       1687.79       1668.27        64.07 o                         
  -3  20   6         55.70         40.61        40.21 o                         
  -2  20   6      10579.91      10840.61       111.33 o                         
  -1  20   6          3.10         -9.56        49.29 o                         
   0  20   6         10.24         -0.96        20.20 o                         
   1  20   6       1478.00       1444.86        72.50 o                         
   2  20   6        738.25        756.71        62.26 o                         
   3  20   6        962.51        999.10        65.90 o                         
   4  20   6         76.53         71.47        62.52 o                         
   5  20   6          1.29          4.73        78.53 o                         
   6  20   6       2674.66       2627.34       179.16 o                         
  -9  21   6        425.83        487.12       100.54 o                         
  -8  21   6       1005.76       1106.34       104.58 o                         
  -7  21   6          0.86         42.31        66.64 o                         
  -6  21   6       3178.70       3281.28        95.62 o                         
  -5  21   6       1876.99       1988.82        81.04 o                         
  -4  21   6       2239.16       2381.57        71.56 o                         
  -3  21   6       5655.81       5821.31       149.57 o                         
  -2  21   6         42.58         59.26        47.74 o                         
  -1  21   6       2071.88       2059.51        61.75 o                         
   0  21   6        504.58        516.03        62.21 o                         
   1  21   6        149.16        162.16        66.83 o                         
   2  21   6          1.89         11.77        36.25 o                         
   3  21   6          1.97         10.80        70.14 o                         
   4  21   6        189.34        151.19        65.64 o                         
   5  21   6        379.24        285.92        71.56 o                         
  -9  22   6          4.42          5.55       103.17 o                         
  -8  22   6        491.04        480.69        95.91 o                         
  -7  22   6       3289.09       3422.28        99.92 o                         
  -6  22   6         65.63        147.60        64.14 o                         
  -5  22   6         20.69         61.72        67.46 o                         
  -4  22   6       3527.43       3809.77       109.61 o                         
  -3  22   6       2609.41       2718.14        88.78 o                         
  -2  22   6         99.99        138.92        53.09 o                         
  -1  22   6        476.32        461.83        56.63 o                         
   0  22   6       2599.09       2689.34        76.90 o                         
   1  22   6        446.32        395.17        72.95 o                         
   2  22   6         23.02         38.73        71.61 o                         
   3  22   6        498.91        517.88        77.48 o                         
   4  22   6        940.00        929.37        85.28 o                         
   5  22   6        618.57        619.11        89.08 o                         
  -9  23   6        181.43        218.82       102.13 o                         
  -8  23   6        262.89        199.14        98.13 o                         
  -7  23   6        121.11        114.33        70.70 o                         
  -6  23   6         40.99         45.81        67.03 o                         
  -5  23   6         12.17         58.96        68.67 o                         
  -4  23   6        194.09        227.87        67.04 o                         
  -3  23   6         35.39         84.83        67.87 o                         
  -2  23   6        266.40        248.05        57.08 o                         
  -1  23   6        713.03        726.26        61.85 o                         
   0  23   6        249.79        225.71        59.22 o                         
   1  23   6       1101.74       1101.29        67.09 o                         
   2  23   6          3.25         48.52        70.31 o                         
   3  23   6       1107.07       1057.71        74.08 o                         
   4  23   6         42.64         84.35        78.52 o                         
  -8  24   6          5.48         68.29        95.37 o                         
  -7  24   6        962.22       1000.98        79.06 o                         
  -6  24   6        956.33        976.45        77.18 o                         
  -5  24   6        203.25        197.00        72.22 o                         
  -4  24   6       2239.44       2484.91        89.48 o                         
  -3  24   6        205.25        234.55        69.57 o                         
  -2  24   6        134.65        130.53        58.92 o                         
  -1  24   6       3705.97       3775.53       106.18 o                         
   0  24   6          8.86         18.77        59.72 o                         
   1  24   6         21.91         19.53        67.56 o                         
   2  24   6       4137.19       4115.10        96.18 o                         
   3  24   6         88.07        144.32        69.76 o                         
   4  24   6         86.31         90.09        82.70 o                         
  -8  25   6         38.51         72.88        95.13 o                         
  -7  25   6        363.25        346.04        74.24 o                         
  -6  25   6        210.34        215.47        71.97 o                         
  -5  25   6          1.03         31.52        70.29 o                         
  -4  25   6         18.19         34.33        85.71 o                         
  -3  25   6        200.66        181.92        68.65 o                         
  -2  25   6        888.32        895.59        65.72 o                         
  -1  25   6         23.50         78.81        59.76 o                         
   0  25   6       1102.28       1058.83        69.32 o                         
   1  25   6        935.60        863.42        68.33 o                         
   2  25   6        116.60        132.36        64.64 o                         
   3  25   6       1115.23       1157.47        79.39 o                         
   4  25   6        201.70        148.16       113.18 o                         
  -7  26   6        414.93        384.49        78.00 o                         
  -6  26   6        381.97        379.41        76.65 o                         
  -5  26   6        866.35        960.17        81.38 o                         
  -4  26   6        241.59        247.40        76.43 o                         
  -3  26   6        925.38        877.64        80.10 o                         
  -2  26   6       1099.42       1075.95        66.96 o                         
  -1  26   6          5.34         49.33        67.06 o                         
   0  26   6        622.78        620.35        65.16 o                         
   1  26   6        761.04        797.01        69.41 o                         
   2  26   6         54.55         67.49        65.50 o                         
   3  26   6        280.44        332.53        75.21 o                         
  -7  27   6          1.95         23.59        94.72 o                         
  -6  27   6        138.76         99.15        75.18 o                         
  -5  27   6         24.34         58.08        72.92 o                         
  -4  27   6          2.80         32.51        71.59 o                         
  -3  27   6        134.37        147.05        73.18 o                         
  -2  27   6          0.26         37.64        71.55 o                         
  -1  27   6          7.50         80.60        60.11 o                         
   0  27   6        125.01        143.47        61.68 o                         
   1  27   6          0.33         23.15        64.10 o                         
   2  27   6         11.55          4.64        67.03 o                         
   3  27   6         27.90         20.68        44.71 o                         
  -6  28   6        124.25         96.96        75.53 o                         
  -5  28   6       1683.85       1805.66        91.21 o                         
  -4  28   6          8.95          6.62        73.30 o                         
  -3  28   6        572.13        486.63        77.23 o                         
  -2  28   6       1183.88       1178.87        83.34 o                         
  -1  28   6         14.21         60.16        61.81 o                         
   0  28   6       1038.54        981.40        70.26 o                         
   1  28   6       1250.28       1210.03        75.66 o                         
   2  28   6         30.30         -2.05        68.15 o                         
  -6  29   6        356.94        286.68        96.89 o                         
  -5  29   6         17.36         48.53        74.55 o                         
  -4  29   6         12.54         55.42        77.83 o                         
  -3  29   6        364.14        453.87        76.87 o                         
  -2  29   6        265.06        273.18        77.42 o                         
  -1  29   6          0.06         22.95        62.69 o                         
   0  29   6        504.03        478.07        69.30 o                         
   1  29   6        270.93        184.26        80.45 o                         
  -5  30   6        154.71        136.76        96.60 o                         
  -4  30   6        217.06        255.04        78.57 o                         
  -3  30   6        140.23        175.95        79.82 o                         
  -2  30   6        278.90        285.93        97.34 o                         
  -1  30   6       1138.40       1223.19        86.70 o                         
   0  30   6         24.94         15.09        58.54 o                         
  -3  31   6        189.25          0.00        45.93 o                         
 -12   1   7        262.14        287.11       122.97 o                         
 -11   1   7       2292.66       2367.24       100.87 o                         
 -10   1   7         41.50         46.37        50.23 o                         
  -9   1   7       1558.65       1498.34        53.66 o                         
  -8   1   7       4055.39       4036.37        58.86 o                         
  -7   1   7        183.37        204.66        29.26 o                         
  -6   1   7       2771.64       2798.06        41.64 o                         
  -5   1   7       4054.50       4212.54        41.50 o                         
  -4   1   7         20.78         12.52        23.18 o                         
  -3   1   7       6173.07       6112.61        46.41 o                         
  -2   1   7       5327.37       5380.38        42.74 o                         
  -1   1   7       1791.14       1733.76        30.59 o                         
   0   1   7       4486.62       4563.60        42.16 o                         
   1   1   7       7556.61       7623.07        53.69 o                         
   2   1   7          0.10         15.28        27.07 o                         
   3   1   7       1944.78       1918.74        41.91 o                         
   4   1   7       1575.02       1486.28        39.38 o                         
   5   1   7          0.86         -0.12        43.38 o                         
   6   1   7       1335.21       1298.80        57.02 o                         
   7   1   7        229.78        240.24        55.99 o                         
 -12   2   7       1494.11       1469.11       143.65 o                         
 -11   2   7         58.45         24.28        73.75 o                         
 -10   2   7        546.70        526.56        66.66 o                         
  -9   2   7       1411.60       1302.44       109.46 o                         
  -8   2   7        991.83        991.02        46.28 o                         
  -7   2   7         27.03         40.05        33.29 o                         
  -6   2   7       2914.22       2870.46        46.31 o                         
  -5   2   7       3280.02       3229.94        43.77 o                         
  -4   2   7         10.16         34.77        22.60 o                         
  -3   2   7       4756.55       4803.50        42.28 o                         
  -2   2   7       9452.67       9463.23        63.10 o                         
  -1   2   7          8.71         23.99        22.58 o                         
   0   2   7       4352.56       4439.10        41.86 o                         
   1   2   7       5004.57       5100.21        45.97 o                         
   2   2   7        322.74        346.62        27.77 o                         
   3   2   7       1649.04       1627.40        37.35 o                         
   4   2   7        966.85        963.25        36.22 o                         
   5   2   7         16.23         27.32        43.07 o                         
   6   2   7        217.71        213.45        50.45 o                         
   7   2   7        309.92        316.71        55.26 o                         
 -12   3   7       1037.41       1078.87        96.56 o                         
 -11   3   7        135.66        177.66        87.21 o                         
 -10   3   7       1310.34       1352.91        85.52 o                         
  -9   3   7       2215.43       2107.14        81.02 o                         
  -8   3   7        418.01        363.89        50.57 o                         
  -7   3   7       2289.49       2356.17        64.49 o                         
  -6   3   7        143.64         91.08        25.76 o                         
  -5   3   7        930.91        868.65        33.73 o                         
  -4   3   7      11170.28      11236.45       101.50 o                         
  -3   3   7        556.25        494.26        27.65 o                         
  -2   3   7         60.59         62.09        24.11 o                         
  -1   3   7      17736.81      17147.21        96.87 o                         
   0   3   7         21.85         30.40        23.10 o                         
   1   3   7        199.95        206.29        25.29 o                         
   2   3   7       7118.10       7039.05        55.05 o                         
   3   3   7       1760.70       1675.89        37.67 o                         
   4   3   7         10.88         22.35        32.54 o                         
   5   3   7       1550.78       1542.79        53.86 o                         
   6   3   7        156.93        174.57        50.07 o                         
   7   3   7        532.49        545.76        56.76 o                         
 -12   4   7         59.97         62.29        83.08 o                         
 -11   4   7        130.48        151.10        78.47 o                         
 -10   4   7        102.70        136.95        73.56 o                         
  -9   4   7          2.84         24.48        50.92 o                         
  -8   4   7        329.93        278.82        53.07 o                         
  -7   4   7        211.79        235.98        49.60 o                         
  -6   4   7       1369.61       1320.82        55.62 o                         
  -5   4   7        317.77        323.14        41.48 o                         
  -4   4   7       2056.91       2082.70        47.00 o                         
  -3   4   7        304.97        318.91        32.17 o                         
  -2   4   7       2116.18       2088.16        39.49 o                         
  -1   4   7        307.83        271.50        25.99 o                         
   0   4   7       2069.74       2058.52        35.13 o                         
   1   4   7         38.37         50.74        24.37 o                         
   2   4   7        635.54        605.56        29.27 o                         
   3   4   7        349.76        335.15        30.32 o                         
   4   4   7        426.41        390.43        34.15 o                         
   5   4   7        440.01        425.15        46.49 o                         
   6   4   7        250.07        256.65        50.65 o                         
   7   4   7        129.84         91.22        59.18 o                         
 -12   5   7          3.47         20.60        84.28 o                         
 -11   5   7        325.13        407.96        84.45 o                         
 -10   5   7       4099.41       4268.03       121.36 o                         
  -9   5   7         42.22         66.47        55.35 o                         
  -8   5   7        294.93        318.13        52.67 o                         
  -7   5   7      14394.34      14494.67       182.59 o                         
  -6   5   7       2163.90       2123.41        63.71 o                         
  -5   5   7       2565.97       2637.36        58.58 o                         
  -4   5   7       5242.47       5206.68        63.57 o                         
  -3   5   7       6451.32       6464.34        64.66 o                         
  -2   5   7       1140.29       1110.38        39.27 o                         
  -1   5   7        969.10        884.27        32.99 o                         
   0   5   7        625.47        582.70        28.94 o                         
   1   5   7       6224.21       6162.15        57.46 o                         
   2   5   7       3217.16       3153.91        42.90 o                         
   3   5   7        405.79        402.44        31.32 o                         
   4   5   7       1642.82       1631.40        48.01 o                         
   5   5   7       5719.16       5861.90        79.07 o                         
   6   5   7         33.90         79.30        53.94 o                         
   7   5   7          6.68         33.07        58.67 o                         
 -12   6   7        278.95        328.54        92.21 o                         
 -11   6   7       1811.24       1740.41       102.48 o                         
 -10   6   7          2.57         40.27        76.25 o                         
  -9   6   7       5121.63       5030.56       126.87 o                         
  -8   6   7       4593.31       4763.48        97.31 o                         
  -7   6   7       2600.23       2663.07        71.48 o                         
  -6   6   7       6973.78       6958.90        97.92 o                         
  -5   6   7       1690.92       1723.60        52.99 o                         
  -4   6   7       4356.47       4487.26        60.78 o                         
  -3   6   7       3014.73       2971.60        50.28 o                         
  -2   6   7        257.59        244.33        34.56 o                         
  -1   6   7         32.16         51.71        31.39 o                         
   0   6   7        188.03        135.97        33.24 o                         
   1   6   7        723.83        687.70        37.09 o                         
   2   6   7       2058.01       2095.63        42.89 o                         
   3   6   7        190.51        165.85        34.58 o                         
   4   6   7       4618.88       4673.49        73.75 o                         
   5   6   7        922.59        954.50        64.86 o                         
   6   6   7       1629.72       1655.75        75.27 o                         
   7   6   7       2119.85       2218.44        86.76 o                         
 -12   7   7       1555.57       1525.21       107.22 o                         
 -11   7   7        702.22        681.63        92.02 o                         
 -10   7   7        997.90       1012.30        89.51 o                         
  -9   7   7       3858.44       3938.90       168.73 o                         
  -8   7   7       6459.37       6587.61       140.24 o                         
  -7   7   7       2626.07       2649.79        76.85 o                         
  -6   7   7        591.09        508.99        54.44 o                         
  -5   7   7      17302.85      17438.50       216.19 o                         
  -4   7   7         13.46         10.26        35.79 o                         
  -3   7   7        694.20        654.86        37.68 o                         
  -2   7   7       6590.64       6686.31        67.39 o                         
  -1   7   7       3625.76       3530.31        50.79 o                         
   0   7   7       2930.42       3027.22        56.85 o                         
   1   7   7        164.83        152.39        33.52 o                         
   2   7   7         16.74         26.15        33.16 o                         
   3   7   7       8947.63       9015.31       102.35 o                         
   4   7   7        557.08        583.72        66.90 o                         
   5   7   7       1721.25       1885.29        83.69 o                         
   6   7   7       3039.36       3011.62       113.26 o                         
   7   7   7       1308.90       1376.72        94.58 o                         
 -12   8   7         67.21         79.68        88.51 o                         
 -11   8   7        981.54        952.42        95.46 o                         
 -10   8   7        113.40        117.50        81.57 o                         
  -9   8   7        938.99        969.70        77.60 o                         
  -8   8   7       1754.03       1748.34        78.50 o                         
  -7   8   7        340.18        280.57        56.04 o                         
  -6   8   7       2528.30       2539.39        83.14 o                         
  -5   8   7        149.99        190.33        42.94 o                         
  -4   8   7       3344.60       3253.56        65.04 o                         
  -3   8   7        172.47        170.19        36.85 o                         
  -2   8   7       2956.92       2882.15        50.86 o                         
  -1   8   7         14.71         34.45        31.10 o                         
   0   8   7       3690.47       3764.67        52.80 o                         
   1   8   7        138.40        110.48        32.36 o                         
   2   8   7       2723.94       2703.30        54.76 o                         
   3   8   7        130.42        181.92        45.01 o                         
   4   8   7        793.09        767.80        69.32 o                         
   5   8   7        763.01        878.81        77.70 o                         
   6   8   7        724.57        725.37        80.95 o                         
   7   8   7        403.22        502.96        84.47 o                         
 -12   9   7          0.66        -10.94        93.17 o                         
 -11   9   7       3482.72       3746.07       129.41 o                         
 -10   9   7        866.41        879.03       117.12 o                         
  -9   9   7          2.73          7.75        74.34 o                         
  -8   9   7        446.54        473.08        63.70 o                         
  -7   9   7       2792.95       2823.28       128.27 o                         
  -6   9   7       7762.68       7757.32       106.97 o                         
  -5   9   7         22.24         37.34        43.65 o                         
  -4   9   7         78.85         70.47        43.48 o                         
  -3   9   7      19659.20      19410.02       173.52 o                         
  -2   9   7       6201.90       6270.95        66.86 o                         
  -1   9   7       2466.43       2409.72        42.84 o                         
   0   9   7       4749.50       4821.17        53.82 o                         
   1   9   7      11694.71      11889.02        94.55 o                         
   2   9   7        395.65        389.08        46.74 o                         
   3   9   7         22.92         34.38        48.25 o                         
   4   9   7       2242.57       2469.09        84.70 o                         
   5   9   7       1349.99       1312.00        83.17 o                         
   6   9   7         41.39         46.31        72.49 o                         
   7   9   7          7.06         24.02        97.11 o                         
 -12  10   7       1185.88       1311.48       115.31 o                         
 -11  10   7         38.81         77.42        90.13 o                         
 -10  10   7        911.66        914.43        93.46 o                         
  -9  10   7        294.79        342.55        78.66 o                         
  -8  10   7        100.93        112.67        56.42 o                         
  -7  10   7        159.62        107.21        55.51 o                         
  -6  10   7        146.38        142.43        43.47 o                         
  -5  10   7       3581.88       3688.76        81.14 o                         
  -4  10   7       2060.23       2064.48        58.53 o                         
  -3  10   7       5303.17       5348.09        67.06 o                         
  -2  10   7      11494.80      11584.45        78.66 o                         
  -1  10   7         68.25         57.44        35.90 o                         
   0  10   7       9731.93       9766.99        85.69 o                         
   1  10   7       5245.88       5326.52        69.92 o                         
   2  10   7       1728.26       1684.16        51.45 o                         
   3  10   7       3679.16       3646.73        88.57 o                         
   4  10   7         50.34         63.40        66.64 o                         
   5  10   7        366.92        356.21        72.58 o                         
   6  10   7          5.84         25.24        75.99 o                         
 -11  11   7        172.41        173.99        95.97 o                         
 -10  11   7       1031.93        973.32       100.93 o                         
  -9  11   7       2298.05       2295.04       109.24 o                         
  -8  11   7        305.75        246.69        65.46 o                         
  -7  11   7        775.55        793.06        61.44 o                         
  -6  11   7          3.16         32.98        43.10 o                         
  -5  11   7       4087.26       4190.59       100.34 o                         
  -4  11   7      12406.98      12619.00       176.17 o                         
  -3  11   7       2196.57       2080.81        51.35 o                         
  -2  11   7         77.61         94.97        37.99 o                         
  -1  11   7      23100.20      23103.95       134.00 o                         
   0  11   7          4.17         51.71        38.70 o                         
   1  11   7       1812.22       1780.42        50.50 o                         
   2  11   7       5177.22       5205.83        73.69 o                         
   3  11   7       1966.82       1989.67        73.12 o                         
   4  11   7        173.68        248.21        65.93 o                         
   5  11   7        227.33        288.27        76.39 o                         
   6  11   7        350.24        368.63        80.03 o                         
 -11  12   7        309.47        308.17        94.92 o                         
 -10  12   7        435.10        460.41        94.05 o                         
  -9  12   7        183.84        215.78        81.72 o                         
  -8  12   7        395.08        297.40        77.31 o                         
  -7  12   7        664.63        638.32        66.39 o                         
  -6  12   7        588.90        587.61        50.22 o                         
  -5  12   7        400.75        406.17        50.32 o                         
  -4  12   7       1980.89       2103.38        62.52 o                         
  -3  12   7        763.24        773.94        43.22 o                         
  -2  12   7       3054.26       3166.34        56.89 o                         
  -1  12   7        146.07        150.84        38.10 o                         
   0  12   7       3442.85       3489.45        60.30 o                         
   1  12   7        260.45        300.93        42.92 o                         
   2  12   7       1509.90       1496.07        51.53 o                         
   3  12   7        740.69        703.53        58.02 o                         
   4  12   7        520.70        533.96        72.85 o                         
   5  12   7        402.46        404.27        74.29 o                         
   6  12   7        120.58         71.10        74.82 o                         
 -11  13   7        373.23        418.81       104.17 o                         
 -10  13   7       3343.37       3563.41       133.56 o                         
  -9  13   7          8.63         42.61        87.90 o                         
  -8  13   7        373.95        357.73        83.46 o                         
  -7  13   7       6200.43       6314.47       114.42 o                         
  -6  13   7       1555.54       1544.96        59.77 o                         
  -5  13   7        223.61        213.44        41.75 o                         
  -4  13   7       4387.57       4537.78        79.72 o                         
  -3  13   7       4146.26       4211.53        84.59 o                         
  -2  13   7       1089.30       1116.32        45.13 o                         
  -1  13   7        346.87        320.54        41.51 o                         
   0  13   7        775.81        724.70        43.36 o                         
   1  13   7       3966.78       3956.24        65.79 o                         
   2  13   7       1438.92       1430.10        53.68 o                         
   3  13   7        484.69        489.62        59.37 o                         
   4  13   7       1222.95       1089.52        76.10 o                         
   5  13   7       2599.72       2634.15        99.09 o                         
   6  13   7         11.38         26.14        80.41 o                         
 -11  14   7        845.63        836.59       109.55 o                         
 -10  14   7         16.90         36.53        87.11 o                         
  -9  14   7       2041.98       2269.66       117.22 o                         
  -8  14   7       1592.77       1564.04       103.03 o                         
  -7  14   7        839.38        872.89        72.37 o                         
  -6  14   7       6042.89       6162.65        91.62 o                         
  -5  14   7        867.53        937.70        48.70 o                         
  -4  14   7       1812.69       1787.97        61.90 o                         
  -3  14   7       2366.22       2374.60        55.73 o                         
  -2  14   7         31.33         66.99        38.63 o                         
  -1  14   7         56.15         77.54        39.96 o                         
   0  14   7         40.93         68.34        41.23 o                         
   1  14   7       1328.74       1349.35        51.38 o                         
   2  14   7       1182.73       1178.67        50.86 o                         
   3  14   7        644.85        643.14        60.64 o                         
   4  14   7       2620.82       2524.27        81.55 o                         
   5  14   7        376.04        389.79        74.27 o                         
   6  14   7       1054.05       1049.34        87.61 o                         
 -11  15   7        932.80        981.78       108.59 o                         
 -10  15   7        365.05        486.58       101.96 o                         
  -9  15   7       1570.49       1498.36       106.53 o                         
  -8  15   7       3289.89       3557.53       140.28 o                         
  -7  15   7       1087.04       1150.41       112.74 o                         
  -6  15   7        842.15        862.33        55.55 o                         
  -5  15   7       6518.44       6692.88       101.65 o                         
  -4  15   7          2.39         17.41        45.09 o                         
  -3  15   7        762.48        713.25        46.51 o                         
  -2  15   7       2833.30       2790.79        61.57 o                         
  -1  15   7        224.41        201.64        40.81 o                         
   0  15   7       2251.79       2245.88        69.99 o                         
   1  15   7        668.35        645.58        46.77 o                         
   2  15   7          8.32         -3.13        49.43 o                         
   3  15   7       3613.89       3626.07        87.29 o                         
   4  15   7        319.43        330.76        62.03 o                         
   5  15   7        151.75        132.26        78.00 o                         
   6  15   7       1791.45       1839.11        97.79 o                         
 -11  16   7        102.33        108.09        99.67 o                         
 -10  16   7         41.66         22.99        98.90 o                         
  -9  16   7        357.42        281.68        93.37 o                         
  -8  16   7        328.78        333.58        96.21 o                         
  -7  16   7        325.27        486.01        90.36 o                         
  -6  16   7        752.00        789.72        58.88 o                         
  -5  16   7         69.97         84.67        43.31 o                         
  -4  16   7        692.31        704.79        55.56 o                         
  -3  16   7         45.31         96.68        41.83 o                         
  -2  16   7         89.26         71.68        40.24 o                         
  -1  16   7          5.42         26.12        38.90 o                         
   0  16   7         58.00         89.57        41.62 o                         
   1  16   7          0.31         27.65        47.17 o                         
   2  16   7        187.96        237.47        56.25 o                         
   3  16   7         15.98         65.22        57.89 o                         
   4  16   7        427.91        456.50        65.37 o                         
   5  16   7         59.14         25.20        73.58 o                         
 -10  17   7        139.15        111.61       104.94 o                         
  -9  17   7        542.53        480.54        94.92 o                         
  -8  17   7        959.11       1082.92       105.68 o                         
  -7  17   7        129.44        134.83        85.85 o                         
  -6  17   7       1398.37       1504.69        75.97 o                         
  -5  17   7       1295.91       1275.61        56.30 o                         
  -4  17   7         63.43         60.46        45.35 o                         
  -3  17   7       2097.91       2051.93        56.82 o                         
  -2  17   7       1877.09       1840.78        68.75 o                         
  -1  17   7          1.70         25.17        41.81 o                         
   0  17   7       1445.78       1307.96        61.36 o                         
   1  17   7       1801.03       1823.39        63.24 o                         
   2  17   7         18.74         31.01        55.01 o                         
   3  17   7        945.83        806.76        68.49 o                         
   4  17   7        634.37        575.88        68.87 o                         
   5  17   7        120.64         47.31        68.05 o                         
 -10  18   7        100.97        105.03       106.11 o                         
  -9  18   7        585.57        607.60       101.51 o                         
  -8  18   7        370.79        335.53        95.52 o                         
  -7  18   7        189.46        223.73        65.77 o                         
  -6  18   7       1049.24       1097.65        72.66 o                         
  -5  18   7       1290.71       1351.45        63.50 o                         
  -4  18   7          0.37         16.41        30.82 o                         
  -3  18   7       1500.00       1580.49        61.12 o                         
  -2  18   7       1437.99       1380.37        51.54 o                         
  -1  18   7          0.80         10.52        48.60 o                         
   0  18   7       2861.67       2693.40        62.56 o                         
   1  18   7        699.28        687.23        57.96 o                         
   2  18   7          4.30         10.45        59.87 o                         
   3  18   7        553.61        507.38        66.64 o                         
   4  18   7        462.18        469.37        67.93 o                         
   5  18   7         88.55         89.72        81.04 o                         
 -10  19   7       1465.42       1543.55       123.39 o                         
  -9  19   7        183.18        162.23        98.53 o                         
  -8  19   7         27.03         40.14        86.50 o                         
  -7  19   7       5343.15       5721.13       157.37 o                         
  -6  19   7        352.81        341.83        69.59 o                         
  -5  19   7         31.50         52.85        63.79 o                         
  -4  19   7       5195.59       5463.38       118.33 o                         
  -3  19   7        612.64        485.19        66.53 o                         
  -2  19   7        269.98        283.72        46.79 o                         
  -1  19   7       3031.40       3044.34        67.14 o                         
   0  19   7        118.80        107.18        49.87 o                         
   1  19   7        332.04        280.98        53.72 o                         
   2  19   7       2810.92       2862.66        82.70 o                         
   3  19   7          1.42         41.63        61.33 o                         
   4  19   7        188.46        173.66        67.25 o                         
   5  19   7       1623.46       1806.32        83.97 o                         
  -9  20   7         60.63        142.89       103.77 o                         
  -8  20   7        159.26        215.80        96.41 o                         
  -7  20   7        104.87        131.24        68.02 o                         
  -6  20   7        553.37        568.92        71.79 o                         
  -5  20   7         35.84        101.44        68.96 o                         
  -4  20   7        176.20        157.96        65.04 o                         
  -3  20   7        156.33        162.63        66.92 o                         
  -2  20   7          3.16          3.49        58.59 o                         
  -1  20   7        121.42         43.60        36.35 o                         
   0  20   7         41.66         79.09        55.05 o                         
   1  20   7         20.08         34.97        59.91 o                         
   2  20   7         15.47         30.99        60.11 o                         
   3  20   7         62.97         71.86        64.20 o                         
   4  20   7        118.98        134.30        70.95 o                         
   5  20   7         64.73        106.40       141.53 o                         
  -9  21   7       1111.99       1275.78       111.74 o                         
  -8  21   7        499.52        471.71       102.21 o                         
  -7  21   7        518.01        486.49        74.37 o                         
  -6  21   7        251.43        211.48        69.54 o                         
  -5  21   7        862.41        984.98        77.50 o                         
  -4  21   7       1909.50       2120.15        88.31 o                         
  -3  21   7          4.55         -4.09        68.80 o                         
  -2  21   7        225.79        258.55        58.91 o                         
  -1  21   7       3341.13       3357.71        95.19 o                         
   0  21   7         83.33        107.52        69.71 o                         
   1  21   7         10.92          3.26        30.10 o                         
   2  21   7       1374.22       1212.10        72.95 o                         
   3  21   7        632.92        620.08        72.39 o                         
   4  21   7         81.60        105.76        83.21 o                         
  -9  22   7        245.70        241.79       102.63 o                         
  -8  22   7         47.96         61.27        90.49 o                         
  -7  22   7          1.72         22.99        67.29 o                         
  -6  22   7        535.30        571.74        77.11 o                         
  -5  22   7        604.88        644.91        73.76 o                         
  -4  22   7        464.07        471.63        74.04 o                         
  -3  22   7        740.62        828.16        78.90 o                         
  -2  22   7       2189.20       2123.89        75.19 o                         
  -1  22   7         62.58         57.22        58.38 o                         
   0  22   7       2272.41       2440.87        94.55 o                         
   1  22   7        921.62        980.65        80.84 o                         
   2  22   7        118.27         90.70        77.74 o                         
   3  22   7        654.80        595.02        84.85 o                         
   4  22   7         44.57        102.25        82.15 o                         
  -8  23   7        910.30        954.53       107.63 o                         
  -7  23   7        324.85        365.67        77.14 o                         
  -6  23   7       1455.80       1548.78        93.04 o                         
  -5  23   7        302.21        321.69        73.44 o                         
  -4  23   7         87.74        144.68        70.66 o                         
  -3  23   7       4159.73       4524.62       153.81 o                         
  -2  23   7       1978.48       2076.86        86.73 o                         
  -1  23   7       1140.56       1211.04        71.66 o                         
   0  23   7       1406.00       1361.29        72.63 o                         
   1  23   7       4501.33       4608.38       118.06 o                         
   2  23   7        101.81        127.45        77.04 o                         
   3  23   7        394.44        387.18        84.83 o                         
  -8  24   7        207.11        269.60       101.92 o                         
  -7  24   7         60.64         71.85        70.97 o                         
  -6  24   7         52.59        118.13        71.90 o                         
  -5  24   7        332.86        407.52        74.93 o                         
  -4  24   7        467.29        476.52        73.02 o                         
  -3  24   7        302.92        337.02        72.99 o                         
  -2  24   7        873.91        871.55        67.99 o                         
  -1  24   7         22.25         49.76        62.88 o                         
   0  24   7       1101.32       1129.83        73.42 o                         
   1  24   7        460.26        463.05        70.19 o                         
   2  24   7        465.68        492.29        73.06 o                         
   3  24   7        338.43        444.79        77.40 o                         
  -7  25   7        113.53        141.96        74.71 o                         
  -6  25   7         76.79         41.86        71.49 o                         
  -5  25   7       2381.62       2570.69        97.15 o                         
  -4  25   7        283.52        265.83        74.99 o                         
  -3  25   7         76.69         90.98        73.25 o                         
  -2  25   7        497.64        399.09        83.07 o                         
  -1  25   7       1034.47       1093.27        71.73 o                         
   0  25   7        419.74        380.90        67.78 o                         
   1  25   7          1.02          9.16        66.34 o                         
   2  25   7        361.38        369.95        75.27 o                         
   3  25   7       1887.35       2226.67       207.72 o                         
  -7  26   7        188.69        220.29        77.24 o                         
  -6  26   7       1879.90       2122.90       115.40 o                         
  -5  26   7        137.70        103.23        74.53 o                         
  -4  26   7        748.98        787.33        81.43 o                         
  -3  26   7        428.38        365.35        79.64 o                         
  -2  26   7         62.83        101.21        74.79 o                         
  -1  26   7          0.10          9.42        76.81 o                         
   0  26   7         50.42         51.95        64.54 o                         
   1  26   7        158.67        157.69        68.55 o                         
   2  26   7        766.37        778.38        78.89 o                         
  -6  27   7        663.25        716.38        82.11 o                         
  -5  27   7        388.69        392.52        79.43 o                         
  -4  27   7       1545.28       1692.37        92.40 o                         
  -3  27   7       1375.34       1449.87        88.78 o                         
  -2  27   7         29.56         -4.97        89.99 o                         
  -1  27   7        329.05        291.96        66.99 o                         
   0  27   7        228.32        208.30        69.74 o                         
   1  27   7        999.43       1044.69        78.85 o                         
  -5  28   7         39.05         90.66        79.73 o                         
  -4  28   7        576.27        696.06        83.36 o                         
  -3  28   7         20.81         63.26        81.33 o                         
  -2  28   7        269.05        246.60        80.31 o                         
  -1  28   7         21.58         44.75        67.54 o                         
   0  28   7        226.39        219.76        69.76 o                         
  -4  29   7        886.00        896.84       104.17 o                         
  -3  29   7         64.82         26.04        78.34 o                         
  -2  29   7        225.95        198.74        79.72 o                         
  -1  29   7       2229.13       2234.19        99.29 o                         
  -9   0   8        593.18        100.91        46.19 o                         
  -8   0   8       1752.31       1762.21       106.76 o                         
  -7   0   8       5278.49       5318.00       502.58 o                         
  -6   0   8       3806.90       3784.71       215.48 o                         
  -5   0   8         16.46         17.34        35.30 o                         
  -4   0   8       1200.91       1126.45        52.09 o                         
  -3   0   8        423.06        369.61        38.69 o                         
  -2   0   8       6554.82       6382.13        70.66 o                         
  -1   0   8       5088.67       5096.73        66.25 o                         
   0   0   8       2196.79       2222.62        60.43 o                         
   1   0   8       3681.12       3554.65        62.89 o                         
   2   0   8      15439.72      15329.12       201.64 o                         
   3   0   8       2091.75       2008.92        74.92 o                         
   4   0   8         12.65         63.09        61.97 o                         
   5   0   8       5278.65       5593.33       117.40 o                         
   6   0   8         79.24        107.38        75.77 o                         
 -10   1   8        206.06        213.82       100.13 o                         
  -9   1   8       4377.41       4465.78       153.46 o                         
  -8   1   8        692.19        734.84        57.93 o                         
  -7   1   8       2765.82       2913.33        67.46 o                         
  -6   1   8       1907.90       1849.16       118.33 o                         
  -5   1   8         49.77         18.52        28.08 o                         
  -4   1   8          4.40         16.20        28.06 o                         
  -3   1   8        282.44        264.21        28.74 o                         
  -2   1   8        146.86        133.69        25.26 o                         
  -1   1   8       3813.55       3718.94        44.84 o                         
   0   1   8         89.36        106.08        26.39 o                         
   1   1   8       5913.73       5950.68        53.20 o                         
   2   1   8       3670.81       3658.30        51.36 o                         
   3   1   8       1625.20       1558.08        40.60 o                         
   4   1   8       4123.89       4364.62        70.76 o                         
   5   1   8          0.19         16.34        58.40 o                         
   6   1   8       1443.63       1472.49        62.57 o                         
 -11   2   8       1228.53       1105.84       128.81 o                         
 -10   2   8        122.52        110.12        68.93 o                         
  -9   2   8        131.25        199.77        58.45 o                         
  -8   2   8       5748.44       5821.44       158.91 o                         
  -7   2   8        885.12        857.79        52.35 o                         
  -6   2   8       1018.00        987.67        53.10 o                         
  -5   2   8        801.78        810.21        40.56 o                         
  -4   2   8       9377.78       9318.46        87.13 o                         
  -3   2   8        608.58        527.69        37.78 o                         
  -2   2   8        750.00        694.01        31.44 o                         
  -1   2   8       3835.05       3764.99        53.55 o                         
   0   2   8       7028.94       6987.05        61.22 o                         
   1   2   8        193.88        190.17        28.14 o                         
   2   2   8         10.22         31.89        30.21 o                         
   3   2   8       2973.54       2967.19        74.00 o                         
   4   2   8       1884.78       1890.59        56.50 o                         
   5   2   8         88.60         92.61        48.86 o                         
   6   2   8         91.69         81.75        52.13 o                         
 -12   3   8         41.37         64.74       111.42 o                         
 -11   3   8          3.91         18.82        77.56 o                         
 -10   3   8        136.45        125.24        73.08 o                         
  -9   3   8          5.84         22.92        52.30 o                         
  -8   3   8       1018.59       1066.27        59.57 o                         
  -7   3   8       1022.06       1023.60        60.52 o                         
  -6   3   8        417.04        420.28        48.69 o                         
  -5   3   8       7491.50       7686.44        76.72 o                         
  -4   3   8       1065.82       1067.83        42.67 o                         
  -3   3   8       7445.27       7513.00        79.71 o                         
  -2   3   8       5787.63       5687.90        62.38 o                         
  -1   3   8       1903.01       1767.74       109.15 o                         
   0   3   8       2992.96       2918.49        74.17 o                         
   1   3   8         60.79         55.53        30.15 o                         
   2   3   8        909.84        804.78        34.66 o                         
   3   3   8        233.44        174.94        29.73 o                         
   4   3   8          0.53          7.29        44.25 o                         
   5   3   8        285.29        285.66        50.91 o                         
   6   3   8        451.84        408.98        55.10 o                         
 -12   4   8        230.06        291.05       170.53 o                         
 -11   4   8       1007.87       1061.83        92.34 o                         
 -10   4   8        287.72        261.83        75.72 o                         
  -9   4   8       3455.52       3552.23       186.29 o                         
  -8   4   8        841.11        829.79        58.37 o                         
  -7   4   8        428.30        403.87        51.08 o                         
  -6   4   8      13864.97      14016.45       208.72 o                         
  -5   4   8       3570.15       3676.81        65.63 o                         
  -4   4   8       4808.14       4799.92        69.98 o                         
  -3   4   8      10688.78      10564.40        83.76 o                         
  -2   4   8      12724.85      12560.60        86.62 o                         
  -1   4   8        878.00        849.14        38.98 o                         
   0   4   8       1242.18       1205.02        42.08 o                         
   1   4   8       5550.80       5531.88        73.47 o                         
   2   4   8        161.05        161.31        34.38 o                         
   3   4   8       1177.70       1127.60        45.87 o                         
   4   4   8         55.74         62.34        49.48 o                         
   5   4   8        120.36        134.00        54.08 o                         
   6   4   8       1936.69       1889.61        94.87 o                         
 -12   5   8        302.07        312.95        92.65 o                         
 -11   5   8          0.40         14.30       106.40 o                         
 -10   5   8         27.82         27.20        75.76 o                         
  -9   5   8         24.57         76.08        57.83 o                         
  -8   5   8       1194.51       1073.87        62.01 o                         
  -7   5   8       1454.91       1319.96        61.05 o                         
  -6   5   8       2405.93       2588.69        70.21 o                         
  -5   5   8       8621.28       8973.86       101.17 o                         
  -4   5   8         68.51         75.78        38.07 o                         
  -3   5   8       3747.04       3773.58        57.75 o                         
  -2   5   8       4538.39       4676.65        62.13 o                         
  -1   5   8        525.01        549.49        36.82 o                         
   0   5   8       2581.68       2577.99        52.75 o                         
   1   5   8        481.86        472.05        38.50 o                         
   2   5   8         65.81         36.25        37.74 o                         
   3   5   8         12.18         26.19        45.94 o                         
   4   5   8          7.93         28.03        56.50 o                         
   5   5   8        450.26        464.60        76.65 o                         
   6   5   8        166.43        219.18        79.57 o                         
 -12   6   8        651.82        571.80        93.82 o                         
 -11   6   8        958.53       1022.09        93.01 o                         
 -10   6   8         52.52         59.43        78.39 o                         
  -9   6   8        410.11        397.78        63.61 o                         
  -8   6   8       3048.99       3086.85        81.29 o                         
  -7   6   8       1703.79       1717.06        97.63 o                         
  -6   6   8        105.29        114.00        50.80 o                         
  -5   6   8       1083.84        999.67        51.31 o                         
  -4   6   8       4914.21       4911.19        67.23 o                         
  -3   6   8       1267.94       1256.41        43.81 o                         
  -2   6   8         89.26        119.29        37.17 o                         
  -1   6   8       3565.28       3520.60        54.88 o                         
   0   6   8       3416.27       3383.63        71.69 o                         
   1   6   8          3.07         23.70        34.94 o                         
   2   6   8        371.17        363.49        40.84 o                         
   3   6   8       1472.59       1468.84        62.88 o                         
   4   6   8       1160.76       1057.25        79.20 o                         
   5   6   8         24.72         35.94        74.46 o                         
   6   6   8        106.34         98.34        77.61 o                         
 -12   7   8        460.37        445.54        96.87 o                         
 -11   7   8        366.80        328.88        87.44 o                         
 -10   7   8         23.25          1.15        79.42 o                         
  -9   7   8       1266.93       1294.86       188.71 o                         
  -8   7   8        296.22        306.34        57.33 o                         
  -7   7   8         82.74         84.95        51.69 o                         
  -6   7   8        643.26        632.12        55.58 o                         
  -5   7   8        184.72        166.54        44.77 o                         
  -4   7   8        134.42        174.50        39.52 o                         
  -3   7   8          0.22         12.39        36.49 o                         
  -2   7   8        923.93        911.47        42.01 o                         
  -1   7   8        438.02        428.78        38.08 o                         
   0   7   8          7.59         50.73        34.30 o                         
   1   7   8       2120.73       2093.26        49.67 o                         
   2   7   8        476.88        425.07        43.72 o                         
   3   7   8        804.86        832.19        70.11 o                         
   4   7   8       1105.12       1136.99        79.99 o                         
   5   7   8          0.24         16.12        76.23 o                         
   6   7   8        245.11        241.01        79.35 o                         
 -12   8   8         20.79         17.01        95.40 o                         
 -11   8   8          5.63          8.54        83.93 o                         
 -10   8   8       3903.89       4157.25       129.06 o                         
  -9   8   8         66.33         77.02        78.99 o                         
  -8   8   8          9.14         17.22        55.56 o                         
  -7   8   8       6407.44       6517.14       133.49 o                         
  -6   8   8        272.79        235.98        54.22 o                         
  -5   8   8         93.47         74.91        44.80 o                         
  -4   8   8       6873.41       6754.23        77.16 o                         
  -3   8   8          0.16         34.84        43.12 o                         
  -2   8   8        785.46        735.33        42.11 o                         
  -1   8   8       7664.46       7637.80        85.24 o                         
   0   8   8        433.87        410.81        37.24 o                         
   1   8   8        556.28        518.55        41.51 o                         
   2   8   8       5058.28       5092.51        88.27 o                         
   3   8   8        232.91        226.98        64.56 o                         
   4   8   8        550.06        540.00        72.90 o                         
   5   8   8       2479.96       2596.29       101.16 o                         
   6   8   8         12.87         37.19        79.89 o                         
 -12   9   8        520.13        502.86       104.08 o                         
 -11   9   8        475.65        474.83        94.29 o                         
 -10   9   8         56.72         54.19        85.51 o                         
  -9   9   8        687.11        727.27        86.15 o                         
  -8   9   8        833.88        748.10        67.48 o                         
  -7   9   8         23.93         43.57        53.66 o                         
  -6   9   8       1388.01       1437.78        96.43 o                         
  -5   9   8       1332.06       1398.41        57.30 o                         
  -4   9   8        202.96        190.17        46.31 o                         
  -3   9   8       1110.88       1129.80        44.05 o                         
  -2   9   8       1741.03       1773.91        48.81 o                         
  -1   9   8        359.91        318.45        39.16 o                         
   0   9   8       1474.09       1472.29        72.40 o                         
   1   9   8       1836.69       1890.46        66.19 o                         
   2   9   8         58.91         31.41        47.67 o                         
   3   9   8        263.92        228.75        65.39 o                         
   4   9   8        654.65        626.48        74.94 o                         
   5   9   8        154.44        200.36        75.73 o                         
   6   9   8        102.75        100.68        84.90 o                         
 -11  10   8        405.43        372.14        98.42 o                         
 -10  10   8        743.99        774.90        91.01 o                         
  -9  10   8        599.30        581.54        85.84 o                         
  -8  10   8        415.01        383.70        68.55 o                         
  -7  10   8        335.90        311.77        62.27 o                         
  -6  10   8       2868.39       2809.06       100.84 o                         
  -5  10   8       2001.72       2027.28        85.29 o                         
  -4  10   8        265.95        235.07        49.37 o                         
  -3  10   8       1348.16       1298.71        46.83 o                         
  -2  10   8       1833.14       1825.44        56.51 o                         
  -1  10   8        746.31        734.93        49.25 o                         
   0  10   8        368.32        365.82        48.15 o                         
   1  10   8       1235.48       1207.83        56.33 o                         
   2  10   8        363.30        323.65        66.50 o                         
   3  10   8        685.67        676.14        74.14 o                         
   4  10   8        533.87        556.99        78.49 o                         
   5  10   8        335.96        333.13        78.07 o                         
 -11  11   8        285.05        237.20        93.73 o                         
 -10  11   8         30.50         46.56        89.77 o                         
  -9  11   8        476.16        516.28        90.35 o                         
  -8  11   8        483.83        509.33        85.65 o                         
  -7  11   8         27.15         50.32        55.15 o                         
  -6  11   8        630.79        558.57        52.44 o                         
  -5  11   8         64.68         81.73        49.64 o                         
  -4  11   8        151.97        177.47        48.91 o                         
  -3  11   8        162.96        155.00        43.50 o                         
  -2  11   8        217.28        213.80        47.84 o                         
  -1  11   8        498.79        456.67        47.27 o                         
   0  11   8          4.77         23.58        46.56 o                         
   1  11   8       1115.65       1102.81        58.12 o                         
   2  11   8        302.72        348.09        67.70 o                         
   3  11   8        294.92        308.61        72.89 o                         
   4  11   8        802.47        804.46        80.18 o                         
   5  11   8         27.06         46.86        78.45 o                         
 -11  12   8       1972.09       2221.11       122.45 o                         
 -10  12   8        715.09        858.96        96.72 o                         
  -9  12   8       1129.87       1258.11        99.37 o                         
  -8  12   8       3977.36       4386.76       128.73 o                         
  -7  12   8        516.35        478.88        62.64 o                         
  -6  12   8       1505.56       1592.66        64.65 o                         
  -5  12   8       3680.76       3776.76       100.13 o                         
  -4  12   8         51.83         63.83        46.45 o                         
  -3  12   8       3403.16       3465.95        75.32 o                         
  -2  12   8         88.21         50.79        46.71 o                         
  -1  12   8        153.59        150.17        45.70 o                         
   0  12   8       7545.16       7639.11        97.30 o                         
   1  12   8        263.59        296.64        51.92 o                         
   2  12   8        685.34        702.41        68.65 o                         
   3  12   8       3517.11       3588.35       129.72 o                         
   4  12   8       1088.43       1053.99        81.77 o                         
   5  12   8        161.54        187.44        81.38 o                         
 -11  13   8       1069.45       1105.73       135.45 o                         
 -10  13   8         50.48         95.15        94.01 o                         
  -9  13   8       1828.76       1993.65       108.95 o                         
  -8  13   8        849.49        937.15       102.93 o                         
  -7  13   8        645.31        543.30        80.69 o                         
  -6  13   8       1211.74       1184.27        60.75 o                         
  -5  13   8         29.07         37.59        55.35 o                         
  -4  13   8          5.10         20.05        50.46 o                         
  -3  13   8         98.95        140.41        49.66 o                         
  -2  13   8        248.68        245.45        43.59 o                         
  -1  13   8       1243.25       1220.51        49.81 o                         
   0  13   8        249.48        209.48        45.42 o                         
   1  13   8       1783.29       1689.47        63.14 o                         
   2  13   8       1198.83       1210.24        77.40 o                         
   3  13   8       1144.89       1112.68        82.70 o                         
   4  13   8       1813.04       1823.64        93.25 o                         
   5  13   8         32.55         11.77        76.61 o                         
 -11  14   8        100.05        136.34       104.74 o                         
 -10  14   8       3001.21       3093.22       198.05 o                         
  -9  14   8       1016.68        992.45       102.05 o                         
  -8  14   8         39.28         74.87        81.22 o                         
  -7  14   8       1494.32       1571.83        95.62 o                         
  -6  14   8       5022.08       5078.60        90.65 o                         
  -5  14   8       1341.49       1344.03        80.40 o                         
  -4  14   8        296.54        304.44        50.68 o                         
  -3  14   8       1327.22       1437.39        88.43 o                         
  -2  14   8       3471.66       3491.35        72.87 o                         
  -1  14   8        857.22        834.71        48.68 o                         
   0  14   8         35.72         47.51        43.14 o                         
   1  14   8       1598.22       1457.36        67.93 o                         
   2  14   8       2983.49       3008.10        96.78 o                         
   3  14   8         45.09         89.43        70.81 o                         
   4  14   8         43.57        121.00        92.68 o                         
   5  14   8       1340.92       1416.76        95.37 o                         
 -10  15   8         23.50         -0.18        91.42 o                         
  -9  15   8         30.13         51.53        94.47 o                         
  -8  15   8        431.22        459.34        89.67 o                         
  -7  15   8        887.12        998.09        90.69 o                         
  -6  15   8         83.81        130.86        61.24 o                         
  -5  15   8       2409.15       2450.26        64.98 o                         
  -4  15   8        243.05        253.48        56.20 o                         
  -3  15   8       2440.56       2448.38        61.37 o                         
  -2  15   8       2343.33       2288.05        58.52 o                         
  -1  15   8        414.18        420.49        48.42 o                         
   0  15   8       1438.77       1418.89        65.16 o                         
   1  15   8         11.25         45.94        57.50 o                         
   2  15   8        784.80        779.23        66.89 o                         
   3  15   8        215.39        186.37        73.97 o                         
   4  15   8         38.69         84.49        75.92 o                         
   5  15   8        195.07        155.95        82.98 o                         
 -10  16   8        584.51        642.24       102.75 o                         
  -9  16   8          1.38         -8.95        94.94 o                         
  -8  16   8       1627.28       1809.51       107.87 o                         
  -7  16   8       4198.21       4396.90       266.50 o                         
  -6  16   8       1077.71       1073.44        72.75 o                         
  -5  16   8        223.92        202.75        55.39 o                         
  -4  16   8      13153.72      13679.90       152.31 o                         
  -3  16   8        122.28        179.16        47.48 o                         
  -2  16   8        831.74        831.23        49.52 o                         
  -1  16   8       7415.74       7534.94        98.71 o                         
   0  16   8        529.78        488.86        56.60 o                         
   1  16   8          0.73         44.70        57.32 o                         
   2  16   8        682.98        590.83        66.54 o                         
   3  16   8        313.76        430.71        79.30 o                         
   4  16   8       1108.34       1081.50        89.41 o                         
 -10  17   8         45.98         91.77        94.82 o                         
  -9  17   8          1.42         70.65        98.99 o                         
  -8  17   8        668.10        746.01        95.46 o                         
  -7  17   8       1219.88       1273.69       103.38 o                         
  -6  17   8        525.42        528.44        72.16 o                         
  -5  17   8       4339.60       4504.88        90.22 o                         
  -4  17   8         87.59         71.86        59.69 o                         
  -3  17   8       4657.99       4639.65        89.19 o                         
  -2  17   8       3047.81       2903.49        71.28 o                         
  -1  17   8        852.35        826.06        57.80 o                         
   0  17   8       2115.86       2106.29        74.45 o                         
   1  17   8          3.69         21.96        61.41 o                         
   2  17   8        213.32        254.52        63.31 o                         
   3  17   8         23.91         52.16        65.21 o                         
   4  17   8         15.87        105.18        79.46 o                         
 -10  18   8        868.77        775.91       105.89 o                         
  -9  18   8       1164.70       1084.12       111.61 o                         
  -8  18   8         32.80         50.76        88.12 o                         
  -7  18   8         85.12         18.41        92.24 o                         
  -6  18   8       4896.54       5151.79       112.47 o                         
  -5  18   8        718.51        821.68        75.63 o                         
  -4  18   8        727.09        771.85        62.89 o                         
  -3  18   8       2782.66       2776.34        90.56 o                         
  -2  18   8       4899.10       4838.25       117.27 o                         
  -1  18   8         21.95         31.37        54.26 o                         
   0  18   8          0.91         21.40        56.77 o                         
   1  18   8       2233.21       2334.51       106.10 o                         
   2  18   8       1392.08       1323.97        76.47 o                         
   3  18   8         18.04         77.75        66.67 o                         
   4  18   8         48.54         43.09        80.57 o                         
  -9  19   8       1209.14       1217.16       112.05 o                         
  -8  19   8         75.69         85.96        97.97 o                         
  -7  19   8        778.41        833.39        95.42 o                         
  -6  19   8        257.30        295.47        75.67 o                         
  -5  19   8        368.16        356.10        71.19 o                         
  -4  19   8         53.32         49.76        69.74 o                         
  -3  19   8        507.46        571.55        69.63 o                         
  -2  19   8         12.28         63.41        57.20 o                         
  -1  19   8       1872.80       1895.13        72.31 o                         
   0  19   8        135.15        106.60        62.03 o                         
   1  19   8       1231.03       1157.45        73.26 o                         
   2  19   8       1482.64       1438.41        74.97 o                         
   3  19   8        624.71        603.06        72.28 o                         
   4  19   8        797.63        821.64       148.86 o                         
  -9  20   8        467.49        443.81       100.32 o                         
  -8  20   8       3700.94       3897.36       139.59 o                         
  -7  20   8         27.08         24.27        94.22 o                         
  -6  20   8          9.76         -5.29        68.01 o                         
  -5  20   8        932.00        915.28        81.53 o                         
  -4  20   8        400.83        445.17        76.69 o                         
  -3  20   8       1359.42       1402.57        84.28 o                         
  -2  20   8          3.45         24.88        67.71 o                         
  -1  20   8         43.45         45.84        60.63 o                         
   0  20   8       4841.97       4875.88        99.49 o                         
   1  20   8         21.02         57.86        63.06 o                         
   2  20   8        332.31        306.15        70.86 o                         
   3  20   8       3314.55       3304.21        96.99 o                         
  -9  21   8       1643.78       1768.32       125.44 o                         
  -8  21   8        287.87        336.12       102.13 o                         
  -7  21   8        575.16        551.68        74.92 o                         
  -6  21   8        389.39        474.43        78.14 o                         
  -5  21   8         24.20         54.45        75.17 o                         
  -4  21   8          0.20         30.39        90.26 o                         
  -3  21   8          9.27         16.21        72.60 o                         
  -2  21   8        198.94        171.56        68.39 o                         
  -1  21   8       1259.85       1258.65        83.31 o                         
   0  21   8          4.79         -2.01        87.37 o                         
   1  21   8       1899.96       2006.92        82.59 o                         
   2  21   8        681.33        715.86        73.05 o                         
   3  21   8        911.57       1022.35        80.55 o                         
  -8  22   8          0.87          9.95        99.41 o                         
  -7  22   8        894.20        927.46        83.37 o                         
  -6  22   8       1284.67       1313.61        87.01 o                         
  -5  22   8         85.66        136.04        75.42 o                         
  -4  22   8        119.64         99.91        78.05 o                         
  -3  22   8        735.76        632.20        80.26 o                         
  -2  22   8       1622.98       1667.14        81.64 o                         
  -1  22   8        568.79        477.49        78.66 o                         
   0  22   8         69.90         53.52        73.79 o                         
   1  22   8       1332.94       1273.09        88.35 o                         
   2  22   8       1906.31       1992.41       102.81 o                         
  -8  23   8        192.35        212.69       103.46 o                         
  -7  23   8        379.37        464.37        79.58 o                         
  -6  23   8        126.71        104.22        75.91 o                         
  -5  23   8       1246.57       1255.89        85.73 o                         
  -4  23   8        113.23        121.89        78.47 o                         
  -3  23   8       1093.22       1098.20        83.14 o                         
  -2  23   8        258.48        274.47        67.10 o                         
  -1  23   8        185.55        185.49        68.14 o                         
   0  23   8        159.42        160.38        80.42 o                         
   1  23   8         24.98         42.12       100.75 o                         
   2  23   8          2.51         19.59        85.89 o                         
  -7  24   8       1776.78       1784.82        92.71 o                         
  -6  24   8          6.00          4.62        91.55 o                         
  -5  24   8        171.14        222.12        79.24 o                         
  -4  24   8       3680.50       4210.93       118.09 o                         
  -3  24   8         18.99         39.34        74.88 o                         
  -2  24   8          0.29          8.73        38.67 o                         
  -1  24   8       3061.72       3097.53       141.16 o                         
   0  24   8        264.61        247.77        69.16 o                         
   1  24   8         53.14         68.17        70.73 o                         
   2  24   8        904.28       1136.25       195.82 o                         
  -7  25   8         83.45         59.44        76.25 o                         
  -6  25   8        472.29        472.69        82.45 o                         
  -5  25   8       1065.84       1095.72        87.02 o                         
  -4  25   8          2.85         59.56        78.01 o                         
  -3  25   8       1232.97       1218.71       103.30 o                         
  -2  25   8        759.23        751.97        83.34 o                         
  -1  25   8          0.14         39.43        69.97 o                         
   0  25   8        484.26        497.16        74.29 o                         
   1  25   8        102.49        103.75        72.97 o                         
  -6  26   8        740.71        761.25        85.45 o                         
  -5  26   8        602.30        640.90        86.61 o                         
  -4  26   8         15.27         47.24        77.32 o                         
  -3  26   8        688.36        755.90        89.14 o                         
  -2  26   8        804.14        872.42        88.44 o                         
  -1  26   8         27.98          4.38        78.65 o                         
   0  26   8        533.32        529.13        74.49 o                         
  -5  27   8         25.59         56.62        83.81 o                         
  -4  27   8         96.01        125.77        81.57 o                         
  -3  27   8          9.79         -1.08        77.72 o                         
  -2  27   8         70.05         60.67        78.09 o                         
  -1  27   8         55.17         21.05        71.32 o                         
  -7   1   9         10.05          0.00        17.57 o                         
  -6   1   9       4253.62       3804.42       125.56 o                         
  -5   1   9       2788.58       2859.60        76.25 o                         
  -4   1   9          8.15          2.78        44.09 o                         
  -3   1   9       5051.81       4952.02        70.29 o                         
  -2   1   9       2333.96       2361.75        51.74 o                         
  -1   1   9         88.62         52.16        29.69 o                         
   0   1   9       3525.06       3422.07        53.05 o                         
   1   1   9        375.78        335.85        37.43 o                         
   2   1   9        131.12        116.89        43.67 o                         
   3   1   9       1523.04       1528.84        59.88 o                         
   4   1   9         45.17         74.26        52.93 o                         
   5   1   9          8.81         44.23        75.28 o                         
  -9   2   9        697.45          0.00        21.84 o                         
  -8   2   9       3447.41       3657.79       143.32 o                         
  -7   2   9        739.87        629.38        94.90 o                         
  -6   2   9       2356.95       2333.13        63.78 o                         
  -5   2   9       5607.53       5767.84        81.57 o                         
  -4   2   9         20.73         29.49        36.71 o                         
  -3   2   9       2251.09       2376.38        53.29 o                         
  -2   2   9       2488.80       2472.60        50.40 o                         
  -1   2   9        246.64        196.63        37.04 o                         
   0   2   9         86.62        100.92        37.25 o                         
   1   2   9       1195.99       1108.18        46.44 o                         
   2   2   9        660.96        557.11        55.80 o                         
   3   2   9         26.05          2.45        44.90 o                         
   4   2   9       1183.20       1167.78        69.45 o                         
   5   2   9        821.56        804.74        71.47 o                         
 -10   3   9       2195.35        769.78        91.95 o                         
  -9   3   9        515.77        585.60       108.18 o                         
  -8   3   9        670.33        592.52        69.98 o                         
  -7   3   9       6689.22       6672.24       215.22 o                         
  -6   3   9        119.83        107.22        42.31 o                         
  -5   3   9         58.01         48.95        37.83 o                         
  -4   3   9       6609.39       6657.62        76.04 o                         
  -3   3   9        810.02        766.42        43.91 o                         
  -2   3   9        383.35        357.32        38.23 o                         
  -1   3   9       2305.70       2264.76        73.44 o                         
   0   3   9        345.18        308.83        40.34 o                         
   1   3   9       1539.44       1489.01        53.70 o                         
   2   3   9        775.41        721.88        48.61 o                         
   3   3   9          0.62          9.85        66.53 o                         
   4   3   9       1115.06       1069.42        69.51 o                         
   5   3   9       1174.47       1172.27        76.39 o                         
 -11   4   9         15.78          0.00        79.05 o                         
 -10   4   9        253.59        147.32       113.69 o                         
  -9   4   9          0.13         44.70        68.84 o                         
  -8   4   9        830.58        838.66        74.95 o                         
  -7   4   9         83.75         86.29        48.76 o                         
  -6   4   9        625.80        609.92        48.77 o                         
  -5   4   9        464.96        454.38        42.13 o                         
  -4   4   9        297.02        294.73        40.74 o                         
  -3   4   9       1520.88       1526.57        53.12 o                         
  -2   4   9          3.49         27.46        36.76 o                         
  -1   4   9       1490.14       1481.21        46.90 o                         
   0   4   9        209.19        218.03        39.83 o                         
   1   4   9        779.17        779.46        44.55 o                         
   2   4   9         81.22        143.25        49.49 o                         
   3   4   9        725.27        733.63        62.25 o                         
   4   4   9         33.43         18.10        72.18 o                         
   5   4   9        641.87        681.15        83.44 o                         
 -11   5   9        103.81         97.62       117.69 o                         
 -10   5   9       2132.78       2181.18       109.16 o                         
  -9   5   9       1310.42       1371.58        87.98 o                         
  -8   5   9        224.44        164.54        56.79 o                         
  -7   5   9        795.99        711.29        58.52 o                         
  -6   5   9        203.51        195.31        46.44 o                         
  -5   5   9       3573.84       3484.90        63.13 o                         
  -4   5   9       1824.64       1821.36        52.01 o                         
  -3   5   9        605.40        604.71        42.32 o                         
  -2   5   9       3730.88       3645.96        62.20 o                         
  -1   5   9       5871.64       5898.41        71.15 o                         
   0   5   9       1010.88       1022.20        45.36 o                         
   1   5   9        142.12        137.07        41.45 o                         
   2   5   9       4875.90       4749.35        88.63 o                         
   3   5   9          6.20         27.11        55.55 o                         
   4   5   9          4.92         94.70        73.03 o                         
   5   5   9        790.94        737.39        84.40 o                         
 -12   6   9       1387.14       1427.07       157.95 o                         
 -11   6   9       1102.29       1119.77       105.58 o                         
 -10   6   9        312.34        327.45        82.93 o                         
  -9   6   9       1921.09       1959.01       103.62 o                         
  -8   6   9         50.70         39.95        55.66 o                         
  -7   6   9          1.45         14.99        51.99 o                         
  -6   6   9          0.28         23.10        45.95 o                         
  -5   6   9        104.42         96.25        45.46 o                         
  -4   6   9       4363.96       4345.61        83.90 o                         
  -3   6   9         14.95         61.80        39.59 o                         
  -2   6   9       7100.92       7118.67       120.95 o                         
  -1   6   9       4299.17       4286.55        63.80 o                         
   0   6   9       1306.19       1256.06        46.81 o                         
   1   6   9       6806.50       6787.00        92.47 o                         
   2   6   9        168.87        204.01        55.51 o                         
   3   6   9       1912.54       1841.95        85.55 o                         
   4   6   9        737.18        771.43        81.19 o                         
   5   6   9         39.50         36.28        79.95 o                         
 -12   7   9        516.20        612.07        95.48 o                         
 -11   7   9       2513.11       2539.91       116.99 o                         
 -10   7   9         35.14         55.04        78.93 o                         
  -9   7   9        162.42        195.64        78.62 o                         
  -8   7   9       1483.45       1439.24        81.20 o                         
  -7   7   9       1178.91       1115.52        64.94 o                         
  -6   7   9       1473.51       1448.76        59.32 o                         
  -5   7   9         16.93         36.42        45.33 o                         
  -4   7   9        333.02        340.00        43.68 o                         
  -3   7   9      10125.03      10133.41        92.16 o                         
  -2   7   9          3.96         38.67        39.88 o                         
  -1   7   9        909.04        864.43        44.54 o                         
   0   7   9       9237.24       9384.57       139.15 o                         
   1   7   9       1161.72       1163.78        53.83 o                         
   2   7   9        607.18        586.22        72.10 o                         
   3   7   9       1745.69       1760.27        85.47 o                         
   4   7   9       2231.20       2216.88        96.68 o                         
   5   7   9          6.32          2.16        80.73 o                         
 -11   8   9          6.14         67.00       119.45 o                         
 -10   8   9        754.15        894.82        91.74 o                         
  -9   8   9        279.47        299.81        81.60 o                         
  -8   8   9        599.30        579.18        78.94 o                         
  -7   8   9        404.70        334.23        61.62 o                         
  -6   8   9        985.67        988.62        57.48 o                         
  -5   8   9        718.02        684.78        54.12 o                         
  -4   8   9       1359.99       1325.55        51.76 o                         
  -3   8   9        572.93        543.50        43.95 o                         
  -2   8   9       1222.48       1238.47        49.18 o                         
  -1   8   9       3839.42       3937.44        93.25 o                         
   0   8   9       1006.94       1011.83        56.68 o                         
   1   8   9       1790.17       1813.16        79.45 o                         
   2   8   9          0.66         36.23        68.03 o                         
   3   8   9       2091.75       2128.71        90.44 o                         
   4   8   9          2.92         90.88        75.38 o                         
   5   8   9        695.97        714.90        87.85 o                         
 -11   9   9          8.58        129.98       129.98 o                         
 -10   9   9        149.57        132.37        86.89 o                         
  -9   9   9       5869.50       6127.41       146.48 o                         
  -8   9   9       1063.92       1211.47        92.17 o                         
  -7   9   9       1090.31       1070.22        67.55 o                         
  -6   9   9       5739.02       6063.77       173.77 o                         
  -5   9   9       7380.75       7553.31       201.37 o                         
  -4   9   9        635.88        544.27        46.67 o                         
  -3   9   9        534.14        545.46        44.21 o                         
  -2   9   9       3929.33       3925.06        65.99 o                         
  -1   9   9        948.39        988.98        55.44 o                         
   0   9   9        362.03        379.36        54.67 o                         
   1   9   9         18.19         23.20        63.17 o                         
   2   9   9       1419.49       1384.93        81.99 o                         
   3   9   9       2436.09       2475.11        95.61 o                         
   4   9   9        330.19        347.80        79.45 o                         
   5   9   9         89.15         70.34        99.63 o                         
 -11  10   9        581.77        572.37       102.04 o                         
 -10  10   9       1432.82       1398.31       104.35 o                         
  -9  10   9        271.57        278.62        87.26 o                         
  -8  10   9       5513.72       5959.47       140.19 o                         
  -7  10   9        599.27        602.06        68.13 o                         
  -6  10   9       3357.78       3507.29       103.40 o                         
  -5  10   9       5999.63       6150.79        95.06 o                         
  -4  10   9        221.62        161.21        50.26 o                         
  -3  10   9       3286.37       3167.81        75.70 o                         
  -2  10   9        373.54        262.67        49.89 o                         
  -1  10   9        527.45        525.56        52.84 o                         
   0  10   9         14.52         49.45        55.88 o                         
   1  10   9         28.74         51.71        64.79 o                         
   2  10   9        905.70        953.56        78.97 o                         
   3  10   9        810.80        736.71        78.01 o                         
   4  10   9        930.05       1037.35        89.59 o                         
 -11  11   9       1074.83        933.09       108.04 o                         
 -10  11   9       2624.01       2934.37       123.43 o                         
  -9  11   9        656.17        672.20        96.05 o                         
  -8  11   9        503.05        545.40        92.75 o                         
  -7  11   9       9304.51       9824.49       199.30 o                         
  -6  11   9        125.00        152.34        51.68 o                         
  -5  11   9         26.38         52.94        53.52 o                         
  -4  11   9       8137.05       8387.68       109.64 o                         
  -3  11   9        515.09        511.70        54.02 o                         
  -2  11   9         64.05         58.33        50.43 o                         
  -1  11   9       1528.92       1477.69        62.30 o                         
   0  11   9       1252.79       1156.29        75.35 o                         
   1  11   9       1949.40       1910.61        84.70 o                         
   2  11   9        279.43        279.01        71.91 o                         
   3  11   9         33.65         88.77        75.82 o                         
   4  11   9       2593.79       2588.37       106.03 o                         
 -11  12   9         37.62         80.28        93.58 o                         
 -10  12   9        382.20        415.43        99.37 o                         
  -9  12   9          8.80         43.55        81.29 o                         
  -8  12   9       1538.49       1559.13       100.01 o                         
  -7  12   9        338.62        404.60        82.00 o                         
  -6  12   9       1291.34       1285.74        68.95 o                         
  -5  12   9       1108.96       1110.21        62.52 o                         
  -4  12   9       1254.87       1269.39        64.26 o                         
  -3  12   9       1441.00       1463.69        69.94 o                         
  -2  12   9        236.44        190.68        52.07 o                         
  -1  12   9        760.30        760.90        58.78 o                         
   0  12   9        170.37        122.68        68.17 o
[truncated: 66,826 more chars]
